# Supplementary material for: Functional Centromeres Determine the Activation Time of Pericentric Origins of DNA Replication in Saccharomyces cerevisiae
Source: PLoS Genet. 2012 May 10;8(5):e1002677. doi: 10.1371/journal.pgen.1002677 (PMC3349730; doi:10.1371/journal.pgen.1002677)
Supplement: Dataset S1 — Percent replication values for the wild type strain (shown in Figure 5 and Figure S2). Raw microarray signal intensity values for HH (unreplicated) and HL (replicated) DNA are included. (XLS) [file pgen.1002677.s001.xls]

## Sheet: README
Key
WT = wild type strain
Chr=chromosome
Coord_kb = coordinates in kilo base pairs
HL = raw signal intensity, Heavy-Light (replicated) DNA
HH = raw signal intensity, Heavy-Heavy (unreplicated) DNA
Perc_rep = Percent replication (normalized but not smoothed)
Perc_rep_smoothed = smoothed percent replication

## Sheet: WT 40 min
Chr	Coord_kb	HL	HH	Percent_rep	Percent_rep_smoothed
1	0.048	12245.1	31860.8	4.80394	7.44417
1	0.193	6728.97	12846.2	6.45847	7.60849
1	0.766	910.4	1943.19	5.80787	8.22697
1	1.516	1916.63	3149.53	7.44182	8.95514
1	2.287	1233.55	2396.55	6.35199	9.59589
1	2.834	1348.62	1216.23	12.9352	9.97713
1	2.997	1039.15	1250.79	9.94627	10.0782
1	3.194	115.884	60.7435	20.7293	10.1937
1	3.505	764.856	872.137	10.4536	10.3641
1	3.736	1137.12	1390.2	9.80447	10.4812
1	3.891	793.697	835.283	11.2489	10.5554
1	4.075	647.566	779.549	9.94512	10.6388
1	4.229	756.837	950.441	9.56447	10.7048
1	4.372	493.536	762.677	7.88407	10.7624
1	4.58	114.466	62.5879	20.0076	10.8391
1	4.857	1191.88	993.544	13.8779	10.9286
1	5.169	653.192	742.815	10.4794	11.0135
1	5.349	760.53	815.949	11.053	11.0553
1	5.626	540.779	1051.28	6.34825	11.1103
1	5.763	729.157	756.671	11.3936	11.1336
1	5.987	890.659	1070.88	9.95627	11.1665
1	6.146	694.957	831.429	10.0021	11.1862
1	6.32	590.01	615.016	11.3473	11.2045
1	6.75	808.454	627.698	14.7807	11.2372
1	6.973	664.732	531.439	14.4028	11.2479
1	7.162	536.991	683.787	9.4424	11.2475
1	7.322	110.21	62.9378	19.2862	11.2354
1	7.748	108.42	72.966	16.7518	11.1596
1	8.117	1422.11	2469.59	7.06429	11.0556
1	8.298	634.634	1020.89	7.59246	10.996
1	8.471	968.59	1132.97	10.2117	10.9357
1	8.646	1106.77	992.08	13.0059	10.873
1	8.845	314.764	587.832	6.59467	10.8013
1	9.065	565.913	633.97	10.6246	10.7241
1	9.25	511.796	797.827	7.8198	10.6629
1	9.438	771.759	1043.87	8.92839	10.6061
1	9.582	748.412	1055.86	8.58495	10.5674
1	9.737	460.139	462.544	11.7279	10.5246
1	9.989	217.375	203.037	12.5333	10.4407
1	10.241	377.378	342.283	12.8689	10.3408
1	10.499	863.714	1064.96	9.72778	10.2248
1	10.771	115.515	66.1177	19.249	10.0903
1	11.079	649.331	1099.33	7.23563	9.92654
1	11.227	1006.67	1175.66	10.2265	9.84484
1	11.364	364.263	839.548	5.3969	9.76805
1	11.599	631.989	1143.33	6.79628	9.6349
1	13.246	4278.57	11755.2	4.55862	8.81136
1	14.005	1695.18	2220.33	9.19893	8.62004
1	14.275	2884.88	3932.16	8.86478	8.59967
1	14.632	553.188	1440.52	4.80021	8.60427
1	15.417	1215.66	1464.66	9.93741	8.69549
1	16.138	538.713	705.479	9.20037	8.86458
1	16.454	690.051	1275.19	6.66085	8.96062
1	16.825	1849.22	2156.68	10.2394	9.08814
1	17.254	3319.99	4925.82	8.19049	9.25304
1	17.518	1182.24	1078.16	12.806	9.36256
1	17.759	513.949	884.366	7.12566	9.46718
1	18.506	211.903	259.701	9.78223	9.81364
1	19.765	1348.99	1966.83	8.32525	10.4373
1	21.406	1234.46	1289.21	11.3278	11.2141
1	22.502	2748.13	2324.81	13.697	11.6336
1	22.516	2041.76	1761.17	13.4613	11.6382
1	23.206	3499.2	2732.16	14.7074	11.8696
1	25.415	2604.78	7937.94	4.12449	12.5726
1	27.166	2222.38	1633.26	15.5132	12.9017
1	27.452	3691.8	5134.66	8.69973	12.922
1	27.615	117.687	78.1166	16.9534	12.9284
1	27.935	773.152	808.991	11.3081	12.9294
1	28.19	1044.88	1071.75	11.515	12.9187
1	28.525	767.245	827.833	10.9959	12.8879
1	28.686	1180.01	1072.96	12.8399	12.866
1	28.855	2130.85	1518.63	15.9361	12.8378
1	29.094	1297.94	1191.92	12.7263	12.7887
1	29.351	856.202	682.205	14.446	12.7185
1	29.675	894.105	623.481	16.2422	12.6012
1	29.826	649.419	520.012	14.3828	12.5371
1	30.166	1469.73	1102.51	15.2362	12.3751
1	30.377	800.776	1130.63	8.57857	12.2648
1	30.638	1224.53	721.424	18.7823	12.1211
1	30.873	291.393	296.645	11.594	11.9874
1	31.019	1258.83	1287.44	11.5455	11.9033
1	31.18	997.957	1247.79	9.60306	11.8106
1	31.327	2118.9	1397.63	17.0461	11.7265
1	31.533	282.722	342.096	9.89818	11.6108
1	31.804	1831.7	1615.39	13.197	11.4648
1	32.163	1377.64	1687.21	9.78855	11.2402
1	32.394	1346.35	1437.98	11.0985	11.0626
1	32.706	760.029	518.38	16.5583	10.7939
1	32.929	1192.75	2011.5	7.26224	10.5889
1	33.096	1537.27	2038.96	9.0923	10.432
1	33.252	1038.06	1695.09	7.48612	10.285
1	33.457	754.105	978.953	9.27524	10.0943
1	33.809	2339.22	3138.03	8.99702	9.78485
1	33.986	472.282	807.663	7.16732	9.64333
1	34.34	520.186	814.489	7.78751	9.40191
1	34.527	1409.74	1279.16	12.8642	9.30261
1	34.736	693.458	961.02	8.72891	9.21972
1	34.992	277.735	420.884	8.02986	9.16138
1	35.156	613.437	1143.46	6.60645	9.14652
1	35.305	695.132	1138.78	7.4634	9.14644
1	35.595	3554.49	3582.34	11.7004	9.17761
1	35.779	1301.13	1341.94	11.4576	9.21509
1	35.924	706.236	1415.33	6.16733	9.25228
1	36.219	1119.02	1255.46	10.6102	9.34314
1	36.657	1000.05	1091.81	10.8782	9.49623
1	37.056	942.355	1374.71	8.32097	9.6285
1	37.207	486.763	457.313	12.4676	9.6711
1	37.408	772.147	1213.77	7.75877	9.71779
1	37.568	832.751	1095.93	9.15841	9.74474
1	37.857	522.675	701.347	8.99478	9.78705
1	38.03	1158.76	1312.63	10.5169	9.81481
1	38.277	1158.82	1482.18	9.40358	9.8568
1	38.497	2819.22	2175.16	14.8631	9.89582
1	38.703	2207.86	2101.3	12.3229	9.9331
1	38.846	1020.02	1854.96	6.76283	9.9591
1	39.096	438.536	890.847	6.08825	10.0041
1	39.409	133.296	101.201	15.0756	10.0584
1	39.58	712.521	897.266	9.54006	10.0864
1	39.844	897.723	808.277	12.9541	10.1264
1	40.035	734.157	1133.43	7.89119	10.1524
1	40.193	943.834	1389.2	8.25194	10.1715
1	40.358	963.384	1078.03	10.6356	10.1891
1	40.717	1038.51	1087.49	11.3001	10.2188
1	41.031	751.855	1284.1	7.17613	10.2364
1	41.229	585.175	894.183	7.96759	10.2439
1	41.603	1084.51	1101.2	11.6212	10.2517
1	41.85	849.303	754.592	13.1094	10.2529
1	42.18	1112.84	1583.87	8.51482	10.2507
1	42.332	2193.01	2073.75	12.3948	10.2485
1	42.507	1531.8	1451.3	12.3732	10.2452
1	42.678	783.61	1102.21	8.6089	10.2415
1	42.864	968.548	1168.77	9.92302	10.237
1	43.055	737.56	963.484	9.2216	10.2321
1	43.205	942.968	1600.69	7.2176	10.2264
1	43.356	1220.38	1123.19	12.7008	10.2175
1	43.707	811.632	1496.02	6.67705	10.1889
1	43.934	1101.09	1274.63	10.3097	10.168
1	44.103	2200.63	2261.69	11.4943	10.153
1	44.488	148.123	99.16	16.8287	10.1266
1	44.697	1099.42	1064.19	12.1361	10.1203
1	44.941	819.927	932.862	10.4749	10.1234
1	45.092	1332.11	1056.45	14.506	10.1323
1	45.244	675.286	1269.9	6.55143	10.1476
1	45.5	464.966	1045.46	5.52618	10.1897
1	45.768	1449.4	1189.87	14.0682	10.2593
1	46.151	822.155	1063.75	9.30387	10.4292
1	46.392	862.417	1592.92	6.66397	10.5771
1	46.537	1236.39	1493	9.91683	10.6767
1	46.773	808.727	1453.1	6.84036	10.8495
1	47.067	878.827	1198.48	8.86052	11.0721
1	47.274	841.284	1669.07	6.22674	11.2255
1	47.567	690.683	878.824	9.44905	11.4249
1	47.751	547.861	1233.34	5.51977	11.5331
1	47.912	900.704	1554.52	7.10551	11.6131
1	48.146	450.335	576.321	9.39874	11.6991
1	48.337	2696.63	2166.56	14.34	11.7376
1	48.508	3654.74	2180.31	18.5829	11.7439
1	48.71	2564.32	1520.59	18.6788	11.723
1	48.93	112.31	66.1834	18.7784	11.677
1	49.205	2179.36	990.858	23.3154	11.5902
1	49.446	739.137	881.525	10.0309	11.4919
1	49.594	1414.5	974.993	16.4071	11.4233
1	50.13	1623.7	1609.1	11.8804	11.1392
1	50.476	488.569	675.291	8.7504	10.9423
1	50.673	720.093	854.08	10.0821	10.8313
1	51.019	967.178	1449.8	8.11216	10.6467
1	51.176	726.591	1101.05	8.03009	10.5702
1	51.371	1330.43	1304.92	11.9921	10.4839
1	51.554	352.567	513.902	8.32741	10.4136
1	51.691	270.263	591.843	5.6674	10.3616
1	51.988	768.349	1107.98	8.41137	10.2262
1	52.215	1024.26	982.051	12.241	10.1055
1	52.376	1145.81	1279.47	10.6561	10.0129
1	52.618	585.351	1066.13	6.75297	9.86563
1	53.092	875.042	1105.82	9.50902	9.56334
1	53.254	626.981	1179.14	6.55103	9.46009
1	53.553	1041.07	1852.41	6.9038	9.2757
1	53.7	845.991	1565.49	6.65227	9.18988
1	53.873	890.804	1375.12	7.89197	9.09456
1	54.057	486.945	1114.43	5.4334	9.00151
1	54.223	662.86	1317.72	6.21488	8.92636
1	54.427	1862.78	1961.1	11.2451	8.84465
1	54.573	1113.03	1347.32	9.89456	8.79184
1	55.016	1376.57	975.014	16.0225	8.65588
1	55.267	2101.67	1030.64	21.9103	8.59176
1	55.755	467.925	720.235	7.91347	8.48419
1	55.953	620.758	697.963	10.589	8.44411
1	56.231	661.899	996.813	8.0769	8.38842
1	56.374	604.337	783.268	9.28908	8.3592
1	56.581	482.323	727.18	8.06851	8.31518
1	56.986	909.334	1465.47	7.57937	8.21895
1	57.14	951.404	1367.87	8.43481	8.17736
1	57.442	615.839	899.173	8.3142	8.08511
1	57.667	362.693	766.828	5.86072	7.95615
1	57.816	505.421	895.509	6.93147	7.82097
1	58.076	760.396	1587.38	5.93213	7.52227
1	58.458	746.728	1930.71	4.83318	7.03113
1	58.656	592.816	1768.11	4.21124	6.79812
1	58.904	723.131	1710.7	5.26374	6.57076
1	59.254	1135.39	1631.26	8.44027	6.45143
1	59.569	1106.88	1247.35	10.5672	6.48033
1	59.949	965.623	1378.09	8.49317	6.53422
1	60.185	475.775	678.962	8.49364	6.59482
1	60.339	804.262	1726.16	5.77731	6.65126
1	60.527	1409.89	2484.93	6.96609	6.74283
1	60.674	793.71	2053.08	4.83116	6.83475
1	61.077	448.3	941.219	5.89993	7.2486
1	61.276	1228.64	2642.71	5.7654	7.53861
1	61.51	1030.63	2511.56	5.11611	7.93574
1	61.755	159.854	215.128	8.97032	8.40119
1	61.996	448.55	1199.42	4.67926	8.89236
1	62.223	970.414	2346.9	5.15355	9.37062
1	62.38	1107.18	1282.65	10.3026	9.70299
1	62.566	1133.37	1591.04	8.62476	10.0914
1	62.719	1229.39	2667.5	5.71755	10.4017
1	62.995	895.486	1289.3	8.42367	10.9262
1	63.171	580.669	645.071	10.7065	11.2277
1	63.564	2387.32	867.764	27.876	11.772
1	63.886	1602.46	1293.61	14.2796	12.1389
1	64.022	983.975	959.861	12.0513	12.2967
1	64.205	990.476	1314.59	9.08668	12.5094
1	64.405	1472.35	1205.71	14.0993	12.7397
1	64.651	1544.1	912.916	18.7259	13.0154
1	64.813	2765.89	1555.02	19.5432	13.1899
1	64.975	1649.74	1352.75	14.0828	13.3568
1	65.252	754.619	856.692	10.4959	13.6199
1	65.447	974.311	1001.09	11.4969	13.7845
1	65.797	1510.62	1442.78	12.2838	14.0272
1	65.99	1294.03	671.207	20.9121	14.1272
1	66.305	947.499	649.681	16.4821	14.2296
1	66.506	481.429	892.191	6.64297	14.2362
1	66.742	1430.61	1176.47	14.0466	14.1698
1	66.901	1693.88	1169.8	16.3798	14.088
1	67.134	1487.41	1541.16	11.4095	13.9264
1	67.325	1427.37	1434.41	11.731	13.7671
1	67.605	2038.23	2820.48	8.74096	13.5096
1	67.816	1981.5	1802.95	12.8322	13.3119
1	68.025	1933.64	1453.26	15.2107	13.126
1	68.291	1761.11	1325.8	15.1885	12.9222
1	68.461	109.301	50.8448	22.8831	12.8215
1	68.67	1560.49	1596.1	11.5445	12.7401
1	68.863	883.332	1321.79	8.12548	12.716
1	69.042	2739.77	2564.25	12.5104	12.7364
1	69.198	2166.53	1810.69	13.846	12.7794
1	69.346	1390.87	1830.61	9.15757	12.8385
1	69.515	713.655	1108.97	7.84314	12.9242
1	69.682	1445.74	1002.61	16.3204	13.0238
1	69.987	1147.75	1254.31	10.8683	13.2301
1	70.223	971.673	1238.72	9.43237	13.3978
1	70.409	683.452	631.016	12.6648	13.5264
1	70.564	1722.83	1031.92	18.5193	13.6265
1	70.747	817.699	955.317	10.223	13.7317
1	71.002	1292.03	1211.2	12.4923	13.8448
1	71.286	353.87	235.684	16.9037	13.9082
1	71.466	1483.07	990.946	16.8565	13.9272
1	71.618	2779.57	2044.06	15.5045	13.948
1	71.774	894.026	964.152	11.0009	13.9721
1	71.925	1040.98	1074.18	11.4522	13.9968
1	72.146	115.749	68.7244	18.6584	14.0321
1	72.479	1302.33	1153.19	13.1492	14.0746
1	72.66	992.257	939.913	12.3756	14.0875
1	72.86	1694.36	2325.95	8.80631	14.0896
1	73.253	930.939	532.061	19.2731	14.0439
1	73.432	867.452	465.84	20.3129	13.9958
1	73.659	1445.96	823.08	19.3391	13.905
1	73.812	1043.26	784.6	15.2018	13.8228
1	73.997	1645.91	1068.17	17.2869	13.6909
1	74.179	1110.63	1112.06	11.7698	13.5231
1	74.322	1108.35	1328.94	9.9817	13.3684
1	74.602	907.356	1044.98	10.3585	13.0179
1	74.745	1327.49	1047.21	14.5742	12.8197
1	74.931	998.429	1226.93	9.75801	12.5483
1	75.15	728.57	603.348	13.9595	12.2161
1	75.399	1414.04	1815.47	9.37074	11.8335
1	75.677	1041.85	1151.68	10.7552	11.4166
1	76.011	969.165	1630.38	7.27925	10.9567
1	76.223	1338.08	1945.12	8.34847	10.7024
1	76.42	1998.96	1520.21	15.0533	10.5013
1	76.654	3854.59	3895.6	11.6709	10.2855
1	76.865	1611.05	2374.42	8.24162	10.092
1	77.036	3185.32	3644.74	10.4204	9.93685
1	77.358	1759.05	2134.88	9.87073	9.65116
1	77.614	1303.56	2162.39	7.37602	9.4325
1	77.886	995.244	1246.76	9.58627	9.21107
1	78.058	348.693	536.687	7.91382	9.07802
1	78.423	806.707	1625.4	6.13583	8.81704
1	78.725	624.723	886.084	8.54225	8.6268
1	78.983	1061.61	1435.46	8.93105	8.48562
1	79.151	1095.85	1341.64	9.79159	8.40542
1	79.338	541.284	876.563	7.5449	8.32792
1	79.671	770.015	1291.12	7.30181	8.22507
1	80.017	545.456	902.203	7.39619	8.16201
1	80.173	647.777	799.865	9.71481	8.14561
1	80.383	1230.34	1851.36	8.0831	8.13319
1	80.69	584.817	1109.6	6.49638	8.13079
1	80.866	569.726	738.006	9.29379	8.13553
1	81.062	1212.63	2692.69	5.59262	8.14411
1	81.274	1315.5	1777.81	8.93543	8.15532
1	81.714	1130.25	1127.01	11.8142	8.17543
1	81.922	564.287	737.292	9.21979	8.1789
1	82.213	160.379	208.135	9.27788	8.17189
1	82.551	2559.92	2377.52	12.5976	8.13938
1	82.726	371.75	806.341	5.71939	8.10934
1	82.907	679.91	1186.43	7.03211	8.06905
1	83.113	544.76	896.374	7.43253	8.01414
1	83.276	427.874	672.627	7.75843	7.9656
1	83.439	873.303	1206.77	8.75236	7.91406
1	83.738	1343.05	1692.86	9.53184	7.81623
1	84.118	1455.32	2318.12	7.66305	7.69723
1	84.428	618.938	1246.21	6.1399	7.6157
1	84.738	1499.07	1979.05	9.1317	7.55828
1	84.878	621.388	1327.15	5.80438	7.54277
1	85.116	439.815	1105.06	4.96812	7.53455
1	85.383	327.805	528.85	7.57174	7.55709
1	85.711	969.059	1897.68	6.30431	7.64055
1	86.049	754.149	1040.01	8.76888	7.78436
1	86.188	1078.51	1168.33	10.956	7.85668
1	86.367	603.762	865.843	8.45487	7.95841
1	86.65	857.548	2278.78	4.70751	8.13337
1	87.046	795.504	1213.85	7.97821	8.39053
1	87.195	393.115	865.293	5.63975	8.48617
1	87.4	837.819	1604.69	6.43852	8.61281
1	87.671	984.405	1567.6	7.66499	8.76562
1	87.976	763.54	1408.84	6.67051	8.90782
1	88.125	637.605	847.994	9.06933	8.96228
1	88.334	596.591	1119.07	6.56722	9.01848
1	88.589	386.388	726.34	6.5538	9.06663
1	88.803	103.743	56.1422	20.1821	9.10044
1	89.105	550.63	701.258	9.44112	9.13932
1	89.275	732.898	994.173	8.90444	9.15734
1	89.418	930.862	828.371	13.0907	9.17066
1	89.566	512.207	953.207	6.6167	9.18293
1	89.823	735.072	1015.7	8.75282	9.20124
1	90.086	406.78	161.847	25.9607	9.21715
1	90.379	799.017	1605.42	6.15216	9.23311
1	90.636	557.976	1224.98	5.65379	9.24696
1	90.967	985.58	1162.28	10.1355	9.26667
1	91.203	574.8	772.023	8.98685	9.28332
1	91.535	753.294	1193.12	7.7039	9.29537
1	91.71	985.961	1470.13	8.15256	9.29198
1	91.958	750.362	2045.78	4.59258	9.2776
1	92.242	356.607	891.761	4.99076	9.24995
1	92.435	815.609	1413.83	7.07624	9.22596
1	92.63	115.454	74.0295	17.4677	9.19869
1	92.856	956.76	1105	10.3317	9.16471
1	93.08	833.924	1760.05	5.87051	9.13008
1	93.423	1139.54	2086.21	6.72016	9.07899
1	93.666	1094.93	2315.39	5.85968	9.04703
1	94.078	449.369	861.023	6.43611	9.00743
1	94.357	476.572	619.409	9.26497	8.99541
1	94.634	1233.8	1287.38	11.337	8.99883
1	94.986	696.739	818.142	10.1754	9.02392
1	95.127	745.718	1132.81	8.0117	9.03945
1	95.395	633.422	980.605	7.87083	9.07602
1	95.774	1152.79	1364.34	10.1022	9.13978
1	96.055	108.244	62.0161	19.2332	9.19285
1	96.393	1078.16	1489.38	8.75495	9.25924
1	96.548	531.196	931.672	6.99828	9.28947
1	96.844	1053.19	1280.7	9.85305	9.34482
1	97.199	749.86	1064.73	8.53359	9.40349
1	97.477	853.68	1642.54	6.41073	9.44042
1	97.746	107.429	53.8725	21.5084	9.46607
1	98.078	483.31	931.253	6.40201	9.48927
1	98.328	755.336	1746.03	5.38168	9.5046
1	98.627	1100.8	1277.57	10.2855	9.52008
1	98.797	502.762	1249.05	5.02222	9.5273
1	99.061	1704.32	1872.09	10.8177	9.53598
1	99.313	630.516	911.367	8.39288	9.54111
1	99.49	607.149	1129.29	6.62005	9.5427
1	99.703	807.268	1658.93	6.02171	9.54224
1	99.88	464.188	965.834	5.95082	9.53976
1	100.15	526.202	802.185	7.98511	9.53205
1	100.418	1230.27	945.875	14.9093	9.51939
1	100.758	1640.05	1669.63	11.5939	9.49555
1	101.036	1243.02	1108.05	13.0707	9.47864
1	101.293	262.733	327.445	9.63185	9.47211
1	101.656	841.461	1055.17	9.57736	9.47182
1	101.818	1511.65	1260.77	13.8715	9.47311
1	101.962	697.692	1203.14	7.11111	9.47413
1	102.334	630.947	957.264	8.02108	9.47235
1	102.575	631.94	1181.67	6.58676	9.46452
1	102.842	595.788	1113.96	6.58737	9.4462
1	103.308	868.664	769.465	13.1449	9.38014
1	103.638	1345.96	1570.2	10.2367	9.29892
1	103.894	688.191	1225.65	6.89775	9.21161
1	104.104	1820.88	1612.48	13.1483	9.12185
1	104.502	2010.53	1544.45	14.9205	8.82239
1	104.793	460.597	577.374	9.58049	8.50485
1	105.018	1115.63	1708	7.95338	8.23605
1	105.2	504.016	880.867	7.02179	8.02024
1	105.451	611.709	1150.65	6.54978	7.7478
1	105.621	825.942	1349.65	7.48123	7.5936
1	105.785	277.736	652.452	5.29917	7.47827
1	106.081	1292.58	1507.69	10.2382	7.27748
1	106.309	182.566	346.518	6.49412	7.09732
1	106.502	1237.35	2395.6	6.37295	6.93853
1	106.89	828.015	1762.74	5.82235	6.63652
1	107.15	630.687	1903.18	4.16391	6.47392
1	107.287	796.096	1674.08	5.89101	6.4092
1	107.439	539.696	1417.98	4.75915	6.34832
1	107.577	311.096	816.976	4.76135	6.29555
1	107.739	1491.1	2215.28	8.18026	6.23696
1	107.949	959.399	2595.28	4.62739	6.16702
1	108.086	996.904	1751.65	6.98632	6.12542
1	108.293	966.584	1388.07	8.44398	6.0692
1	108.459	564.52	1617.96	4.37647	6.03036
1	108.616	568.878	1266.09	5.58048	5.99915
1	108.786	440.392	1052.12	5.21435	5.97183
1	109.06	453.345	1388.37	4.10489	5.94308
1	109.359	429.66	1467.98	3.69185	5.93515
1	109.581	1386.38	1751.57	9.51122	5.9465
1	109.921	1146.21	1974.64	7.11772	5.98159
1	110.204	698.432	1210.91	7.07513	6.02268
1	110.408	434.835	874.357	6.14769	6.06117
1	110.65	586.825	1001.09	7.18391	6.11857
1	110.836	875.39	2444	4.48865	6.17266
1	110.99	956.114	1165.49	9.83092	6.22483
1	111.293	818.42	1488.22	6.76331	6.34935
1	111.446	570.965	1408.26	5.05726	6.42437
1	111.662	853.461	1692.55	6.2291	6.5456
1	111.811	2124.84	3157.42	8.17877	6.64041
1	112.001	573.809	728.977	9.46269	6.77551
1	112.247	631.769	1189.14	6.54584	6.97574
1	112.482	892.616	1657.33	6.6311	7.20571
1	112.637	1070.21	1823.96	7.19043	7.38169
1	112.789	730.891	1452.12	6.21831	7.57046
1	113.089	579.544	958.165	7.39926	7.98175
1	113.326	804.863	1473.23	6.72131	8.33415
1	113.52	513.403	937.055	6.73955	8.63448
1	113.74	863.824	1992.81	5.39202	8.98198
1	113.932	818.799	1689.45	5.99853	9.28642
1	114.228	554.472	915.635	7.40746	9.74753
1	114.425	2506.78	2051.23	14.1089	10.0421
1	114.597	1491.68	2150.59	8.41306	10.2871
1	114.854	1014.92	1115.21	10.8143	10.6247
1	115.039	799.633	1234.52	7.89115	10.8582
1	115.197	1197.89	989.785	13.9874	11.064
1	115.419	1818.88	1654.69	12.8343	11.3611
1	115.574	1427.22	1577.16	10.7584	11.5725
1	115.733	3521.04	2399.62	16.5698	11.7916
1	115.996	2001.07	1764.86	13.1962	12.156
1	116.311	2351.12	1634.68	16.2838	12.5894
1	116.505	4178.02	3214.67	14.8992	12.8511
1	116.65	968.981	1009.82	11.3497	13.0428
1	116.938	1476.76	935.84	17.6454	13.4095
1	117.274	1022.8	1183.26	10.3157	13.8065
1	117.636	1837.95	1329.7	15.7281	14.1858
1	117.814	1239.54	809.593	17.1918	14.3518
1	117.995	1017.46	1137.76	10.6423	14.5088
1	118.162	961.497	586.263	18.2393	14.6442
1	118.398	790.881	979.374	9.68911	14.8218
1	118.6	1361.82	1021.33	15.2392	14.9629
1	118.759	1092.41	584.531	20.3746	15.0679
1	119.041	844.725	1007.25	10.0328	15.2439
1	119.266	957.096	672.297	16.1391	15.3773
1	119.56	823.241	782.616	12.3356	15.5462
1	119.86	1369.65	1059.99	14.823	15.7172
1	120.059	1536.73	1182.91	14.8936	15.8323
1	120.272	1984.82	1934.99	12.058	15.9593
1	120.499	1585.56	1453.39	12.7472	16.1097
1	120.671	914.094	707.986	14.8127	16.2378
1	120.939	1226.35	721.23	18.8104	16.4546
1	121.076	1614.44	996.207	18.0537	16.5705
1	121.242	1644.48	864.225	20.6845	16.713
1	121.46	1747.35	1102.88	17.7064	16.8995
1	121.785	739.519	830.99	10.5949	17.1648
1	121.957	2526.61	1583.93	17.8102	17.2933
1	122.237	3593.5	1749.59	22.0409	17.4762
1	122.43	2061.06	1077.32	20.7781	17.5778
1	122.586	1106.77	609.048	19.9001	17.6422
1	122.957	1788.15	1229.18	16.4462	17.7187
1	123.157	1901.12	1141.08	18.4864	17.7125
1	123.537	115.615	61.0165	20.6115	17.6258
1	123.747	1205.07	824.708	16.5097	17.5409
1	124.041	1513.45	1204.05	14.4656	17.3848
1	124.182	2324.32	1317.67	19.4062	17.2967
1	124.353	1280.76	952.14	15.3573	17.1798
1	124.642	1607.22	992.004	18.0498	16.962
1	124.839	2002.84	1630.9	14.1701	16.8021
1	125.02	2124.32	1036.88	21.9953	16.6495
1	125.448	1535.71	971.658	17.6695	16.2779
1	125.694	1345.27	974.251	15.7141	16.0651
1	125.917	1105.08	759.632	16.4463	15.8775
1	126.223	1993.65	1732.45	13.3725	15.579
1	126.524	279.712	229.603	14.0694	15.2092
1	127.032	1366.15	916.54	16.7972	14.472
1	127.322	1200.67	1219.5	11.6182	14.0198
1	127.508	1099.21	795.625	15.7215	13.729
1	127.783	1305.88	935.135	15.8698	13.3097
1	128.042	692.005	707.869	11.5435	12.9394
1	128.196	1128.78	1174.56	11.3654	12.7361
1	128.361	1724.48	1369.29	14.4903	12.5361
1	128.5	956.747	1238.82	9.29745	12.3843
1	128.709	1325.94	1672.42	9.52584	12.1898
1	129.043	1425.26	1367.93	12.2297	11.9785
1	129.362	1086.68	1293.95	10.0456	11.8848
1	129.523	2372.63	1706.55	15.8086	11.8666
1	129.699	3293.63	2643.1	14.355	11.866
1	130.007	2396.73	2681.12	10.6386	11.9057
1	130.157	1935.41	1845.29	12.303	11.9404
1	130.328	207.662	262.816	9.49605	11.9895
1	130.543	701.092	892.36	9.4462	12.0622
1	130.727	845.164	1143.8	8.92372	12.1308
1	130.91	1800.62	1462.06	14.206	12.2017
1	131.163	747.623	1148.38	7.92878	12.2987
1	131.344	1211.31	1281.13	11.1981	12.3636
1	131.648	1498.74	1257.8	13.7949	12.4556
1	131.922	2566.97	2000.84	14.7298	12.5403
1	132.118	1412.32	1160.57	14.0559	12.617
1	132.329	3040.76	2641.54	13.3762	12.7122
1	132.548	671.432	885.768	9.13787	12.8226
1	132.979	1730.38	1978.34	10.4282	13.0644
1	133.13	2111.09	1664.88	14.5781	13.154
1	133.42	2499.04	2718.82	10.913	13.3284
1	133.565	415.262	267.733	17.3852	13.4154
1	133.954	2029.06	1104.12	20.089	13.641
1	134.282	1157.73	1026.1	13.1383	13.8141
1	134.556	112.718	50.4594	23.6118	13.9401
1	134.759	1125.23	1006.45	13.0311	14.0194
1	135.124	2022.93	1483.51	15.5423	14.1198
1	135.426	1607.68	1454.8	12.8958	14.1678
1	135.77	2277.91	1432.1	17.7665	14.2013
1	135.967	2800.63	2083.11	15.3504	14.2174
1	136.112	1155.73	1435.35	9.66316	14.2304
1	136.279	840.014	848.809	11.6726	14.2487
1	136.423	1220.61	978.748	14.365	14.2688
1	136.645	1496.79	1839.02	9.75966	14.3113
1	136.81	1510.95	1221.35	14.2629	14.3545
1	136.993	956.552	1352.26	8.56861	14.4168
1	137.199	3130.69	1990.48	17.5956	14.5084
1	137.396	1118.14	680.064	18.2785	14.621
1	137.718	1327.03	1420.62	11.0751	14.8552
1	137.857	1150.68	951.401	13.9792	14.9729
1	138.112	1312.79	1487.36	10.5153	15.2125
1	138.317	3030.89	2092.03	16.3874	15.4255
1	138.668	750.609	501.749	16.8503	15.8278
1	138.806	2239.56	1393.09	17.9297	15.9974
1	139.027	1036.52	998.238	12.1919	16.2808
1	139.288	1540.98	1030.58	16.8432	16.6317
1	139.438	1292.28	646.558	21.5493	16.84
1	141.556	2570.22	2144.31	13.8677	19.9253
1	141.737	2492.3	1261.2	21.347	20.1695
1	142.098	1269.41	948.875	15.2836	20.6312
1	142.436	1937.55	809.394	24.9694	21.0619
1	142.594	1289.3	546.328	24.6848	21.2723
1	143.011	832.337	600.333	15.7703	21.8428
1	143.256	1885.11	830.027	23.9316	22.1807
1	143.448	1701.49	777.433	23.2213	22.4429
1	143.668	2961.99	911.526	31.6632	22.737
1	143.904	3189.2	1102.77	28.9767	23.0411
1	144.106	3031.94	1312.71	24.26	23.2887
1	144.337	1949.25	1178.19	18.3762	23.5537
1	144.582	1276.27	739.46	19.0509	23.8092
1	144.835	240.584	179.598	15.3014	24.04
1	145.069	2420.64	1232.08	21.244	24.2191
1	145.221	1565.11	802.099	21.1231	24.3174
1	145.428	2412.53	820.653	29.3446	24.4322
1	145.636	2240.13	842.529	27.1412	24.5272
1	145.992	2393.05	1027.13	24.4307	24.6484
1	146.344	3548.04	1085.45	31.8036	24.7254
1	146.651	1902.78	584.246	31.7168	24.7655
1	146.912	1319.23	648.37	21.8702	24.785
1	147.099	1381.84	371.175	35.0011	24.793
1	147.363	3181.19	1905.35	18.52	24.7992
1	147.714	1632.26	825.421	21.3591	24.8045
1	147.88	1678.56	592.29	28.5267	24.8083
1	148.022	1811.2	1337.39	15.4488	24.8134
1	148.227	2925.53	1024.72	28.6897	24.816
1	148.638	1985.24	816.38	25.2861	24.786
1	148.973	1219.14	575.043	22.6241	24.7308
1	149.14	1711.8	787.406	23.0944	24.6944
1	149.317	4637.91	1699.88	27.6959	24.65
1	149.571	1012.8	807.703	14.4346	24.5771
1	149.713	2129.54	700.683	30.1015	24.5321
1	149.904	2549.8	905.359	28.3887	24.4676
1	150.158	2425.7	766.512	31.0387	24.3757
1	150.34	2065.91	957.417	22.9537	24.3065
1	150.616	1526.11	851.182	19.6754	24.1977
1	150.754	1865.66	790.927	24.6755	24.1421
1	150.964	1309.82	843.679	17.3995	24.0462
1	151.12	2094.53	1031.91	21.8264	23.9629
1	151.365	1266.76	542.856	24.4618	23.8178
1	151.546	837.225	352.233	24.8276	23.7041
1	151.765	1466.29	858.549	18.8811	23.565
1	152.201	1388.5	864.177	17.9212	23.3088
1	152.366	2975.94	931.479	31.2623	23.2276
1	152.547	2257.4	796.887	28.5171	23.119
1	153	3523.3	1100.73	31.3066	22.683
1	153.409	751.611	353.108	22.6984	22.2193
1	153.642	1902.09	954.376	21.4984	21.984
1	153.883	2275.59	885.89	26.4132	21.799
1	154.24	1124.14	718.286	17.5205	21.6972
1	154.531	2036.45	820.052	25.7134	21.718
1	154.679	1526.49	828.432	20.1341	21.7287
1	154.956	2641.45	1205.23	23.2478	21.7541
1	155.152	1531.21	1221.43	14.4315	21.78
1	155.293	1485.4	959.686	17.3539	21.8044
1	155.481	1669.97	871.403	20.8079	21.8466
1	155.813	2837.55	1290.74	23.306	21.9554
1	155.959	3516.41	1493.31	24.6414	22.0199
1	156.232	1767.34	1191.29	16.7288	22.1733
1	156.414	1000.54	800.098	14.3998	22.3024
1	156.611	1424.22	626.336	23.9551	22.4694
1	156.971	192.527	138.917	15.7649	22.857
1	157.22	2683.32	1210.15	23.4698	23.1614
1	157.409	2764.61	1010.7	27.7512	23.386
1	157.766	116.675	57.3186	21.8779	23.7889
1	157.944	2609.07	1380.79	20.5636	23.9765
1	158.186	1655.77	667.363	25.6947	24.2143
1	158.325	2242.34	776.493	28.9442	24.3406
1	158.598	1933.82	1244.38	17.4143	24.5641
1	158.966	3159.56	1586.55	21.4845	24.8061
1	159.128	5740.83	1554.96	34.7903	24.8883
1	159.499	4412.72	1316.12	32.4124	25.0134
1	159.769	4785.54	1023.58	41.053	25.0435
1	160.004	1726.52	550.745	30.8182	25.0237
1	160.192	256.695	136.268	20.5107	24.9756
1	166.141	1418.69	1092.82	14.8842	17.5409
1	166.406	780.747	728.518	12.5446	17.3583
1	166.6	1497.05	702.255	22.7265	17.255
1	166.755	1337.85	1082.8	14.2468	17.1923
1	166.934	2420.87	1966.75	14.1993	17.1431
1	167.138	2105.55	1127.53	20.3613	17.119
1	167.374	1504.35	1335.55	13.1185	17.1361
1	167.71	2419.06	2197.08	12.8532	17.2494
1	168.001	1891.78	1378.04	15.6341	17.4384
1	168.159	2034.25	1811.28	13.0842	17.5785
1	168.332	1049.42	1062.24	11.6543	17.7635
1	168.621	1200.71	1052.56	13.2682	18.184
1	169.027	1167.52	1005.84	13.476	19.0138
1	169.276	1055.25	907.081	13.5031	19.6283
1	169.465	162.045	110.799	16.5225	20.1335
1	169.771	1933.37	1434.88	15.3801	20.9987
1	170.117	1561.6	1153.08	15.449	22.0069
1	170.26	4067.66	2024.96	21.6392	22.4211
1	170.526	2747.06	1312.33	22.3886	23.1704
1	170.716	2740.01	1348.41	21.8467	23.6778
1	171.049	451.855	291.954	17.3529	24.4819
1	171.32	2978.38	966.878	30.4113	25.0287
1	171.474	2775.46	787.106	33.643	25.2859
1	171.679	4358.6	1138.66	35.7098	25.595
1	171.844	3628.92	947.103	35.7349	25.836
1	172.079	1699.83	457.331	34.9602	26.1649
1	172.342	1556.4	657.227	24.7538	26.5094
1	172.71	5761.59	1390.43	37.7776	26.9415
1	172.912	2002.17	618.057	31.59	27.1499
1	173.253	4329.68	1406.04	30.4034	27.4486
1	173.464	2916.28	1304.51	23.6264	27.5964
1	173.619	3659.48	1376.64	27.1368	27.6852
1	173.917	1427.02	656.767	23.0841	27.8055
1	174.183	2031.95	799.22	26.1988	27.8521
1	174.351	2692.38	959.104	28.3171	27.8499
1	174.748	2541.73	1080.88	24.6141	27.7101
1	174.913	2268.32	973.631	24.4301	27.5962
1	175.099	2288.17	888.288	26.4719	27.4341
1	175.339	4066.64	1809.49	23.7282	27.1786
1	175.517	2663.47	816.09	31.7669	26.9604
1	175.949	1463.04	948.382	17.3043	26.354
1	176.407	1525.21	671.059	23.9461	25.6406
1	176.603	934.283	616.914	17.0303	25.3285
1	177.113	5699.33	2203.39	26.5587	24.5437
1	177.285	1623.15	722.47	23.722	24.2993
1	177.542	5680.81	2235.76	26.1862	23.9648
1	177.719	3128.77	1001.75	30.7319	23.7608
1	177.911	2559.38	1418.46	19.781	23.5499
1	178.25	1571.08	557.959	28.3842	23.165
1	178.467	2700.41	1528.66	19.43	22.9123
1	178.619	1367.9	807.601	18.7484	22.7334
1	178.768	1800.99	949.929	20.6216	22.5569
1	179.16	1831.44	709.898	26.5038	22.0913
1	179.455	1109.11	623.276	19.5506	21.7435
1	179.603	2200.24	1058.56	22.2585	21.5711
1	179.758	3365.58	1287.67	26.7779	21.3928
1	180.043	1349.99	520.079	26.6326	21.0725
1	180.213	1471.91	503.25	29.2297	20.8873
1	180.536	1772	1073.01	18.3476	20.5501
1	180.674	2072.65	908.043	24.029	20.4108
1	180.922	1326.76	962.142	15.6956	20.1607
1	181.067	1876.73	724.622	26.5857	20.0141
1	181.321	1131.71	802.763	16.0019	19.756
1	181.497	995.244	1010.79	11.6189	19.5756
1	181.679	1379.43	1023.22	15.3873	19.3872
1	181.992	1302.64	781.769	18.4884	19.0574
1	182.298	166.261	83.6549	21.4486	18.726
1	182.441	1113.03	1002.13	12.954	18.5675
1	182.59	1289.15	1113.59	13.444	18.3995
1	182.991	769.411	732.214	12.3239	17.9312
1	183.527	1040.31	1098.83	11.2115	17.2613
1	183.853	1122.62	874.494	14.7379	16.8377
1	184.01	1565.47	740.473	22.5722	16.6346
1	184.21	1419.84	813.5	19.2325	16.3766
1	184.441	1789.36	1046.62	18.898	16.0797
1	184.951	1054.26	514.248	22.0071	15.4276
1	185.284	1125.64	475.607	24.7423	15.0042
1	185.483	1922.55	738.357	26.6981	14.752
1	185.656	976.155	769.891	14.5771	14.5332
1	185.903	1402.79	1365.26	12.0766	14.2214
1	186.157	1792.4	1425.01	14.4742	13.9015
1	186.472	1631.46	1633.23	11.7719	13.5057
1	186.672	1016.43	1401.85	8.76802	13.2548
1	186.886	894.369	1413.48	7.7197	12.9737
1	187.252	587.509	849.47	8.39041	12.4403
1	187.397	1341.47	2250.3	7.29874	12.2138
1	187.755	920.112	1315.9	8.47651	11.6269
1	187.917	803.395	775.911	12.1608	11.3516
1	189.742	1060.18	1417.13	9.02697	8.33238
1	189.932	1634.15	2294.36	8.62363	8.07555
1	190.077	2924.29	3387.52	10.3032	7.893
1	190.409	957.047	1226.51	9.38654	7.52507
1	190.562	858.937	1747.88	6.0782	7.3817
1	190.83	533.049	862.097	7.55419	7.17537
1	191.162	636.049	953.797	8.10929	7.00765
1	191.466	825.767	1539.42	6.60576	6.93892
1	191.693	921.614	1900.83	6.00082	6.93166
1	191.84	943.196	1738.21	6.67819	6.9448
1	192.001	708.418	1062.2	8.11015	6.97369
1	192.237	666.861	2075.86	4.04058	7.04033
1	192.384	477.703	1200	4.96912	7.09459
1	192.546	1152.83	1780.67	7.88757	7.16408
1	192.821	684.528	2838.05	3.05803	7.30104
1	193.22	829.926	962.433	10.293	7.52872
1	193.611	1066.82	1489.18	8.67028	7.7652
1	193.813	1584.42	1599.61	11.6819	7.88538
1	194.018	2079.32	2333.51	10.6074	8.00192
1	194.279	878.404	2013.38	5.42551	8.1843
1	194.508	719.629	1593.71	5.60685	8.40015
1	194.667	873.294	1708.38	6.31053	8.57481
1	195.007	1541.11	1487.44	12.1678	8.99834
1	195.154	996.283	1438.08	8.40365	9.19576
1	195.63	1102.52	1791.43	7.52115	9.85226
1	195.811	957.349	1778.22	6.62862	10.0947
1	196.008	1890.45	2389.66	9.50663	10.3448
1	196.175	665.044	895.46	8.96607	10.5407
1	196.563	797.842	540.514	16.6556	10.9146
1	196.754	1150.65	1051.02	12.7878	11.0448
1	196.92	2182.62	2293.74	11.2634	11.1227
1	197.117	817.177	945.672	10.3128	11.1929
1	197.254	689.846	578.288	13.8088	11.2399
1	197.432	618.583	797.07	9.33941	11.2981
1	197.73	1758.26	2157.74	9.7702	11.3855
1	198.003	1642.41	1861.9	10.5096	11.4512
1	198.417	2381.68	2064.58	13.4018	11.5164
1	198.619	1167.93	857.329	15.5291	11.5299
1	198.759	1566.23	1172.1	15.2681	11.5312
1	198.901	2035.59	1468.1	15.7712	11.5252
1	199.146	171.13	178.006	11.3692	11.4961
1	199.31	1024.94	999.813	12.0514	11.4622
1	199.576	2537.56	1529.62	18.4189	11.3805
1	199.729	692.392	849.549	9.77187	11.3201
1	200.086	949.617	695.404	15.5618	11.1526
1	200.353	440.249	700.739	7.66837	11.0024
1	200.514	533.584	792.854	8.17905	10.9012
1	200.883	872.005	950.052	10.8988	10.6384
1	201.043	1084.22	1555.12	8.45353	10.5108
1	201.236	1001.54	1305.47	9.24031	10.3457
1	201.375	933.753	1131.82	9.88226	10.219
1	201.597	922.72	1237.01	9.00247	10.0031
1	201.766	1123.88	1777.9	7.7128	9.82729
1	202.009	1080.08	1173.04	10.9303	9.55689
1	202.179	289.423	369.978	9.40849	9.35515
1	202.393	422.192	483.82	10.4059	9.09758
1	202.726	702.328	608.583	13.4065	8.70855
1	202.94	400.145	899.612	5.52676	8.46603
1	203.187	772.605	2126.57	4.55065	8.19334
1	222.967	381.747	677.378	6.92184	5.79046
1	225.052	1120.3	1634.14	8.32175	7.05795
1	227.155	895.147	1848.53	5.99375	8.4803
1	227.296	140.095	139.467	11.8316	8.57986
1	227.433	280.819	902.231	3.91873	8.67703
1	229.526	127.42	61.4006	22.2296	10.2078
1	229.802	1037.25	2266.43	5.67939	10.415
1	230.056	2378.9	4024.29	7.2411	10.6065
2	6.566	747.745	1594.18	5.81422	7.28293
2	8.282	501.026	1248.57	5.00741	8.34585
2	8.619	1314.48	1357.8	11.4415	8.51708
2	8.802	732.576	1154.14	7.74255	8.60479
2	9.057	1339	1558.73	10.2569	8.72077
2	9.526	689.999	1087	7.74298	8.91496
2	9.79	1173.42	944.81	14.3124	9.01327
2	9.988	1047.76	1700.82	7.52796	9.08176
2	10.155	1416.46	1350.56	12.3026	9.13601
2	10.392	596.332	809.43	8.89924	9.20744
2	10.831	763.123	1612.92	5.86253	9.32242
2	11.171	366.282	558.677	7.98126	9.39512
2	11.589	1392.74	1606.14	10.3458	9.46506
2	11.771	1236.17	1236.27	11.7826	9.48935
2	11.934	1750.92	1478.01	13.7235	9.50817
2	12.113	895.66	1207.93	8.95262	9.52579
2	12.43	1844.62	1569.02	13.6306	9.54977
2	12.642	1302.79	2130.49	7.47582	9.56106
2	13.062	688.34	1201.57	7.02972	9.57352
2	13.231	605.601	985.117	7.51321	9.57525
2	13.529	507.109	866.144	7.17574	9.57437
2	13.82	555.977	545.35	11.9914	9.56933
2	14.048	602.08	872.647	8.37148	9.55636
2	14.219	511.521	846.59	7.39194	9.5376
2	14.55	1265.14	1711.6	8.92652	9.48374
2	14.744	785.378	1066.8	8.8933	9.44397
2	14.912	2064.08	2282.4	10.752	9.40618
2	15.211	927.112	1124.94	9.87284	9.33456
2	15.383	1199.62	1354.48	10.5485	9.29272
2	15.633	748.117	1336.83	6.87602	9.23382
2	15.814	435.483	864.787	6.22119	9.19431
2	16.047	852.923	1096.88	9.35634	9.14965
2	16.354	669.574	634.715	12.3674	9.10581
2	16.596	528.286	597.662	10.5294	9.07748
2	16.797	1444.08	1080.88	15.2657	9.05161
2	17.065	1240.59	1924.55	7.85554	9.0153
2	17.503	1330.31	1421.01	11.0973	8.95615
2	17.687	1444.28	2166.78	8.10584	8.93305
2	17.978	906.285	1333.88	8.25227	8.90072
2	18.141	729.048	911.461	9.60406	8.88564
2	18.535	579.187	1443.43	5.00713	8.86126
2	19.008	753.918	1199.11	7.67375	8.86152
2	19.208	443.555	757.616	7.17554	8.8737
2	19.537	1197.08	1290.65	11.0034	8.91286
2	19.869	542.378	719.008	9.09669	8.97295
2	20.086	579.629	632.345	10.8856	9.01996
2	20.279	480.633	1158.72	5.16919	9.06497
2	20.462	586.99	1386.28	5.27228	9.10909
2	20.628	576.816	890.186	7.89392	9.14929
2	20.792	794.41	1768.87	5.57793	9.18828
2	21.067	1264.88	1355.66	11.0633	9.24959
2	21.262	598.593	582.792	12.0725	9.28808
2	21.516	461.091	996.723	5.73802	9.32929
2	21.824	547.133	714.634	9.22272	9.36143
2	22.018	1858.7	1902.06	11.5393	9.37543
2	22.471	782.956	901.211	10.3638	9.41414
2	22.751	1607.22	1267.85	14.5746	9.4403
2	22.961	1331.49	1587.41	10.0343	9.46002
2	23.28	1217.55	1480.26	9.85493	9.48873
2	23.5	1120.41	1095.68	12.0242	9.50672
2	23.774	1935.24	1780.96	12.7019	9.52592
2	24.12	626.15	959.032	7.95016	9.54319
2	24.308	1058.05	1125.45	11.1398	9.54847
2	24.599	545.684	743.187	8.87136	9.54974
2	24.829	775.87	681.577	13.2432	9.54392
2	25.071	468.931	739.993	7.73062	9.53273
2	25.416	678.716	861.944	9.46583	9.51209
2	25.663	701.733	1229.25	7.00649	9.4948
2	25.904	546.28	1012.55	6.64188	9.47661
2	26.191	501.846	981.827	6.30996	9.45409
2	26.628	1202.15	1562.03	9.26733	9.42019
2	26.891	1364.86	1418.27	11.3797	9.40131
2	27.223	844.682	907.125	11.0431	9.38057
2	27.615	873.515	1196.71	8.82284	9.36253
2	27.79	929.583	1785.14	6.42244	9.35736
2	28.099	1298.47	1691.59	9.24496	9.35354
2	28.312	708.811	944.314	9.05491	9.35605
2	28.533	778.575	1452.95	6.59926	9.36399
2	28.709	1699.29	1410.65	13.9294	9.37401
2	29.063	838.548	1148.33	8.82623	9.40358
2	29.6	201.045	288.238	8.45696	9.47037
2	35.567	2389.71	2996.52	9.57772	10.9356
2	35.788	788.282	1095.02	8.7097	10.9789
2	36.21	771.098	606.633	14.6096	11.0521
2	36.473	360.21	605.029	7.28987	11.0909
2	36.683	589.711	843.844	8.47215	11.1178
2	36.928	967.993	1140.46	10.1443	11.1414
2	37.164	950.741	1263.21	9.07762	11.1545
2	37.399	2071.02	1488.38	15.8201	11.1599
2	37.712	1183.35	1288.13	10.9075	11.1576
2	37.919	373.038	591.891	7.6911	11.1518
2	38.153	983.529	1078.24	10.837	11.1424
2	38.543	907.747	886.898	12.0342	11.1243
2	38.763	855.861	943.317	10.784	11.1148
2	38.964	1093.44	1596.95	8.31207	11.108
2	39.2	1374.81	1552.62	10.5463	11.1034
2	39.564	927.204	738.387	14.4528	11.1071
2	39.987	2147.76	852.5	26.01	11.0867
2	40.184	1179.21	1051.76	13.0641	11.0574
2	40.42	902.034	1332.12	8.22621	11.0099
2	40.66	119.771	61.819	20.9983	10.9511
2	40.851	710.327	1247.05	6.99191	10.8994
2	41.293	1128.02	1089.58	12.1593	10.7741
2	41.458	724.836	1359.42	6.56817	10.7291
2	41.622	422.889	666.254	7.74243	10.6871
2	41.984	933.033	1183.33	9.47756	10.6106
2	42.267	1624.85	2012.08	9.68919	10.573
2	42.449	1584.13	1948.47	9.74974	10.5624
2	42.676	877.377	1216.92	8.72209	10.5422
2	42.86	1325.3	1394.03	11.2541	10.5073
2	43.205	1032.78	1035.93	11.7509	10.409
2	43.659	1199.71	1090.7	12.8418	10.2455
2	43.848	298.17	441.486	8.20616	10.1765
2	44.063	546.419	684.998	9.57994	10.1038
2	44.309	409.314	639.712	7.80097	10.0345
2	44.495	1404.88	1373.31	12.0286	9.99664
2	44.685	456.935	1233.39	4.63705	9.97463
2	45.013	474.058	909.726	6.42673	9.98677
2	45.221	123.256	68.8493	19.6504	10.0344
2	45.481	843.915	1016.15	9.94301	10.1437
2	45.655	550.383	1071.19	6.34128	10.2444
2	45.878	1619.46	1634.47	11.6853	10.4001
2	46.081	699.692	771.66	10.778	10.5624
2	46.255	609.783	734.549	9.93909	10.7132
2	46.518	781.342	861.715	10.778	10.9539
2	46.709	1038.66	1696.32	7.48504	11.1328
2	46.973	766.308	1104.18	8.41743	11.3771
2	47.17	119.054	72.1904	18.326	11.551
2	47.472	1548.79	1457.9	12.4459	11.792
2	47.964	1059.55	1114.2	11.2568	12.1725
2	48.177	1144.41	1553.59	8.89807	12.3494
2	48.589	746.146	908.941	9.83695	12.7104
2	48.779	2063.07	1285.45	17.904	12.8845
2	49.306	1428.27	838.579	18.8372	13.39
2	49.778	1600.11	1376.38	13.4948	13.8667
2	50.097	2053.63	1425.38	16.3084	14.1994
2	50.66	2999.11	2185.04	15.6317	14.8025
2	50.908	1816.94	1299.33	15.8887	15.073
2	51.08	2728.03	2171.8	14.4569	15.2619
2	51.307	2313.91	2092.45	12.9035	15.5123
2	51.694	1797.39	1385.14	14.8785	15.9739
2	51.934	906.97	915.865	11.6796	16.2879
2	52.209	2525.27	1363.38	20.2221	16.6653
2	52.422	3624.34	1734.94	22.3512	16.9656
2	52.585	1072.8	980.949	12.7755	17.1976
2	52.872	1046.15	838.236	14.3745	17.6046
2	53.074	1865.07	1207.23	17.326	17.8859
2	53.255	1855.22	1010.43	20.0738	18.1313
2	53.492	920.625	850.031	12.6642	18.4389
2	53.781	1312.56	793.519	18.373	18.7859
2	53.97	184.319	113.234	18.1224	18.992
2	54.341	1884.67	916.828	22.0563	19.3819
2	54.654	1329.86	858.109	17.3729	19.7143
2	54.946	2241.25	777.568	28.9025	20.0241
2	55.259	105.353	61.9984	18.8003	20.3527
2	55.511	575.378	436.501	15.0859	20.6124
2	55.694	2655.68	1429.87	20.2686	20.7971
2	55.903	1361.66	765.939	19.5347	21.0033
2	56.173	3756.5	1455.38	26.5141	21.2603
2	56.357	2696.43	1226.75	23.303	21.4284
2	56.549	1473.02	698.433	22.5272	21.597
2	56.864	1969.15	839.39	24.5668	21.8563
2	57.104	2371.26	880.976	27.4036	22.0354
2	57.412	2012.2	850.604	24.7326	22.2404
2	57.626	1933.96	714.437	27.5259	22.3693
2	57.794	1161.27	696.905	18.4889	22.4641
2	58.08	2003.29	1106.72	19.8343	22.6156
2	58.305	897.591	508.91	19.4043	22.7285
2	58.739	1019.31	708.225	16.2935	22.9402
2	58.986	1781.6	1140.65	17.4904	23.062
2	59.165	3347.38	979.004	32.8873	23.1531
2	59.341	4030.7	1393.93	28.9738	23.2462
2	59.624	1399.7	692.448	21.7517	23.4012
2	60.08	2360.16	1852.4	14.6401	23.6547
2	60.534	1894.78	890.388	22.6938	23.905
2	60.819	1891.62	1273.53	16.7462	24.0575
2	61.01	3207.74	1133.33	28.4982	24.1565
2	61.515	4691.51	1799.74	26.722	24.4008
2	61.997	2337.21	1176.72	21.4373	24.6026
2	62.268	2615.82	1009.88	26.588	24.699
2	62.519	1217.15	615.528	21.3584	24.7754
2	62.86	2070.8	1230.9	18.6404	24.857
2	63.063	4762.8	1376.92	33.1701	24.8922
2	63.365	2543.68	812.457	30.7882	24.9431
2	63.734	3319.24	906.699	34.5768	25.016
2	63.897	3011.89	1330.11	23.8739	25.0488
2	64.213	2968.61	1560.89	20.6757	25.108
2	64.397	2054.24	1006.14	21.9325	25.1372
2	64.858	4236.94	1430.61	29.512	25.1811
2	65.268	2963.57	1503.39	21.3031	25.1688
2	65.445	3103.82	1037.68	29.7368	25.1439
2	65.731	116.747	54.4661	22.8288	25.0738
2	66.116	1757.74	1143.6	17.2496	24.9117
2	66.542	5076.37	1542.7	31.9625	24.6256
2	66.717	2205.3	892.191	25.6181	24.4664
2	66.916	1312.56	715.087	20.0688	24.2493
2	67.236	2214.31	1076.58	22.0665	23.8316
2	67.534	2956.5	1311.36	23.7894	23.3823
2	67.871	1446.6	666.977	23.0502	22.8253
2	68.061	1343.41	669.464	21.6207	22.497
2	68.38	2946.5	864.812	32.8013	21.9368
2	68.62	4479.05	1467.83	30.1938	21.5184
2	68.878	894.634	545.059	18.2517	21.0824
2	69.123	816.044	369.509	23.3931	20.6913
2	69.487	2625.41	1680.46	17.4942	20.171
2	69.728	2258.24	1108.69	21.8895	19.8375
2	69.95	2140.7	1617.64	15.1382	19.5011
2	70.229	2813.04	1602.1	19.3305	19.0477
2	70.562	2591.74	1890.06	15.6185	18.4764
2	70.891	2255.31	1999.76	13.1331	17.8975
2	71.135	2992.89	2526.55	13.7228	17.4697
2	71.553	2267.42	1893.7	13.8546	16.7635
2	71.835	242.328	271.741	10.6149	16.3222
2	72.007	2357.12	1948.22	13.9835	16.0728
2	72.239	4593.87	2818.3	18.1437	15.7656
2	72.467	2402.15	2556.66	11.134	15.4862
2	72.654	3251.79	2389.48	15.5149	15.2635
2	72.84	1184.38	1300.87	10.8184	15.0483
2	73.164	1051.8	353.844	29.5949	14.6895
2	73.336	1433.52	685.387	22.3734	14.508
2	73.599	1349.15	760.234	19.5057	14.2431
2	73.899	2189.05	2330.2	11.1324	13.9611
2	74.085	140.855	77.3043	19.945	13.7977
2	74.357	1414.88	1333.77	12.4297	13.5756
2	74.551	1477.76	1721.48	10.2502	13.4299
2	74.931	1586.6	1104.81	16.2623	13.1771
2	75.148	823.762	804.858	12.0339	13.0606
2	75.615	1529.72	1948.72	9.43869	12.8959
2	75.843	1193.67	1302.8	10.8812	12.8472
2	76.024	266.988	405.322	8.0164	12.8185
2	76.197	375.478	570.292	8.01288	12.7966
2	76.363	846.447	1419.41	7.30114	12.7786
2	76.645	982.933	992.787	11.6773	12.7485
2	76.812	1719.3	1464.18	13.6159	12.7277
2	77.203	774.858	942.351	9.85202	12.6561
2	77.392	915.349	1227.42	9.00045	12.604
2	77.644	1086.24	1003.24	12.6609	12.5097
2	77.819	122.61	70.4008	19.1974	12.436
2	78.296	859.676	859.008	11.7918	12.2627
2	78.611	1707.32	1032.63	18.3659	12.1658
2	78.816	1562.15	1103.06	16.0656	12.1083
2	78.999	1995.67	1294.6	17.2933	12.0598
2	79.426	568.875	628.236	10.7647	11.9531
2	79.821	793.233	716.654	12.9142	11.8566
2	80.021	1972.79	1521.29	14.8701	11.8062
2	80.382	737.437	810.487	10.8121	11.7094
2	80.586	995.609	1410.97	8.54884	11.6497
2	80.774	771.259	846.514	10.8255	11.5905
2	81.179	1168.37	942.345	14.2909	11.4281
2	81.507	970.653	1022.3	11.241	11.2599
2	81.731	445.815	762.162	7.16943	11.1307
2	82.122	908.887	1219.99	8.99197	10.8866
2	82.65	1895.22	2067.8	10.8846	10.5412
2	82.955	1222.09	1212.44	11.8684	10.3458
2	83.276	784.491	1047.52	9.03577	10.1526
2	83.518	593.521	813.265	8.82136	10.02
2	83.847	589.376	897.324	7.99485	9.86453
2	84.034	724.488	1052.49	8.35348	9.79177
2	84.394	1032.73	1570.46	8.0038	9.66663
2	84.73	1741.82	1958.66	10.588	9.55637
2	85.054	886.213	889.357	11.7457	9.45839
2	85.366	938.321	1083.73	10.3314	9.37384
2	85.685	227.702	270.573	10.0648	9.29942
2	85.924	2051.77	1873.7	12.7903	9.25288
2	86.197	1060.09	1160.63	10.8502	9.21061
2	86.504	759.948	1067.24	8.62163	9.17855
2	86.88	946.033	1208.14	9.41717	9.16422
2	87.154	594.969	831.071	8.66491	9.17291
2	87.344	908.399	1091.46	9.96263	9.1892
2	87.553	613.576	838.13	8.84697	9.2225
2	87.727	946.367	1505.62	7.6717	9.26521
2	87.962	667.78	1333.74	6.18721	9.34184
2	88.418	467.02	578.744	9.68266	9.54059
2	89.37	980.923	1281.94	9.21793	10.0705
2	89.678	904.362	1371.94	8.02186	10.2457
2	89.889	1263.44	1380.72	10.8685	10.3596
2	90.119	1025.64	1857.37	6.78977	10.4746
2	90.494	1230.97	1329.88	10.9831	10.6338
2	90.724	1641.84	1589.7	12.1329	10.7088
2	90.936	1345.16	1195.1	13.1099	10.7594
2	91.181	908.897	1005.94	10.7432	10.8134
2	91.389	958.619	1188.38	9.67942	10.8687
2	91.577	1328.89	1517.5	10.4397	10.9242
2	91.795	1062.48	1494.17	8.61049	10.9928
2	91.985	1002.68	1002	11.7907	11.0545
2	92.305	608.008	1088.64	6.86303	11.1577
2	92.513	779.727	921.394	10.1165	11.2211
2	92.891	468.14	483.065	11.4523	11.3209
2	93.134	1916.51	1358.05	16.0163	11.3695
2	93.328	2776.72	1372.34	21.7693	11.3967
2	93.746	991.215	727.918	15.5233	11.4118
2	94.062	1109.23	1038.25	12.5095	11.3689
2	94.295	1232.43	1624.19	9.14653	11.3051
2	94.636	1345.97	1342.2	11.8134	11.1731
2	94.854	1772.67	1492.97	13.7513	11.0705
2	95.252	897.547	1494.63	7.34931	10.8606
2	95.681	775.728	1166.75	8.08658	10.6243
2	95.891	761.249	1232.47	7.54664	10.5133
2	96.055	1136.67	1418.28	9.62154	10.4317
2	96.289	949.491	1682.23	6.9318	10.3265
2	96.459	610.057	1030.59	7.25048	10.2606
2	96.67	567.858	846.233	8.15688	10.1713
2	96.927	290.73	273.105	12.4691	10.0294
2	97.185	875.848	923.174	11.233	9.85915
2	97.413	1149.34	1686.12	8.27734	9.69291
2	97.635	1624.44	1367.32	13.7587	9.52312
2	97.847	1601.7	1215.52	15.0813	9.35917
2	98.101	463.818	712.666	7.92646	9.16769
2	98.465	1529.05	1854.88	9.87499	8.91946
2	98.705	700.258	961.85	8.80148	8.78381
2	98.988	1876.48	2219.65	10.1071	8.66424
2	99.276	979.741	2157.73	5.63675	8.59939
2	99.439	923.008	1741.31	6.53159	8.59189
2	99.718	1551.16	1850	10.0308	8.62335
2	100.021	714.419	1475.57	5.99275	8.70925
2	100.358	795.083	903.611	10.4854	8.8505
2	100.63	469.406	727.382	7.86381	8.98626
2	100.91	2525.71	2341.75	12.6169	9.13416
2	101.168	756.043	2052.48	4.61154	9.2678
2	101.624	1216.45	2413.9	6.22544	9.46918
2	101.81	1568.79	3034.49	6.37856	9.52905
2	101.993	1006.43	1300.76	9.31322	9.57043
2	102.178	1130.05	1187.39	11.265	9.59126
2	102.522	1071.63	1245.48	10.272	9.62329
2	102.691	702.473	1012.8	8.41283	9.6481
2	102.926	820.721	1230.46	8.1109	9.68943
2	103.259	1075.98	973.283	12.9002	9.75559
2	103.49	878.479	1083.51	9.72498	9.80218
2	103.723	764.893	982.199	9.36932	9.84602
2	104.003	1018.67	1093.85	11.0443	9.88988
2	104.289	1005.2	1161.35	10.3283	9.9191
2	104.481	657.394	597.098	12.8526	9.92687
2	104.701	1179.47	898.657	15.0287	9.92132
2	104.869	745.881	839.098	10.5838	9.90506
2	105.101	481.472	515.949	11.0649	9.86282
2	105.374	1638.22	1043.52	17.5673	9.78597
2	105.615	773.708	983.195	9.46035	9.69824
2	105.901	674.122	1421.84	5.87419	9.5758
2	106.133	953.173	1716.85	6.82449	9.46632
2	106.368	829.988	1370.36	7.40872	9.35016
2	106.549	588.745	1045.72	6.9153	9.25947
2	106.844	511.947	689.417	8.96489	9.11423
2	107.083	764.397	1335.46	7.02413	9.00335
2	107.249	203.011	394.759	6.34667	8.93221
2	107.452	1035.53	1458.57	8.59784	8.84213
2	107.756	1020.09	1371.54	8.97814	8.68516
2	108.056	1241.34	1477.5	10.0495	8.50974
2	108.262	613.17	932.374	8.0043	8.38064
2	108.535	892.872	1305.69	8.30214	8.20249
2	108.748	759.464	1389.49	6.72425	8.06058
2	109.092	546.594	1417.83	4.81817	7.83191
2	109.265	711.116	1153.92	7.53055	7.71959
2	109.702	161.866	126.02	14.745	7.45334
2	110.075	404.954	1006.99	5.01774	7.25695
2	110.487	645.5	1500.59	5.35262	7.0878
2	110.693	1082.74	1600	8.22129	7.01912
2	110.856	347.541	562.153	7.55323	6.96611
2	111.049	937.819	1247.8	9.06576	6.90499
2	111.237	640.848	1123.35	7.00204	6.84732
2	111.759	546.721	1351.09	5.04781	6.69797
2	112.062	780.933	1865.88	5.21387	6.61943
2	112.559	724.097	1200.1	7.38217	6.50543
2	112.753	306.792	1073.66	3.60675	6.46638
2	113.114	1035.29	1786.53	7.10649	6.40262
2	113.361	546.375	815.978	8.14042	6.36608
2	113.532	137.324	160.51	10.2187	6.34435
2	113.731	861.186	2049.61	5.23341	6.32208
2	113.932	428.355	1063.39	5.02586	6.30232
2	114.196	301.04	830.57	4.54024	6.28095
2	114.466	366.174	952.068	4.80729	6.26499
2	114.729	556.596	928.529	7.3369	6.25572
2	114.957	1644.69	2141.75	9.24847	6.25312
2	115.149	928.833	1814.69	6.31825	6.25512
2	115.509	754.149	1388.93	6.68225	6.26995
2	115.886	382.14	1041.78	4.59293	6.30224
2	116.177	534.053	968.866	6.77826	6.33988
2	116.443	467.654	1571.77	3.75114	6.38465
2	116.755	599.203	1151.51	6.41813	6.46685
2	117.098	707.491	1315.6	6.62158	6.60342
2	117.333	337.545	886.928	4.7588	6.71803
2	117.605	976.803	1664.88	7.18997	6.86534
2	117.908	651.975	1289.21	6.24639	7.03991
2	118.113	935.275	1685.79	6.81998	7.15964
2	118.407	782.463	1128.28	8.41176	7.32692
2	118.689	1032.55	1698.8	7.43339	7.47523
2	118.998	1254.21	2165.44	7.10302	7.61486
2	119.372	700.85	1531.89	5.67761	7.73779
2	119.608	1353.58	1467.49	10.9479	7.79946
2	119.869	1777.12	1911.33	11.0281	7.87409
2	120.115	830.204	1611.39	6.35772	7.94822
2	120.413	456.551	607.156	9.06991	8.03959
2	120.665	458.474	932.691	6.07992	8.11536
2	121.029	611.796	934.79	7.96815	8.21713
2	121.319	899.226	1406.99	7.79265	8.28729
2	121.537	487.586	809.294	7.37201	8.33118
2	121.703	696.881	706.714	11.6346	8.3584
2	121.976	1022.09	1515.79	8.19388	8.38948
2	122.168	1157.66	1866.34	7.57681	8.39969
2	122.395	1035.12	1091.22	11.2314	8.39377
2	122.793	1243.21	1324.76	11.1218	8.33458
2	122.961	1505.88	1976.51	9.18107	8.29491
2	123.28	1211.77	1778.98	8.27177	8.20278
2	123.668	612.013	1161.01	6.4974	8.07367
2	123.878	1467.8	2107.44	8.44553	8.00203
2	124.056	1092.7	1720.77	7.74566	7.94316
2	124.332	479.363	683.62	8.499	7.85958
2	124.573	751.684	2083.21	4.52067	7.79882
2	124.769	721.259	1228.12	7.19664	7.76101
2	125.021	619.806	1060.67	7.16269	7.73178
2	125.484	1017.31	1661.08	7.48663	7.70061
2	125.689	642.414	1007.88	7.77292	7.68697
2	125.855	647.773	964.448	8.1638	7.67615
2	126.037	929.148	1107.74	10.0343	7.66466
2	126.203	517.318	1228.4	5.24487	7.6546
2	126.419	716.027	1475.94	6.00416	7.64226
2	126.818	939.776	1805.81	6.41877	7.62234
2	127.195	462.835	994.437	5.77137	7.60788
2	127.451	373.873	874.654	5.32029	7.60103
2	127.84	1013.72	1461.96	8.41054	7.59604
2	128.004	1124.96	1852.16	7.42838	7.59613
2	128.239	935.083	1343.45	8.4404	7.59806
2	128.764	1396.73	1451.89	11.376	7.60892
2	129.021	663.771	1056.42	7.66903	7.61814
2	129.212	757.284	790.244	11.336	7.62689
2	129.442	688.376	975.075	8.5528	7.63979
2	129.739	478.78	960.54	6.16097	7.66055
2	130.007	561.951	1048.56	6.60005	7.68364
2	130.215	1882.46	1854.46	11.9446	7.70461
2	130.461	1140.05	2189.82	6.42106	7.7331
2	130.641	621.718	948.058	7.98306	7.75663
2	130.981	243.798	269.171	10.7672	7.8059
2	131.178	626.787	1222.35	6.32917	7.83719
2	131.397	813.947	1682.7	5.98745	7.87474
2	131.765	707.363	1381.71	6.31947	7.94535
2	132.041	574.006	1314.11	5.43168	8.00539
2	132.524	598.247	1488.38	5.01538	8.12748
2	132.851	1387.01	1737.8	9.58487	8.2241
2	133.103	1135.66	2211.14	6.33896	8.30715
2	133.356	3780.24	3767.37	11.82	8.39868
2	133.66	1217.77	1298.72	11.1134	8.52024
2	134.102	511.871	1423.03	4.50709	8.72146
2	134.31	691.176	1455.53	5.88297	8.83135
2	134.547	1046.3	1333.79	9.43281	8.97401
2	134.78	227.891	282.224	9.68848	9.12926
2	134.997	868.9	968.724	10.6715	9.28438
2	135.345	943.701	1628.29	7.10733	9.54775
2	135.522	758.71	1662.61	5.66372	9.68569
2	135.776	1280.72	1933.66	8.05774	9.88476
2	135.982	784.122	1750.45	5.56427	10.0446
2	136.448	135.647	110.091	14.2119	10.3888
2	136.638	929.973	1164.78	9.58789	10.5176
2	136.871	132.006	62.9136	22.4322	10.6628
2	137.118	1152.73	1528.56	9.09435	10.8088
2	137.323	1171.46	1386.3	10.103	10.9307
2	137.498	803.852	903.72	10.5902	11.0355
2	137.673	972.672	931.586	12.2529	11.141
2	137.85	1576.49	781.432	21.7167	11.2484
2	138.272	1728.44	712.114	25.2481	11.508
2	138.476	839.492	1874.34	5.56347	11.6355
2	138.674	1552.68	3032.37	6.32051	11.7605
2	138.986	857.678	1796.97	5.91166	11.9604
2	139.522	908.527	801.376	13.1949	12.3128
2	139.787	1591.48	1653.34	11.3822	12.4918
2	140.162	887.065	1137.57	9.38085	12.7696
2	140.362	806.115	981.028	9.84587	12.9318
2	140.624	1609.54	1813.35	10.5696	13.1529
2	140.84	779.996	1129.55	8.37814	13.3381
2	141.128	2395.24	2099.01	13.2722	13.5823
2	141.334	943.011	1199.85	9.44932	13.7506
2	141.509	1210.12	1363.62	10.5677	13.8867
2	141.734	1246.3	1098.55	13.2032	14.0488
2	142.168	1409.64	1369.12	12.0989	14.3064
2	142.39	726.035	890.582	9.77436	14.4021
2	142.562	1235.1	878.497	15.9637	14.4742
2	142.776	1539.42	1341.75	13.3366	14.5856
2	143.009	856.423	282.213	30.067	14.7266
2	143.179	497.794	314.834	17.6755	14.8376
2	143.355	392.202	125.37	30.7698	14.9556
2	143.517	994.136	582.011	18.8833	15.0638
2	143.721	944.895	638.803	16.6858	15.195
2	144.042	1687.82	1362.8	14.2769	15.3761
2	144.366	790.975	1137.66	8.43167	15.5073
2	144.651	114.51	63.7963	19.6939	15.561
2	144.838	582.273	781.607	8.99169	15.5569
2	145.036	1613.48	1513.81	12.4828	15.505
2	145.251	1119.48	816.34	15.6195	15.3887
2	145.427	972.775	832.463	13.557	15.2536
2	145.704	115.04	57.2074	21.6585	14.9814
2	145.926	728.812	803.206	10.785	14.7225
2	146.205	1330.8	929.108	16.2253	14.3632
2	146.419	1620.37	1337.2	14.0029	14.0738
2	146.725	653.546	1149.27	6.98096	13.6595
2	147.024	785.419	1145.58	8.32233	13.2776
2	147.475	1650.72	1107.67	16.7944	12.8013
2	147.725	1906.1	1300.18	16.557	12.6167
2	148.052	785.669	758.976	12.1581	12.4269
2	148.235	1864.39	1308.26	16.1537	12.3256
2	148.413	693.568	923.144	9.06276	12.2307
2	148.798	1180.27	1008.19	13.579	12.0385
2	149.054	836.269	702.301	13.7865	11.9211
2	149.372	1271.26	1288.43	11.6409	11.7877
2	149.702	509.278	621.066	9.8271	11.6648
2	149.927	744.245	1203.31	7.5563	11.5905
2	150.388	431.596	620.115	8.43996	11.464
2	150.754	858.015	1002.74	10.2201	11.3895
2	151.067	744.454	670.36	12.9527	11.3452
2	151.586	679.909	867.418	9.42584	11.3528
2	151.921	676.284	1012.93	8.11826	11.4116
2	152.23	865.706	1323.29	7.96513	11.4884
2	152.465	956.168	1551.67	7.5301	11.554
2	152.692	763.95	1269.45	7.36407	11.6182
2	152.855	580.243	806.414	8.70581	11.6621
2	153.203	648.898	654.492	11.6921	11.7416
2	153.579	1659.79	683.611	25.2545	11.7898
2	153.778	1253.63	1093.88	13.3233	11.7926
2	153.948	1922.5	1299.49	16.6884	11.7797
2	154.116	340.007	174.863	21.0614	11.7572
2	154.427	1446.33	1207.52	13.8589	11.7064
2	154.852	665.211	997.655	8.10831	11.6205
2	155.236	945.735	816.842	13.4454	11.5303
2	155.572	389.819	678.96	7.04451	11.4446
2	155.982	745.087	808.169	10.9432	11.3353
2	156.167	682.824	691.563	11.6483	11.2854
2	156.544	919.485	1003.32	10.8835	11.1847
2	156.755	872.374	1506.1	7.10343	11.13
2	157.036	571.712	551.631	12.1712	11.0604
2	157.205	955.088	1069.74	10.6265	11.0209
2	157.53	124.226	68.0717	19.9712	10.9182
2	157.81	476.131	805.319	7.24222	10.7911
2	158.005	789.759	945.017	10.0004	10.6865
2	158.36	837.313	979.732	10.2086	10.4732
2	158.575	428.189	713.535	7.34449	10.3361
2	159.07	722.1	1479.23	6.03985	10.0232
2	159.276	728.728	1309.02	6.84206	9.90313
2	159.602	2723.48	3192.62	10.1913	9.73754
2	159.863	916.477	1269.06	8.73547	9.63481
2	160.274	934.109	945.681	11.6526	9.54565
2	160.523	1085.64	1223.89	10.5635	9.54518
2	160.903	748.825	1137.28	8.01331	9.61298
2	161.103	1018.12	777.636	14.9961	9.67285
2	161.475	642.194	783.625	9.8217	9.82054
2	161.67	1255.55	1625.07	9.30087	9.91349
2	161.971	1169.38	2010.76	7.13041	10.0728
2	162.134	1374.02	1409.56	11.5134	10.1651
2	162.551	909.596	1092.25	9.96807	10.4121
2	162.803	524.435	427.777	14.1485	10.5634
2	162.982	849.407	1195.92	8.60116	10.6692
2	163.193	1866.31	1516.2	14.1994	10.79
2	163.374	1903.17	2458.51	9.3176	10.8887
2	163.735	702.566	977.756	8.6947	11.1162
2	164.048	608.028	1099.82	6.79724	11.3621
2	164.306	946.765	1072.69	10.515	11.5895
2	164.601	2156.09	1823.05	13.7032	11.867
2	164.774	1414.82	1291.17	12.7979	12.0344
2	165.018	727.019	868.921	10.0113	12.2714
2	165.328	1902.61	2411.86	9.48174	12.5654
2	165.51	1807.03	1307.74	15.7238	12.7297
2	165.711	1546.8	1635.53	11.2007	12.9005
2	166.002	1145.55	634.988	19.7783	13.1212
2	166.248	1103.01	676.321	18.1521	13.3006
2	166.634	1781.55	1487.96	13.8542	13.6112
2	167.156	1478.22	1186.89	14.3481	14.0692
2	167.512	2269.39	1871.16	14.0138	14.393
2	167.737	1111.98	1032.89	12.596	14.5975
2	167.948	1057.9	907.227	13.5315	14.7866
2	168.238	630.393	967.272	7.93675	15.0389
2	169.508	1651.94	1510.17	12.7781	15.9184
2	169.991	934.011	866.368	12.6119	16.0972
2	170.377	1841.6	885.391	22.2716	16.154
2	170.713	1666.61	610.05	27.7241	16.131
2	171.142	1863.74	742.548	25.9324	15.9768
2	171.528	2580.22	1370.71	20.4983	15.7252
2	171.73	1210.04	1158.07	12.2611	15.5606
2	171.931	112.799	71.574	17.6259	15.3796
2	172.372	945.522	840.562	13.1026	14.9416
2	172.661	736.236	876.103	10.0516	14.64
2	172.963	1020.39	1293.9	9.47906	14.3273
2	173.225	959.981	1189.58	9.68304	14.0684
2	173.47	3340.7	1863.44	19.6737	13.8447
2	173.688	1600.68	1212.43	15.1068	13.6667
2	173.915	1254.3	1158.22	12.6632	13.5079
2	174.193	1163.56	986.739	13.6672	13.2996
2	174.529	247.597	378.457	7.96534	12.9753
2	174.776	901.046	672.536	15.3034	12.7009
2	175.08	1194.43	1419.7	10.0623	12.3388
2	175.254	1402.8	1935.86	8.76331	12.1266
2	175.423	1169.82	1244.78	11.1363	11.9214
2	175.595	335.764	255.042	15.0692	11.7172
2	175.87	1065.88	1193.63	10.6282	11.4089
2	176.087	1042.59	1305.07	9.59303	11.1901
2	176.336	762.523	1030.79	8.93307	10.9755
2	176.53	1725.27	1343.76	14.7395	10.8421
2	176.735	436.755	431.201	11.921	10.7297
2	176.967	1525.52	1632.57	11.0784	10.6268
2	177.234	772.158	1603.93	5.96035	10.5372
2	177.435	871.607	942.32	10.9759	10.4879
2	177.831	633.571	657.288	11.3966	10.4293
2	178.254	926.249	1169.54	9.51646	10.411
2	178.558	1501.74	1230.07	14.0963	10.4177
2	178.901	730.526	1196.86	7.4628	10.437
2	179.391	1211.57	1492.28	9.7373	10.4702
2	179.784	1219.79	1013.65	13.9164	10.4872
2	180.045	722.644	545.53	15.1515	10.5024
2	180.512	123.578	87.6158	16.0087	10.5719
2	180.682	588.935	1141.9	6.36407	10.608
2	181.046	667.342	1666.17	4.99837	10.6987
2	181.313	912.118	1055.53	10.3129	10.7732
2	181.673	1454.77	1436.13	11.922	10.8777
2	181.856	876.167	1612.59	6.68641	10.9304
2	182.066	1163.96	1492.09	9.38415	10.9886
2	182.353	1766.98	1500.93	13.6471	11.0615
2	182.764	192.606	276.566	8.44478	11.1452
2	183.065	566.893	1027.88	6.7818	11.1848
2	183.293	1333.57	1410.02	11.2011	11.2059
2	183.716	871.357	743.55	13.5916	11.2437
2	183.878	131.505	71.4347	20.1183	11.2588
2	184.058	637.327	970.377	7.99448	11.2764
2	184.248	1670.11	1242.6	15.3462	11.2965
2	184.436	697.79	876.539	9.56194	11.3184
2	184.668	1786.48	1106.3	17.9987	11.3488
2	184.992	3322.66	2603.36	14.6623	11.3992
2	185.179	417.93	504.989	9.911	11.4334
2	185.573	239.579	271.726	10.5051	11.5202
2	185.846	1229.39	1044.01	13.6503	11.5938
2	186.13	514.302	766.609	8.15502	11.6702
2	186.542	1265.45	1607.79	9.46198	11.7616
2	186.893	1463.61	1285.65	13.244	11.8263
2	187.079	832.948	1130.42	8.90053	11.8574
2	187.46	559.356	847.353	8.03254	11.9179
2	187.759	655.267	1053.68	7.59516	11.9655
2	188.241	1182.52	1113.48	12.4423	12.0503
2	188.678	687.335	950.44	8.74681	12.1449
2	189.103	419.864	574.048	8.83944	12.2619
2	189.36	1236.38	942.668	15.0195	12.3482
2	189.706	3122.7	1733.69	19.7519	12.4868
2	189.879	1116.02	1211.58	10.9343	12.5662
2	190.292	1697.53	1130.8	16.9009	12.78
2	190.553	1803.46	1028.69	19.3055	12.9318
2	190.79	1497.81	869.903	19.0121	13.0803
2	191.066	540.533	274.229	21.3017	13.2653
2	191.357	827.782	655.148	14.5322	13.4737
2	191.655	1383.44	2236.99	7.55561	13.7006
2	191.845	3393.76	2557.59	15.1743	13.8519
2	192.104	583.94	935.886	7.61881	14.0661
2	192.272	1032.57	876.977	13.6487	14.2097
2	192.671	1188.81	1140.38	12.2355	14.6163
2	193.103	1428.62	1915.17	9.00268	15.1639
2	193.426	1400.24	1541.46	10.796	15.6166
2	193.67	1365.42	1383.29	11.6453	15.9687
2	193.902	1648.46	1433.13	13.3671	16.3022
2	194.137	1056.23	778.599	15.472	16.6306
2	194.396	2750.76	1641.15	18.5816	16.9717
2	194.574	632.467	339.134	20.3388	17.188
2	194.838	977.77	860.061	13.2277	17.473
2	195.116	673.395	628.663	12.5389	17.7155
2	195.352	1279.54	1015.77	14.4932	17.8651
2	195.581	1946.22	1126.19	19.0714	17.9881
2	195.743	1696.79	912.276	20.293	18.0808
2	196.026	3126.07	1288.95	25.2322	18.2494
2	196.189	3376.46	1244.99	27.5661	18.3479
2	196.448	2619.81	1953.64	15.3156	18.5023
2	196.766	115.348	58.0727	21.438	18.6807
2	197.205	1624.67	674.477	25.0945	18.8883
2	197.514	689.614	418.144	18.3266	18.9937
2	198.064	1723.87	874.551	21.3022	19.0643
2	198.438	1682.74	963.444	19.2441	19.0031
2	198.856	1345.13	768.853	19.2715	18.7198
2	199.186	4483.13	1734.02	26.5488	18.3114
2	199.452	1884.53	990.082	20.6897	17.8969
2	199.761	1083.81	622.79	19.1849	17.3528
2	200.14	955.53	651.949	16.5533	16.6449
2	200.322	1925.66	1053.17	20.0034	16.3075
2	200.533	1081.98	893.577	13.9934	15.9316
2	200.829	1261.42	1277.33	11.6502	15.4531
2	201.031	856.46	1007.46	10.159	15.1741
2	201.315	1387.64	1802.5	9.26994	14.8693
2	201.484	3278.05	2449.32	15.2891	14.7468
2	201.863	1089.91	1094.67	11.7369	14.578
2	202.108	1624.43	1265.05	14.7413	14.5165
2	202.477	1493.3	1460.95	12.0196	14.4789
2	202.64	1213.21	1791.52	8.22683	14.4787
2	202.986	1372.89	1513.53	10.7818	14.5012
2	203.203	1085.22	2307.88	5.82815	14.5251
2	203.385	1896.57	1276.08	16.7551	14.5473
2	203.811	2520.75	1865.3	15.42	14.592
2	204.064	2155.67	1781.18	13.9873	14.6037
2	204.323	1432.85	1850.83	9.31818	14.5957
2	204.642	744.381	256.12	29.0878	14.623
2	205.002	1600.76	978.386	18.2019	14.7568
2	205.204	1878.54	861.27	23.1565	14.8658
2	205.5	2124.31	2190.94	11.4576	15.0521
2	205.765	508.168	510.905	11.7262	15.2301
2	205.992	3296.56	2102.76	17.5465	15.3787
2	206.267	1244.45	1143.01	12.7241	15.5392
2	206.516	1212.79	1164.07	12.2291	15.6527
2	206.721	520.165	374.726	15.7868	15.714
2	206.928	1801.44	898.436	21.6063	15.7386
2	207.152	1538.29	741.772	22.2169	15.7144
2	207.339	1412.34	969.535	16.4656	15.6528
2	207.631	1751.11	1213.98	16.3251	15.4953
2	207.807	2411.18	1323.98	19.9364	15.3702
2	208.001	1013.54	1296.12	9.40522	15.2108
2	208.208	652.464	788.387	9.91092	15.021
2	208.425	1502.53	1065.45	16.0065	14.8061
2	208.633	1496.65	878.252	18.8459	14.5908
2	208.948	1445.37	1420.83	11.9678	14.26
2	209.121	1382.42	1059.29	14.9535	14.0822
2	209.373	1311.36	1069.08	14.1554	13.8363
2	209.749	794.797	809.485	11.5892	13.5182
2	209.99	400.022	519	9.28013	13.3251
2	210.191	1232.34	1075.04	13.3262	13.1453
2	210.424	1415.62	1335.21	12.4236	12.9198
2	210.841	968.503	1104.63	10.4512	12.4859
2	211.104	988.509	1249.38	9.5078	12.2028
2	211.323	2037.24	1644.46	14.2806	11.9677
2	211.652	1306.52	1127.82	13.4523	11.6253
2	211.938	889.727	1064.56	10.0011	11.3477
2	212.283	1573.26	2050.62	9.2406	11.0512
2	212.481	779.559	946.813	9.86405	10.9059
2	212.807	1747.99	1489.94	13.6051	10.7157
2	213.071	154.643	110.507	15.8989	10.604
2	213.331	1290.35	1023.4	14.5051	10.5196
2	213.574	533.08	867.512	7.51025	10.4605
2	213.902	760.75	714.971	12.4637	10.4052
2	214.226	776.481	782.346	11.7033	10.3712
2	214.484	970.636	1946.68	6.16287	10.354
2	214.786	566.063	776.25	8.81492	10.3394
2	215.013	790.534	1204.27	7.99057	10.3289
2	215.327	745.118	946.91	9.45993	10.3098
2	215.548	617.522	1225.21	6.22636	10.29
2	215.78	1468.51	1546.88	11.2395	10.2707
2	216.034	835.904	1368.86	7.46614	10.2606
2	216.52	124.287	74.9909	18.4039	10.2684
2	216.716	1192.13	2329.66	6.31678	10.2797
2	216.896	1972.62	2418.12	9.78021	10.2935
2	217.059	1536.15	1998.66	9.256	10.3082
2	217.235	361.81	359.775	11.8439	10.326
2	217.528	1457.83	1706.77	10.2033	10.3589
2	217.898	1298.27	1257.23	12.1312	10.4031
2	218.082	1274.03	1183.15	12.5985	10.425
2	218.421	1277.05	1395.88	10.8664	10.4625
2	218.655	597.559	744.887	9.6301	10.4915
2	218.873	1305.88	1149.9	13.2151	10.5274
2	219.076	726.92	1076.99	8.20132	10.5683
2	219.276	2506.89	1640.94	17.1593	10.6155
2	219.688	729.157	803.77	10.7828	10.7339
2	219.867	677.815	778.886	10.3797	10.794
2	220.126	930.331	1269.04	8.85844	10.89
2	220.297	2606.15	1879.21	15.7739	10.9592
2	220.575	1079.64	1716.46	7.67675	11.0813
2	220.791	810.719	1187.83	8.28725	11.1841
2	220.971	2038.38	2907.8	8.49662	11.275
2	226.877	14978.3	22951	7.94699	16.6805
2	227.244	1445.43	1067.81	15.4425	17.1083
2	227.631	2568.76	1190.47	22.9534	17.5626
2	227.997	1289.99	706.786	19.9732	17.9938
2	228.403	1457.05	929.01	17.5528	18.4725
2	228.652	107.995	55.9903	20.9203	18.7655
2	228.885	1085.13	442.707	25.4471	19.0389
2	229.089	1627.54	743.464	23.2259	19.2773
2	229.29	1400.82	724.283	20.9679	19.5111
2	229.554	1284.19	839.426	17.1799	19.8163
2	229.922	2061.4	1041.55	21.3742	20.237
2	230.265	1955.47	1126.1	19.1498	20.6815
2	230.671	2159.33	950.373	23.9396	21.3229
2	230.859	1859.01	1475.95	14.4918	21.6498
2	231.111	1610.82	847.086	20.6732	22.1065
2	231.37	1302.45	963.115	15.4294	22.587
2	231.575	1350.57	569.314	24.7887	22.9671
2	231.872	1939.96	735.024	26.9845	23.5042
2	232.222	2928.35	1030.07	28.5958	24.0932
2	232.54	3421.71	2020.62	18.7448	24.5628
2	232.997	2212.05	1103.43	21.603	25.0811
2	233.19	1883.3	1109.37	18.7847	25.2574
2	233.4	4194.34	1139.43	34.716	25.4578
2	233.621	1631.04	1205.98	15.4307	25.675
2	233.982	783.046	406.799	20.8848	26.0347
2	234.251	2512.98	1190.33	22.546	26.2987
2	234.578	2499.88	1229.44	21.8584	26.6046
2	234.839	2421.26	1129.05	22.8378	26.8298
2	235.274	1664.47	744.365	23.6312	27.1505
2	235.962	3831.49	1199.46	31.2586	27.4594
2	236.238	3551.32	1035.87	32.9526	27.4945
2	236.407	4127.49	904.298	40.3891	27.4862
2	236.909	1792.71	454.123	36.5051	27.2545
2	237.133	3091.86	679.629	40.2988	27.0562
2	237.483	2087.7	1215.21	18.9761	26.6574
2	237.687	1991.81	604.626	31.9895	26.3865
2	237.853	1185.54	712.375	18.4687	26.1511
2	238.067	2300.7	619.224	34.9507	25.834
2	238.364	1618.51	461.941	33.4856	25.3821
2	238.656	1533.36	663.294	24.2773	24.9424
2	238.977	3117.67	1714.2	19.914	24.4882
2	239.195	1880.53	1142.36	18.2976	24.2099
2	239.435	1542.76	933.247	18.3635	23.9431
2	239.745	1891.03	841.302	23.7312	23.5722
2	240.01	2947.09	1269.17	24.365	23.1772
2	240.186	3793.62	2021.41	20.4465	22.884
2	240.366	1230.28	867.467	16.0859	22.5646
2	240.694	1578.23	1254.04	14.4814	21.9492
2	241.005	1305.35	764.052	18.8867	21.3506
2	241.231	834.136	517.492	17.9705	20.9222
2	241.776	109.808	70.9682	17.349	19.9808
2	242.024	3092.53	1156.19	27.2689	19.6256
2	242.297	1648.44	1212.88	15.4973	19.3107
2	242.468	929.197	680.534	15.5601	19.1619
2	242.653	2894.96	984.541	29.3496	19.0469
2	243.019	989.105	586.731	18.673	18.9424
2	243.273	1887.08	1350.62	15.877	18.9463
2	243.505	105.861	63.7638	18.4309	18.9899
2	243.687	1808.15	790.25	24.076	19.0431
2	244.022	1242.14	1034.87	13.8848	19.1646
2	244.371	1538.14	826.06	20.312	19.2923
2	244.567	1764.32	741.489	24.8487	19.35
2	244.756	1082.2	786.868	15.6593	19.3879
2	244.941	1063.88	1096.03	11.4691	19.402
2	245.148	1165.1	582.351	21.567	19.4024
2	245.366	109.974	55.1217	21.5171	19.4025
2	245.603	1465.79	794.215	20.1613	19.4039
2	245.909	3573.82	1179.13	30.0385	19.4102
2	246.279	3215.02	1232.53	26.7357	19.4299
2	246.501	932.465	748.335	14.3542	19.4506
2	246.805	1692.86	822.383	22.0814	19.4929
2	247.149	1335.34	1057.66	14.5224	19.5645
2	247.363	1536.95	1216.26	14.5339	19.624
2	247.651	1227.76	597.249	22.0568	19.7249
2	247.857	1059.71	706.707	16.8847	19.8134
2	248.08	1905.52	1168.02	18.157	19.9345
2	248.271	1016.27	607.489	18.5512	20.0636
2	248.588	1182.86	504.717	24.5471	20.32
2	248.801	1724.87	854.077	21.7356	20.5154
2	249.139	1788.27	1187.53	16.9467	20.8508
2	249.422	667.599	462.551	16.3334	21.1438
2	249.698	210.831	174.052	13.9983	21.4294
2	250.008	1125.1	727.616	17.3393	21.7373
2	250.443	1457.41	555.307	26.8653	22.1201
2	250.694	2112.9	640.555	32.0204	22.3012
2	250.978	1512.94	796.806	20.6474	22.4594
2	251.162	2376.22	855.586	28.0825	22.5458
2	251.4	1853.93	1053.25	19.3713	22.6623
2	251.584	664.146	297.998	23.5676	22.754
2	251.824	1734.11	1081.08	17.8955	22.8731
2	252.059	1307.29	875.087	16.8299	22.986
2	252.221	1660.26	577.339	28.8509	23.0598
2	252.49	2738.27	894.501	30.2672	23.1722
2	252.799	3306.73	1378.64	25.009	23.2798
2	253.356	4215.95	1553.28	27.5836	23.3928
2	253.821	2625.37	920.487	28.668	23.3806
2	254.131	1413.39	885.852	17.8137	23.3051
2	254.36	129.282	90.7362	16.1509	23.2181
2	254.781	3455.91	879.022	36.3991	23.0159
2	255.111	1721.65	646.587	27.1721	22.8259
2	255.98	4168.03	2008.16	22.2323	22.2396
2	256.183	207.971	162.893	14.6667	22.0931
2	256.833	785.115	490.538	17.8617	21.6261
2	257.029	1636.98	842.846	21.0414	21.4907
2	257.254	3484.04	1185.93	29.3296	21.3412
2	257.478	1482.36	924.25	17.8937	21.2004
2	257.659	1164.68	837.787	15.8074	21.0937
2	257.844	1331.53	980.462	15.4868	20.9852
2	258.073	2371.51	820.671	28.9593	20.8424
2	258.454	1624.81	672.351	25.1599	20.5852
2	258.779	787.457	751.222	12.2967	20.3481
2	259.035	1339.1	938.658	16.1687	20.1508
2	259.504	1308.29	878.635	16.7821	19.7679
2	265.418	13456.5	13347.6	11.8706	14.3261
2	265.722	1109.4	1082.29	12.0506	14.105
2	265.916	1501.74	927.732	18.0359	13.9712
2	266.209	988.851	575.464	18.9797	13.7809
2	266.48	1257.92	780.457	17.9694	13.6182
2	266.914	1559.58	831.373	20.439	13.373
2	267.221	569.292	779.278	8.82965	13.2044
2	267.412	558.394	889.621	7.66163	13.1011
2	267.706	976.626	1208.15	9.69828	12.944
2	267.952	1244.78	897.65	15.7728	12.8139
2	268.215	1743.57	1371.27	14.6136	12.6758
2	268.503	1987.39	1386.79	16.2326	12.525
2	268.746	1215.69	1773.03	8.32284	12.3977
2	269.042	1044.12	1124.57	11.0139	12.242
2	269.474	615.574	1075.4	7.02451	12.0122
2	269.871	1021.46	1209.09	10.1007	11.7965
2	270.146	1157.37	1559.27	8.96123	11.6505
2	270.785	416.367	659.558	7.70296	11.3467
2	270.949	1671.23	1693.01	11.6458	11.2755
2	271.413	758.109	952.673	9.55858	11.0861
2	271.727	241.192	148.851	18.0516	10.9658
2	271.9	867.849	1011.99	10.2409	10.9016
2	272.073	1485.54	1178.13	14.506	10.8385
2	272.264	607.787	1062.94	7.01738	10.7698
2	272.593	124.13	101.345	14.137	10.6528
2	272.789	657.251	509.326	14.8057	10.5833
2	272.979	531.659	837.654	7.74211	10.5157
2	273.368	898.694	1059.85	10.1351	10.3806
2	273.651	1144.47	1479.66	9.31038	10.287
2	273.828	1174.87	1462.97	9.63965	10.2302
2	274.112	712.025	945.213	9.08499	10.1414
2	274.291	798.128	891.287	10.6555	10.0869
2	274.486	1473.25	1140.88	14.8148	10.0284
2	274.786	1061.61	1688.61	7.67324	9.94022
2	275.141	130.381	99.9441	14.9484	9.83778
2	275.54	674.616	1049.4	7.83551	9.724
2	275.828	1358.06	1229.68	12.8885	9.64201
2	276.008	604.673	1336.2	5.61861	9.58954
2	276.183	1044.23	1370	9.18468	9.53665
2	276.446	396.532	796.749	6.15202	9.45463
2	276.651	613.558	892.982	8.33908	9.38942
2	276.95	799.24	1162.46	8.3442	9.29387
2	277.386	776.274	1181	8.00042	9.15764
2	277.64	560.591	994.797	6.92135	9.0823
2	277.976	1237.17	1113.94	12.9536	8.98995
2	278.181	1255.63	1157.46	12.6828	8.93887
2	278.441	1065.2	2082.67	6.31377	8.88114
2	278.652	955.956	1038.03	10.9323	8.84098
2	278.986	398.623	902.617	5.48912	8.79006
2	279.361	806.658	1554.74	6.40023	8.74852
2	279.534	560.683	1342.63	5.20271	8.73399
2	280.101	686.53	574.596	13.8283	8.70171
2	280.294	582.346	673.353	10.3207	8.69454
2	280.466	854.583	1468.04	7.13693	8.68914
2	280.795	971.852	1136.66	10.2128	8.68012
2	281.102	1474.94	1683.91	10.4417	8.67149
2	281.306	964.098	1490.83	7.87921	8.66466
2	281.511	706.496	958.679	8.90168	8.65625
2	281.729	825.681	861.964	11.3319	8.64496
2	281.916	1120.21	1303.99	10.2573	8.6299
2	282.161	892.625	1156.25	9.29398	8.59945
2	282.367	924.555	1522.06	7.42906	8.56676
2	282.634	716.107	1670.81	5.33396	8.51833
2	282.887	989.044	1569.17	7.69169	8.46989
2	283.084	1671	2266	8.90699	8.43296
2	283.281	744.519	1455.57	6.31421	8.39869
2	283.704	200.841	190.43	12.3648	8.34255
2	283.912	567.79	1161.7	6.04688	8.32794
2	284.165	846.668	983.768	10.2745	8.3258
2	284.368	473.645	772.125	7.49803	8.33889
2	284.577	1005.35	1706.87	7.21644	8.36279
2	284.827	816.49	1877.19	5.40968	8.39865
2	285.117	1006.4	1287.33	9.40297	8.44955
2	285.351	1495.59	1981.95	9.09964	8.49743
2	285.631	1277.66	1537.86	9.94631	8.56209
2	285.804	590.994	1232.81	5.93643	8.60578
2	286.132	791.782	1282.24	7.54477	8.69579
2	286.398	777.59	844.988	10.9247	8.77506
2	286.734	1441.81	1509.38	11.303	8.88225
2	286.952	567.501	1093.24	6.40334	8.9555
2	287.35	591.293	1115.2	6.5333	9.14203
2	287.695	677.359	1252.99	6.65455	9.37084
2	287.928	120.82	84.5756	16.1878	9.55067
2	288.218	1038.65	1286.13	9.68955	9.793
2	288.429	891.539	1401.33	7.75943	9.97635
2	288.604	969.804	1776.23	6.71741	10.1294
2	288.992	1089.4	1207.4	10.7295	10.4594
2	289.336	940.217	924.323	11.967	10.7236
2	289.55	1020.99	1420.61	8.69635	10.866
2	290.053	111.588	59.1622	20.5324	11.1055
2	290.314	729.439	1045.09	8.4623	11.1622
2	290.669	883.596	1110.97	9.55377	11.1656
2	290.982	711.771	892.016	9.58261	11.1155
2	291.255	369.344	370.335	11.7549	11.0402
2	291.449	2265.66	2915.69	9.3504	10.9732
2	291.757	1201.76	1705.12	8.5395	10.8509
2	292.231	1083.45	760.732	16.145	10.6465
2	292.448	1242.49	919.318	15.4214	10.5555
2	292.69	1096.66	1101.84	11.7332	10.4621
2	292.904	1129.65	776.754	16.442	10.3908
2	293.08	950.177	838.032	13.196	10.3426
2	293.342	259.477	367.315	8.5578	10.2929
2	293.773	616.856	1040.58	7.26035	10.2144
2	294.013	651.499	931.684	8.47704	10.1547
2	294.387	534.592	936.322	7.0075	10.0445
2	294.57	370.227	769.732	5.95522	9.98474
2	295.042	1406.92	1775.82	9.51964	9.82062
2	295.49	437.058	901.433	6.00082	9.66198
2	295.682	557.282	1002.32	6.83387	9.59632
2	295.921	476.044	617.63	9.28016	9.51863
2	296.135	613.978	812.662	9.10982	9.45433
2	296.317	360.92	545.029	8.05625	9.40463
2	296.524	1134.02	1591.1	8.6291	9.3548
2	296.798	1290.5	1464.21	10.5015	9.29813
2	297.081	1217.69	1580.6	9.27616	9.2473
2	297.286	538.448	1309	5.1279	9.21466
2	297.475	229.206	471.673	6.01373	9.18721
2	297.682	631.782	1310.4	5.96874	9.15959
2	297.987	1543.8	1959.78	9.46936	9.12252
2	298.259	2459.42	951.305	26.5481	9.09197
2	298.419	2113.01	1030.51	22.0103	9.07462
2	298.627	615.444	1010.23	7.44951	9.0523
2	298.825	855.532	2232.05	4.79149	9.03087
2	299.23	916.184	1746.86	6.46622	8.98081
2	299.46	1503.48	2665.35	6.92785	8.94785
2	299.842	120.2	89.9395	15.27	8.88738
2	300.076	294.108	937.744	3.9478	8.84757
2	301.365	626.694	1451.27	5.37241	8.61452
2	301.71	883.213	1542.33	7.0272	8.55488
2	302.194	1012.98	2074.78	6.04075	8.47857
2	302.448	1892.32	1892.6	11.7819	8.44326
2	302.806	818.724	1466.89	6.85877	8.40053
2	303.236	759.935	896.131	10.1359	8.36237
2	303.536	663.968	832.983	9.5733	8.34577
2	303.783	783.874	1012.45	9.31895	8.34965
2	303.949	520.426	1001.87	6.40748	8.36628
2	304.146	717.149	1503.76	5.9071	8.39832
2	304.488	1452.93	1360.67	12.5036	8.47878
2	304.728	619.395	752.031	9.86715	8.54826
2	304.891	804.487	1002.06	9.63693	8.59898
2	305.156	1114.85	1613.6	8.3824	8.68348
2	305.503	670.418	1262.96	6.54054	8.78924
2	305.86	567.987	1076.86	6.50099	8.87931
2	306.047	224.343	172.922	14.8759	8.91409
2	306.245	505.444	973.076	6.40717	8.9422
2	306.505	999.944	1860.55	6.61778	8.97085
2	306.922	1208.92	1504.33	9.64578	9.00271
2	307.153	1331.34	1390.57	11.3264	9.01592
2	307.449	820.092	1154.99	8.59876	9.03154
2	307.73	651.428	1137.59	7.0271	9.0479
2	307.907	436.656	659.913	8.05038	9.06036
2	308.117	437.256	688.848	7.74285	9.07849
2	308.335	513.817	917.237	6.8825	9.10243
2	308.565	566.152	713.772	9.52984	9.13486
2	308.745	486.034	739.752	7.99723	9.16642
2	308.907	572.01	659.763	10.3442	9.19774
2	309.086	1428.87	1499.63	11.277	9.23298
2	309.345	1210.16	1526.51	9.52515	9.28545
2	309.526	116.567	72.1983	17.9959	9.3234
2	309.842	2456.87	2197.66	13.0303	9.39272
2	310.076	956.024	1760.18	6.68419	9.44702
2	310.248	1529.84	2645.1	7.09345	9.48878
2	310.494	537.355	852.848	7.68908	9.55155
2	310.728	1249.22	1791.65	8.45416	9.61492
2	310.906	1031.52	1219.57	10.1116	9.66575
2	311.1	2036.74	2482.71	9.8311	9.71963
2	311.406	166.679	240.433	8.40882	9.79508
2	311.738	693.384	751.466	10.9515	9.86832
2	311.98	2258.93	2711.03	9.97316	9.91919
2	312.379	1132.7	1791.83	7.71287	10.0048
2	312.549	1239.78	1648.09	9.07335	10.044
2	312.858	779.487	1602.04	6.02099	10.1228
2	313.193	1008.57	1875.23	6.62237	10.2236
2	313.499	506.269	1050.34	5.96731	10.3345
2	313.717	854.899	357.808	24.9312	10.427
2	314.069	2202.93	1574.65	15.895	10.6046
2	314.347	942.512	951.283	11.6849	10.7723
2	314.535	1073.77	1218.15	10.5027	10.8985
2	314.736	1466.22	1806.08	9.73658	11.0434
2	314.91	807.596	789.166	12.0325	11.1762
2	315.133	523.064	778.248	8.16895	11.3548
2	315.434	876.983	939.29	11.0702	11.608
2	315.804	576.009	685.601	10.0494	11.9323
2	316.112	146.3	147.402	11.7036	12.2075
2	316.471	751.951	839.769	10.6549	12.5277
2	316.731	1087.92	869.559	14.406	12.755
2	316.913	1158.95	990.552	13.572	12.9101
2	317.197	742.038	700.254	12.4177	13.1688
2	317.419	756.624	813.719	11.0287	13.3942
2	317.581	1029.72	1005.11	12.0445	13.5686
2	317.764	1036.47	868.026	13.8205	13.7727
2	317.989	1280.9	967.236	15.1477	14.0301
2	318.181	1140.61	849.547	15.3318	14.2519
2	318.579	998.957	1061.49	11.1504	14.7033
2	318.764	892.526	821.386	12.7017	14.903
2	318.95	2314.07	1303.05	19.5172	15.0932
2	319.244	2443.41	1406.43	19.1574	15.3654
2	319.519	1356.3	857.674	17.6778	15.5794
2	319.755	2245.55	1450.29	17.3592	15.7494
2	319.959	981.314	999.497	11.5887	15.9039
2	320.126	1879.08	1143.75	18.2666	16.0338
2	320.548	950.159	677.159	15.9363	16.365
2	320.843	1634.84	1369.82	13.8146	16.5896
2	321.122	1728.23	1267.06	15.5459	16.7885
2	321.301	502.73	606.876	9.9197	16.906
2	321.602	2288.02	1345.77	18.8085	17.0802
2	322.076	2487.99	1344.3	20.2088	17.277
2	322.251	856.601	256.775	32.2913	17.3201
2	322.473	2688.68	1806.51	16.7755	17.3468
2	322.659	1866.45	1468.65	14.607	17.3458
2	322.952	1620.43	1098.46	16.6468	17.3076
2	323.431	2717.37	1316.3	22.1339	17.1731
2	323.719	1178.14	1270.6	11.0005	17.0651
2	323.927	1636.42	929.375	19.3765	16.9814
2	324.181	1135.61	1121.97	11.9133	16.8785
2	324.354	1911.53	1150.01	18.4496	16.8113
2	324.587	816	1036	9.46829	16.7287
2	324.926	3178.24	1721.38	20.1682	16.6345
2	325.162	1675.09	843.962	21.4247	16.5947
2	325.41	1060.54	983.017	12.6201	16.5688
2	325.631	2665	1522.92	19.2754	16.549
2	325.981	1111.97	837.067	15.1892	16.5207
2	326.23	1611.66	910.662	19.4603	16.5004
2	326.425	1143.17	907.826	14.4888	16.4831
2	326.661	1017.18	939.123	12.665	16.4591
2	326.937	767.233	698.378	12.8276	16.4247
2	327.436	844.867	861.888	11.572	16.3376
2	327.869	103.964	59.6062	19.2215	16.2264
2	328.135	1731.9	1042.18	18.446	16.1371
2	328.303	2196.39	1477.24	16.7607	16.0713
2	328.584	823.843	758.43	12.6979	15.9556
2	328.774	1148.75	753.825	17.1222	15.8778
2	328.941	2772.97	1848.67	16.8893	15.8091
2	329.247	781.004	687.074	13.2262	15.6812
2	329.487	1174.74	597.35	21.2611	15.5778
2	329.649	1562.05	907.437	19.0081	15.5058
2	329.813	853.938	760.737	13.078	15.4306
2	330.068	1479.94	1020.38	16.4032	15.3084
2	330.282	1323.95	789.976	18.5799	15.2
2	330.49	1698.98	913.754	20.2875	15.0885
2	330.733	1666.01	1587.98	12.3062	14.9498
2	330.939	2054.12	1428.89	16.2768	14.8162
2	331.33	816.206	834.778	11.5452	14.5052
2	331.773	1306.65	926.407	16.0086	14.0808
2	332.096	687.766	706.305	11.5023	13.7372
2	332.506	921.9	1122.25	9.84334	13.2771
2	332.85	873.061	844.748	12.1406	12.8841
2	333.24	1751.51	1724.03	11.9536	12.447
2	333.814	665.438	997.127	8.11493	11.8558
2	334.201	1168.14	1397.32	10.0035	11.517
2	334.428	1347.16	1000.94	15.3649	11.3488
2	334.815	1560.01	1882.64	9.92233	11.1029
2	335.068	1064.74	965.212	12.8751	10.961
2	335.267	1174.21	1356.4	10.3298	10.8589
2	335.487	903.649	859.241	12.3332	10.7551
2	335.891	1145.39	1037.58	12.8833	10.5863
2	336.156	462.278	572.61	9.68667	10.489
2	336.418	1366.62	1685.32	9.72631	10.4015
2	336.712	1309.06	1254.95	12.2424	10.312
2	337.161	1415.89	1367.59	12.1596	10.1887
2	337.326	1337.16	2334.67	7.0283	10.1463
2	337.718	561.843	829.636	8.22705	10.0488
2	337.972	731.513	1176.92	7.59132	9.98891
2	338.428	886.817	1524.47	7.13226	9.89287
2	338.617	583.14	756.702	9.27877	9.85721
2	338.86	1717.91	1774.99	11.4388	9.81478
2	339.046	716.585	997.814	8.69025	9.78479
2	339.264	1561.83	1507.21	12.1695	9.75231
2	339.495	888.771	873.679	11.9678	9.7209
2	339.694	681.488	887.321	9.24968	9.69622
2	339.901	974.702	1128.58	10.3076	9.6728
2	340.254	252.733	394.737	7.80572	9.63786
2	340.515	766.843	1441.43	6.55422	9.61586
2	340.69	866.049	844.482	12.0558	9.6079
2	340.956	516.056	566.75	10.8195	9.61519
2	341.23	807.88	723.09	13.0231	9.64175
2	341.432	630.39	1242.94	6.26352	9.67005
2	341.613	1170.16	1385.62	10.0973	9.69935
2	341.81	930.918	1384.94	8.16974	9.73328
2	342.02	102.294	59.5912	18.9632	9.7692
2	342.217	657.798	1338.52	6.07845	9.80018
2	342.4	960.338	1255.18	9.21701	9.82451
2	342.63	1028.74	1227.55	10.0262	9.84604
2	342.914	265.507	410.913	7.87298	9.85349
2	343.141	636.887	796.401	9.60227	9.84232
2	343.476	783.431	1017.92	9.26767	9.80413
2	343.653	730.667	1009.31	8.75527	9.77592
2	343.926	782.767	1013.12	9.30099	9.725
2	344.164	1087.71	1148.92	11.2113	9.67627
2	344.343	353.392	570.701	7.56462	9.63882
2	344.653	783.147	1247.12	7.66493	9.57631
2	344.881	486.218	547.963	10.5665	9.53539
2	345.275	684.492	857.186	9.58926	9.48301
2	345.704	1118.54	1718.38	7.92763	9.46577
2	345.975	479.692	491.529	11.5255	9.47576
2	346.257	1858.25	1477.1	14.4765	9.49472
2	346.551	1806.6	1260	16.2398	9.52268
2	346.949	475.58	811.817	7.1797	9.57174
2	347.242	837.898	1097.54	9.19837	9.61456
2	347.425	617.475	1068.87	7.08564	9.6436
2	347.678	486.146	992.36	6.06022	9.68602
2	347.936	690.255	1095.15	7.69149	9.73129
2	348.161	812.69	923.434	10.4874	9.7718
2	348.327	806.391	847.761	11.2596	9.80199
2	348.514	714.739	1211.99	7.22479	9.83599
2	348.696	880.445	1485.77	7.25782	9.87532
2	348.901	897.505	1145.7	9.42068	9.93319
2	349.247	1048.55	1355	9.31453	10.0563
2	349.805	1160.31	1375.51	10.0868	10.2933
2	350.081	1071.97	1149.91	11.0545	10.414
2	350.332	651.898	766.208	10.1666	10.5185
2	350.58	330.905	220.988	16.864	10.6118
2	350.867	991.673	1277.42	9.34207	10.7012
2	351.191	1769.37	2096.02	10.0935	10.7695
2	351.469	931.789	1443.99	7.86327	10.7927
2	351.707	866.602	598.987	16.3677	10.7814
2	352.115	920.99	1400.17	8.00576	10.694
2	352.356	1485.9	1802.86	9.87334	10.6084
2	352.777	703.038	1041.37	8.20312	10.411
2	352.967	1757.98	1371.28	14.7203	10.3063
2	353.32	1244.65	1187.18	12.2985	10.0938
2	353.754	1192.71	997.532	13.8372	9.81488
2	354.001	1713.36	1664.39	12.097	9.65492
2	354.302	649.749	925.287	8.51032	9.46572
2	354.683	565.181	443.528	14.6418	9.24564
2	354.971	1362.52	1838.62	8.94776	9.10167
2	355.343	711.287	1465.17	6.00808	8.95522
2	355.507	257.955	370.586	8.44085	8.89695
2	355.884	793.107	890.687	10.6006	8.72974
2	356.178	330.999	1001.74	4.15225	8.577
2	356.411	1080.91	2436.32	5.51333	8.44865
2	356.594	840.544	1515.14	6.81954	8.34654
2	356.978	693.568	1143.45	7.41897	8.13891
2	357.451	539.534	835.762	7.86635	7.92062
2	357.608	723.201	1340.3	6.64272	7.86328
2	358.13	572.393	1257.27	5.65103	7.75112
2	358.398	488.942	932.299	6.46591	7.75236
2	358.656	346.575	686.151	6.23912	7.80727
2	358.889	733.424	860.822	10.1798	7.90464
2	359.132	871.026	1412.57	7.53474	8.04552
2	359.46	815.804	946.905	10.2845	8.28344
2	359.628	623.693	1408.83	5.50188	8.42005
2	359.964	424.467	741.963	7.0207	8.70833
2	360.218	457.863	927.965	6.10164	8.92757
2	360.461	667.426	804.028	9.93861	9.12775
2	360.656	586.967	633.03	11.0005	9.27538
2	360.89	871.222	1375.82	7.7254	9.43009
2	361.243	147.826	96.1575	17.2526	9.60006
2	361.556	724.215	1603.66	5.60756	9.72026
2	361.903	2472.6	2499.99	11.6662	9.87225
2	362.091	874.31	1127.75	9.33049	9.95998
2	362.428	655.638	1140.21	7.05465	10.1215
2	362.677	1012.64	1160.17	10.4082	10.2407
2	363.167	256.717	103.058	25.7767	10.4617
2	363.559	314.803	385.229	9.79591	10.6125
2	363.819	1002.77	1445.98	8.41156	10.6933
2	364.084	851.742	934.533	10.8288	10.7557
2	364.342	786.214	1287.95	7.46362	10.7935
2	364.513	159.289	116.723	15.5529	10.8044
2	364.739	1082.02	1074.99	11.8533	10.7939
2	365.042	553.247	1042.98	6.53607	10.7326
2	365.328	670.611	1136.43	7.22915	10.6348
[truncated: 38,919 more rows]

## Sheet: WT 45 min
Chr	Coord_kb	HL	HH	Percent_rep	Percent_rep_smoothed
1	0.048	19634	25954.8	12.956	10.1358
1	0.193	6955.71	10245.2	11.751	10.1001
1	0.766	511.173	1618.4	5.75229	9.96655
1	1.516	1724.52	2714.93	11.0603	9.80925
1	2.287	782.602	2046.58	6.8982	9.66605
1	2.834	613.144	1075.08	10.0201	9.57451
1	2.997	594.963	1131.22	9.29771	9.54871
1	3.194	407.229	796.755	9.05414	9.5184
1	3.505	454.273	860.049	9.33446	9.47287
1	3.736	695.092	1400.13	8.81248	9.44119
1	3.891	410.242	748.537	9.65874	9.4211
1	4.075	299.304	574.021	9.2234	9.39859
1	4.229	416.743	853.63	8.67611	9.38095
1	4.372	339.535	661.844	9.08543	9.36532
1	4.58	334.94	709.105	8.41298	9.34344
1	4.857	432.574	895.038	8.59496	9.31606
1	5.169	415.388	744.985	9.81352	9.28799
1	5.349	457.489	874.924	9.24758	9.27329
1	5.626	391.657	701.964	9.81946	9.25306
1	5.763	310.059	540.04	10.0818	9.2442
1	5.987	570.303	952.806	10.475	9.23148
1	6.146	345.418	680.074	9.00152	9.22386
1	6.32	364.223	632.075	10.1156	9.21694
1	6.75	410.431	620.918	11.469	9.20668
1	6.973	282.386	531.043	9.39278	9.20548
1	7.162	300.395	605.446	8.80763	9.20616
1	7.322	395.092	734.334	9.49522	9.20743
1	7.748	639.142	1114.78	10.0688	9.21454
1	8.117	1188.56	2147.18	9.74801	9.22581
1	8.298	471.481	991.437	8.46636	9.23333
1	8.471	541.115	1017.4	9.39448	9.24187
1	8.646	427.173	817.737	9.23928	9.25194
1	8.845	282.085	588.72	8.52607	9.26524
1	9.065	375.854	707.022	9.39021	9.2824
1	9.25	400.405	796.798	8.91264	9.29894
1	9.438	513.079	993.895	9.1383	9.31783
1	9.582	552.728	905.616	10.6639	9.3338
1	9.737	377.321	632.786	10.4386	9.35123
1	9.989	524.537	777.32	11.6863	9.3779
1	10.241	288.709	346.63	14.1191	9.40313
1	10.499	491.081	987.26	8.8285	9.42828
1	10.771	775.999	1503.65	9.13575	9.45492
1	11.079	448.774	973.892	8.22084	9.4864
1	11.227	562.387	1310.73	7.68895	9.50242
1	11.364	325.489	884.981	6.64858	9.51794
1	11.599	346.658	934.009	6.70609	9.54646
1	13.246	4252.68	7984.55	9.40677	9.86303
1	14.005	1196.6	2438.29	8.71835	10.1154
1	14.275	1817.64	3196.17	9.99372	10.2271
1	14.632	771.51	1481.8	9.21098	10.389
1	15.417	847.351	1531.36	9.74453	10.7812
1	16.138	428.792	667.979	11.1671	11.1774
1	16.454	855.09	1201.15	12.2664	11.3596
1	16.825	1416.32	1738.41	13.8446	11.5789
1	17.254	2571.4	3868.76	11.5266	11.8381
1	17.518	1205.02	1217.48	16.4332	11.9999
1	17.759	2236.23	2969.87	12.9021	12.1487
1	18.506	749.826	1015.05	12.6823	12.613
1	19.765	1667.32	2322.36	12.3604	13.3843
1	21.406	795.775	1124.78	12.1979	14.3021
1	22.502	1505.24	1653.34	15.2747	14.8142
1	22.516	1403.36	1446.08	16.1534	14.82
1	23.206	3263.34	2025.65	24.7332	15.1205
1	25.415	5443.76	6938.57	13.3863	16.1371
1	27.166	1613.44	1983.3	13.8263	16.8427
1	27.452	2779.52	5262.22	9.3346	16.9373
1	27.615	1733.02	2724.06	11.0761	16.9879
1	27.935	820.406	843.089	16.1917	17.0793
1	28.19	1017.27	1029.21	16.4135	17.1443
1	28.525	672.476	727.227	15.4851	17.2181
1	28.686	1249.46	1200.1	17.1703	17.2486
1	28.855	1546.68	1558.61	16.4705	17.277
1	29.094	1463.99	1297.82	18.3954	17.3105
1	29.351	641.772	633.817	16.7614	17.3472
1	29.675	769.308	678.298	18.4809	17.405
1	29.826	649.902	513.75	20.2716	17.435
1	30.166	1092.81	782.27	22.0186	17.5065
1	30.377	956.813	821.195	18.9102	17.5517
1	30.638	885.509	621.044	22.3931	17.6059
1	30.873	380.204	265.197	22.4942	17.6511
1	31.019	1243.79	1050.9	19.1635	17.6767
1	31.18	913.606	843.504	17.7655	17.702
1	31.327	1322.26	1132.29	18.9465	17.7219
1	31.533	1414.37	1407.09	16.6553	17.7437
1	31.804	1470.67	1367.26	17.6599	17.7598
1	32.163	1452.78	1353.53	17.6274	17.7034
1	32.394	1404.09	1246.93	18.3675	17.6053
1	32.706	631.033	468.127	21.3769	17.4139
1	32.929	1677.86	1593.98	17.3338	17.2462
1	33.096	1483.49	1536.28	16.0834	17.1089
1	33.252	1255.08	1417.04	14.9089	16.9749
1	33.457	885.144	1004.29	14.8443	16.7949
1	33.809	2499.19	2430.61	16.9859	16.4913
1	33.986	753.556	833.274	15.1847	16.3493
1	34.34	1070.98	1359.38	13.4362	16.1058
1	34.527	1091.17	1230.1	14.9289	16.0075
1	34.736	847.56	894.572	15.8183	15.9295
1	34.992	1547.89	1970.83	13.399	15.8764
1	35.156	747.065	950.07	13.4131	15.8609
1	35.305	890.903	1086.1	13.9286	15.858
1	35.595	2410.03	2441.35	16.3956	15.878
1	35.779	1178.81	1242.95	15.8321	15.9054
1	35.924	1216.14	1194.16	16.8454	15.9332
1	36.219	1060.25	1136.78	15.602	16.0024
1	36.657	1057.43	973.367	17.8113	16.1199
1	37.056	1374.71	1273.17	17.7182	16.2209
1	37.207	557.187	487.428	18.6052	16.2529
1	37.408	1023.51	1059.39	16.0906	16.2871
1	37.568	1007.51	1110.7	15.2256	16.3059
1	37.857	1109.39	1057.07	17.2894	16.3429
1	38.03	1126.2	1142.84	16.3705	16.3736
1	38.277	1769.88	1704.34	17.1322	16.4251
1	38.497	2191.2	1882.89	18.8908	16.4755
1	38.703	2379.25	2163.72	17.9977	16.5237
1	38.846	1585.82	1589.02	16.5518	16.5564
1	39.096	700.747	735.781	15.8904	16.6092
1	39.409	1407.87	1358.1	17.1064	16.6618
1	39.58	777.675	851.773	15.3128	16.6813
1	39.844	884.636	938.268	15.7509	16.6943
1	40.035	1069.05	1082.05	16.4074	16.6884
1	40.193	1067.35	1195.5	15.0141	16.6721
1	40.358	806.645	899.174	15.0777	16.6412
1	40.717	989.284	1086.22	15.2796	16.5246
1	41.031	1123.27	1151.05	16.2319	16.3796
1	41.229	1015.77	996.45	16.8594	16.2737
1	41.603	1209.26	1144.99	17.3837	16.0565
1	41.85	555.489	662.871	14.1959	15.9094
1	42.18	1891.55	1747.76	17.7537	15.7211
1	42.332	2701.7	2218.51	19.6323	15.6412
1	42.507	1513.76	1451.87	17.1916	15.5573
1	42.678	1434.13	1255.18	18.5977	15.4856
1	42.864	1196.05	1299.77	15.4188	15.4216
1	43.055	926.59	1071.33	14.5989	15.3739
1	43.205	1242.29	1613.03	13.166	15.3455
1	43.356	1007.94	1178.49	14.455	15.3193
1	43.707	1240.47	1386.83	15.0387	15.2682
1	43.934	1087.7	1190.84	15.3184	15.2431
1	44.103	1995.79	1943.94	16.9637	15.2289
1	44.488	874.859	1119.21	13.3422	15.2118
1	44.697	1107.27	1211.13	15.3311	15.212
1	44.941	909.128	1030.62	14.8554	15.2213
1	45.092	996.472	1243.6	13.6408	15.2322
1	45.244	988.01	1203.75	13.9361	15.2473
1	45.5	950.94	1111.86	14.4549	15.2826
1	45.768	988.183	1269.8	13.2894	15.3334
1	46.151	953.507	1112.78	14.4789	15.4904
1	46.392	1184.11	1271.07	15.5861	15.6498
1	46.537	945.234	1132.42	14.1462	15.7613
1	46.773	1071.12	1187.4	15.1514	15.9586
1	47.067	768.404	923.344	14.1084	16.2151
1	47.274	991.97	1253.45	13.4903	16.3903
1	47.567	812.486	794.148	16.9126	16.6118
1	47.751	837.088	1005.43	14.1141	16.7253
1	47.912	1423.22	1725.63	13.9962	16.8027
1	48.146	575.379	614.337	15.6593	16.87
1	48.337	1935.59	1615.97	19.3589	16.8774
1	48.508	2304.2	1636.82	22.1585	16.842
1	48.71	1563.71	1159.75	21.3811	16.7514
1	48.93	1697.08	1092.03	24.0249	16.6043
1	49.205	972.788	654.567	23.1671	16.3605
1	49.446	877.641	779.955	18.3565	16.1025
1	49.594	759.36	727.886	17.2004	15.928
1	50.13	1238.97	1033.58	19.3718	15.2319
1	50.476	482.015	638.124	12.9389	14.7655
1	50.673	482.481	693.156	12.0196	14.5071
1	51.019	1004.96	1314.61	13.0786	14.0852
1	51.176	724.524	1036.38	12.0668	13.9135
1	51.371	887.351	1294.64	11.8527	13.7229
1	51.554	921.051	1377.07	11.5927	13.571
1	51.691	553.796	806.373	11.8742	13.466
1	51.988	729.166	1103.51	11.4653	13.2256
1	52.215	594.101	965.122	10.7476	13.033
1	52.376	719.727	1243.97	10.1534	12.8935
1	52.618	474.168	834.829	9.98221	12.6816
1	53.092	559.419	943.217	10.3874	12.2706
1	53.254	764.097	1296.12	10.3299	12.1348
1	53.553	971.323	1699.34	10.0405	11.8956
1	53.7	866.961	1392.9	10.8568	11.785
1	53.873	677.773	1185.31	10.0441	11.6619
1	54.057	514.788	907.13	9.97424	11.541
1	54.223	628.012	945.905	11.5151	11.4417
1	54.427	1099.25	1658.66	11.4962	11.3328
1	54.573	902.793	1264.7	12.2967	11.2628
1	55.016	1028.28	672.297	23.7163	11.0861
1	55.267	1139.22	692.003	25.167	11.006
1	55.755	418.696	645.8	11.2687	10.8808
1	55.953	428.59	727.404	10.3248	10.8383
1	56.231	413.062	745.737	9.75374	10.7834
1	56.374	419.469	749.983	9.84154	10.7564
1	56.581	441.799	757.256	10.2316	10.7178
1	56.986	731.02	1448.56	8.94786	10.6385
1	57.14	542.202	1116.64	8.63249	10.6054
1	57.442	462.158	982.233	8.38265	10.533
1	57.667	239.829	517.846	8.25958	10.4038
1	57.816	526.517	854.677	10.7551	10.2537
1	58.076	812.058	1615.15	8.91688	9.91163
1	58.458	916.751	1855.03	8.77527	9.34711
1	58.656	751.29	1486.05	8.96281	9.08677
1	58.904	833.008	1509.06	9.72296	8.84993
1	59.254	840.439	1468.41	10.0528	8.79033
1	59.569	637.617	893.555	12.2926	8.91755
1	59.949	717.272	1165.42	10.7458	9.09559
1	60.185	397.495	646.122	10.7417	9.24896
1	60.339	784.622	1475.97	9.39016	9.37671
1	60.527	817.443	1592.99	9.08766	9.57033
1	60.674	711.458	1421.8	8.87758	9.75579
1	61.077	417.045	771.831	9.53283	10.5351
1	61.276	1033.17	2200.78	8.365	11.0619
1	61.51	927.43	1698.81	9.62407	11.7731
1	61.755	1413.23	2490.46	9.97371	12.597
1	61.996	628.096	947.728	11.4964	13.4582
1	62.223	982.287	1616.72	10.6197	14.2897
1	62.38	711.544	1109.72	11.1556	14.8638
1	62.566	911.277	1329.35	11.8543	15.5304
1	62.719	1265.3	1863.71	11.751	16.0592
1	62.995	719.907	1033.44	12.0281	16.9439
1	63.171	455.575	598.537	13.0278	17.4452
1	63.564	835.891	517.647	24.78	18.3246
1	63.886	1497.85	941.093	24.493	18.8819
1	64.022	1135.26	790.448	22.5271	19.1133
1	64.205	1517.89	1160.77	20.8426	19.4183
1	64.405	1539.97	1055.23	22.8248	19.74
1	64.651	1131.67	740.925	23.6895	20.1141
1	64.813	2175.2	1305.61	25.4087	20.3443
1	64.975	1313.72	899.596	22.8373	20.5596
1	65.252	1160.3	793.121	22.8708	20.8875
1	65.447	1726.99	975.648	26.6616	21.0836
1	65.797	2199.65	1121.3	28.8892	21.3515
1	65.99	860.953	559.61	23.8294	21.4474
1	66.305	1009.1	531.294	28.175	21.5145
1	66.506	770.224	695.576	18.1058	21.4546
1	66.742	1001.67	974.103	16.9871	21.2381
1	66.901	1088.15	1016.7	17.5843	21.019
1	67.134	1456.97	1454.44	16.6058	20.6155
1	67.325	1161.2	1059.28	17.9501	20.2317
1	67.605	2805.69	2557.36	17.9625	19.6219
1	67.816	1839.68	1740.3	17.3976	19.1551
1	68.025	1490.71	1361.46	17.932	18.7125
1	68.291	1303.18	1311.97	16.4842	18.2144
1	68.461	315.468	379.523	14.0937	17.9544
1	68.67	1303.77	1400.43	15.5772	17.7188
1	68.863	1133.79	1090.11	17.1552	17.6023
1	69.042	2477.04	2189.5	18.4413	17.577
1	69.198	1941.6	1832.28	17.4339	17.603
1	69.346	1789	1516.26	19.1132	17.6641
1	69.515	1144.44	1126.58	16.8087	17.7713
1	69.682	1052.92	1051.63	16.5985	17.9102
1	69.987	1365.92	1086.03	20.1733	18.227
1	70.223	1281.38	1115.52	18.6826	18.5072
1	70.409	765.195	786.875	16.1823	18.7364
1	70.564	975.364	848.826	18.6878	18.9259
1	70.747	972.785	808.976	19.4233	19.1405
1	71.002	1308.94	1047.83	20.0583	19.4075
1	71.286	404.407	327.664	19.8554	19.6355
1	71.466	1040.16	756.877	21.7222	19.7668
1	71.618	2330.31	1546.97	23.4239	19.8998
1	71.774	919.091	787.056	18.9462	20.0529
1	71.925	903.894	816.999	18.0924	20.2129
1	72.146	1082.47	1047.15	17.0646	20.4598
1	72.479	1210.84	1028.92	19.0709	20.8352
1	72.66	914.263	800.745	18.5864	21.0277
1	72.86	1667.61	1686.53	16.4189	21.2205
1	73.253	748.925	434.258	26.1177	21.5037
1	73.432	577.322	378.717	23.6521	21.5753
1	73.659	1013.15	626.532	24.8082	21.6004
1	73.812	1018.83	687.479	23.1139	21.5695
1	73.997	1521.76	924.515	25.1639	21.4852
1	74.179	1836.11	1069.45	26.0246	21.3628
1	74.322	1906.65	1158.56	25.1602	21.2421
1	74.602	1037.7	763.966	21.5127	20.9517
1	74.745	1379.25	862.458	24.5873	20.7799
1	74.931	1281.89	815.131	24.2568	20.5371
1	75.15	756.968	571.713	21.0601	20.229
1	75.399	1391.62	1559.51	15.0073	19.8585
1	75.677	847.955	948.467	15.0322	19.4327
1	76.011	1076.97	1210.75	14.9652	18.9249
1	76.223	1271.09	1421.09	15.0384	18.6162
1	76.42	1251.49	1202.37	17.1664	18.346
1	76.654	2773.79	2581.7	17.6426	18.0097
1	76.865	2754.34	2588.07	17.4988	17.6653
1	77.036	2741.12	2708.16	16.7559	17.3627
1	77.358	1447.45	1366.52	17.4276	16.7499
1	77.614	1444.45	1415.92	16.8703	16.2369
1	77.886	765.236	911.555	14.2181	15.6821
1	78.058	370.885	371.229	16.5674	15.3329
1	78.423	990.363	1196.3	14.043	14.6164
1	78.725	689.8	875.188	13.4413	14.0702
1	78.983	1122.77	1333.39	14.2566	13.6539
1	79.151	924.331	1167.94	13.4908	13.4145
1	79.338	615.639	934.301	11.4363	13.1824
1	79.671	964.251	1356.99	12.246	12.8289
1	80.017	583.246	815.778	12.3141	12.5089
1	80.173	655.596	861.707	13.0227	12.3784
1	80.383	1324.34	1850.41	12.3256	12.2145
1	80.69	824.999	1169.94	12.1616	11.996
1	80.866	535.163	794.572	11.6662	11.8802
1	81.062	1551.09	1978.73	13.3759	11.7579
1	81.274	1093.08	1580.22	11.9518	11.6319
1	81.714	686.895	1114.47	10.7599	11.3839
1	81.922	424.458	765.297	9.76566	11.2694
1	82.213	539.888	965.797	9.83671	11.108
1	82.551	1379.32	1577.66	14.7389	10.9133
1	82.726	388.649	641.1	10.598	10.8122
1	82.907	492.046	806.249	10.6631	10.7134
1	83.113	526.501	849.248	10.8177	10.6077
1	83.276	337.868	610.642	9.74401	10.5287
1	83.439	682.722	1102.27	10.8084	10.4537
1	83.738	830.132	1392.38	10.4372	10.3253
1	84.118	1062.6	1902.97	9.8267	10.1771
1	84.428	578.519	1109.22	9.22568	10.0665
1	84.738	987.11	1611.67	10.6981	9.96322
1	84.878	634.919	1197.1	9.37027	9.91846
1	85.116	390.649	793.432	8.74481	9.84445
1	85.383	417.833	586.632	12.2721	9.76364
1	85.711	935.892	1459.41	11.1569	9.68007
1	86.049	487.283	891.496	9.63483	9.61994
1	86.188	646.893	1181.9	9.64696	9.60116
1	86.367	428.396	834.542	9.09064	9.58088
1	86.65	940.073	1917.84	8.70875	9.55531
1	87.046	641.164	1350.45	8.4535	9.52546
1	87.195	450.134	897.042	8.90076	9.51388
1	87.4	701.253	1502.56	8.3192	9.4959
1	87.671	909.832	1533.13	10.393	9.46589
1	87.976	739.077	1349.94	9.64947	9.41926
1	88.125	524.652	919.413	10.0252	9.38996
1	88.334	503.573	1006.12	8.87949	9.34006
1	88.589	301.048	674.191	7.98225	9.26958
1	88.803	441.78	977.824	8.07041	9.20675
1	89.105	296.441	625.292	8.44196	9.11376
1	89.275	420.82	782.499	9.49134	9.0598
1	89.418	392.848	827.616	8.45176	9.01382
1	89.566	476.783	951.754	8.88682	8.9659
1	89.823	549.435	1045.94	9.28714	8.88252
1	90.086	214.333	178.425	19.4064	8.798
1	90.379	660.285	1492.53	7.91288	8.7063
1	90.636	529.248	1116.62	8.44009	8.62933
1	90.967	430.903	968.92	7.95198	8.53687
1	91.203	323.645	783.18	7.42209	8.47681
1	91.535	477.825	1062.57	8.03509	8.38454
1	91.71	535.464	1279.21	7.51239	8.32784
1	91.958	632.739	1500.98	7.56236	8.24033
1	92.242	323.262	819.284	7.10544	8.13302
1	92.435	516.176	1409.91	6.61969	8.05778
1	92.63	322.989	852.757	6.83612	7.98138
1	92.856	499.74	1250.46	7.19169	7.89411
1	93.08	726.706	1611.31	8.05709	7.81093
1	93.423	1023.77	2289.3	7.99344	7.69457
1	93.666	796.875	1895.55	7.54281	7.62368
1	94.078	300.699	756.712	7.15317	7.53343
1	94.357	299.35	577.598	9.17172	7.49912
1	94.634	572.639	1173.44	8.67282	7.48407
1	94.986	397.036	919.037	7.73857	7.48373
1	95.127	521.731	1163.03	8.01684	7.48935
1	95.395	403.616	984.183	7.36894	7.50885
1	95.774	552.653	1168.93	8.42033	7.55561
1	96.055	327.775	836.408	7.05983	7.6043
1	96.393	522.939	1207.89	7.75409	7.67808
1	96.548	325.198	851.486	6.89005	7.7173
1	96.844	607.393	1367.38	7.94322	7.80131
1	97.199	534.158	1221.38	7.82806	7.9173
1	97.477	657.123	1629.82	7.2518	8.01926
1	97.746	390.129	884.205	7.89322	8.12686
1	98.078	369.576	949.912	7.01182	8.29457
1	98.328	795.249	1650.08	8.57246	8.45468
1	98.627	469.692	1113.96	7.5639	8.67524
1	98.797	470.91	1004.77	8.35201	8.81117
1	99.061	777.196	1591.18	8.68007	9.0321
1	99.313	416.208	1048.22	7.14784	9.24857
1	99.49	533.132	1037.21	9.10171	9.40056
1	99.703	788.447	1539.39	9.07177	9.58007
1	99.88	370.412	758.857	8.67474	9.72395
1	100.15	348.703	681.374	9.0649	9.92919
1	100.418	613.502	666.917	15.4144	10.1094
1	100.758	841.904	1239.37	11.757	10.293
1	101.036	548.08	1011.24	9.55984	10.4169
1	101.293	378.864	725.774	9.23321	10.527
1	101.656	540.523	827.346	11.3476	10.6734
1	101.818	622.503	1030.02	10.5682	10.7345
1	101.962	577.807	940.056	10.7329	10.7865
1	102.334	652.458	1002.1	11.3123	10.9087
1	102.575	951.365	1377.16	11.9375	10.9776
1	102.842	611.64	880.537	11.997	11.0433
1	103.308	395.356	583.977	11.7209	11.1277
1	103.638	918.33	1231.1	12.7938	11.1615
1	103.894	636.741	875.844	12.5011	11.1712
1	104.104	772.019	1120.57	11.9083	11.1677
1	104.502	1010.43	1305.08	13.2283	11.0733
1	104.793	396.218	532.958	12.7551	10.9351
1	105.018	895.725	1603.85	9.82821	10.8104
1	105.2	480.743	943.111	9.03163	10.7089
1	105.451	535.799	1029.54	9.20714	10.583
1	105.621	730.428	1271.44	10.0875	10.516
1	105.785	1097.76	1954.66	9.879	10.4721
1	106.081	692.976	1404.1	8.76438	10.3921
1	106.309	646.874	1276.31	8.98373	10.3086
1	106.502	1056.33	1844.53	10.0582	10.2314
1	106.89	1116.15	1886.88	10.3622	10.0837
1	107.15	843.392	1611.33	9.25614	10.0106
1	107.287	886.102	1515.36	10.253	9.98651
1	107.439	704.062	1382.26	9.02529	9.96454
1	107.577	707.108	1215.88	10.2016	9.94187
1	107.739	992.431	1839.12	9.52124	9.91309
1	107.949	1477.51	2368.32	10.88	9.87433
1	108.086	1208.19	1684.15	12.3519	9.84942
1	108.293	899.064	1555.61	10.1434	9.81436
1	108.459	848.514	1477.42	10.0848	9.79012
1	108.616	697.527	1260.99	9.7417	9.77176
1	108.786	561.67	1014.74	9.74747	9.7583
1	109.06	622.708	1219.09	9.04902	9.7544
1	109.359	871.583	1545.62	9.91613	9.78179
1	109.581	1100.87	1851.52	10.4112	9.82823
1	109.921	1186.24	1975.82	10.5043	9.90093
1	110.204	696.769	1162.19	10.4907	9.94527
1	110.408	437.708	825.995	9.36264	9.97596
1	110.65	548.05	1091.44	8.90635	10.0185
1	110.836	1510.84	2073.57	12.5261	10.0605
1	110.99	724.344	1298.02	9.82098	10.1043
1	111.293	784.346	1297.73	10.5688	10.223
1	111.446	806.134	1376.94	10.2643	10.3032
1	111.662	828.057	1368.04	10.5831	10.445
1	111.811	1708.29	2424.26	12.1538	10.5648
1	112.001	481.536	788.351	10.6715	10.7472
1	112.247	653.367	1111.03	10.3065	11.0385
1	112.482	1007.56	1657.63	10.6237	11.3806
1	112.637	1078.29	1698.49	11.0548	11.6383
1	112.789	874.736	1354.35	11.2297	11.913
1	113.089	793.22	1243.4	11.104	12.5104
1	113.326	824.075	1410.68	10.2436	13.0246
1	113.52	492.408	845.942	10.21	13.4667
1	113.74	1012.04	1809.64	9.84066	13.9847
1	113.932	906.072	1447.1	10.9161	14.4462
1	114.228	867.152	788.835	17.9931	15.1637
1	114.425	1983.51	1780.13	18.2029	15.6381
1	114.597	2118.8	2062.49	16.9728	16.0457
1	114.854	1392.93	1296.84	17.6383	16.6359
1	115.039	1519.95	1325.61	18.6536	17.0686
1	115.197	1208.09	1047.39	18.7482	17.4642
1	115.419	1563.69	1582.53	16.4089	18.0535
1	115.574	2048.19	1632.57	20.131	18.4836
1	115.733	2987.64	2242.47	21.1696	18.9367
1	115.996	2404.91	1728.84	21.9415	19.7031
1	116.311	2326.74	1706.18	21.5836	20.6292
1	116.505	4001.18	2806.27	22.3926	21.1926
1	116.65	1312.25	1066.28	19.8074	21.6055
1	116.938	1102.08	915.654	19.4384	22.3932
1	117.274	1787.98	1260.11	22.3035	23.2339
1	117.636	2180.81	1335.27	25.0071	24.0085
1	117.814	1385.1	860.881	24.7076	24.3429
1	117.995	1864.23	1138.9	25.0517	24.6702
1	118.162	1096.09	670.48	25.0261	24.961
1	118.398	1342.5	715.414	27.9115	25.3541
1	118.6	1469.11	875.857	25.5462	25.6745
1	118.759	1171.47	679.465	26.1117	25.9165
1	119.041	1324.4	719.558	27.4927	26.3243
1	119.266	1140.38	710.949	24.6469	26.6307
1	119.56	1131.27	703.417	24.6992	27.0067
1	119.86	2086.79	1046.12	29.2638	27.3631
1	120.059	2539	1274.2	29.2395	27.5849
1	120.272	3192.99	1534.42	30.2257	27.8101
1	120.499	2274.21	1248.63	27.2675	28.0411
1	120.671	1367.39	754.095	27.1724	28.2118
1	120.939	1140.92	666.608	25.9603	28.4669
1	121.076	1658.47	970.674	25.9246	28.5908
1	121.242	1518.81	863.873	26.5191	28.7336
1	121.46	2081.34	1112.88	27.8383	28.9072
1	121.785	1847.61	999.258	27.5909	29.1311
1	121.957	2136.89	1091.71	28.8401	29.2299
1	122.237	3448.53	1448.44	33.4324	29.3573
1	122.43	2491.34	1069.09	32.9073	29.4183
1	122.586	1145.4	566.103	29.5845	29.4501
1	122.957	1883.53	1086.01	26.2348	29.4568
1	123.157	2251.68	1104.46	29.7569	29.4182
1	123.537	1579.8	627.36	34.8304	29.271
1	123.747	1338.04	764.052	26.4369	29.1517
1	124.041	2058.02	1019.41	29.5342	28.9438
1	124.182	2403.29	1135.17	30.6245	28.8287
1	124.353	1959.48	885.664	31.6587	28.6767
1	124.642	1934.97	1033.05	27.8713	28.3922
1	124.839	2705.63	1415.09	28.3208	28.1804
1	125.02	2188.67	1136.91	28.4713	27.9748
1	125.448	1749.23	1098.38	24.5047	27.4541
1	125.694	1636.25	958.319	25.9106	27.1379
1	125.917	1468.42	732.082	29.3881	26.8439
1	126.223	3034.66	1637.7	27.6377	26.3468
1	126.524	2523.12	1536.19	25.1203	25.7084
1	127.032	1532.68	993.335	23.8857	24.4036
1	127.322	1837.21	1223.65	23.3611	23.5911
1	127.508	980.354	694.814	22.2004	23.0648
1	127.783	1216.54	851.927	22.4208	22.3017
1	128.042	1188.66	754.766	24.2849	21.6231
1	128.196	1482.68	1165.17	20.3723	21.2485
1	128.361	1854.96	1277.51	22.7304	20.8782
1	128.5	2664.53	1755.39	23.5701	20.5959
1	128.709	2131.39	1657.52	20.5519	20.231
1	129.043	1688.27	1381.52	19.69	19.8261
1	129.362	1409.17	1139.29	19.8915	19.5997
1	129.523	2248.62	1729.95	20.738	19.516
1	129.699	3377.88	2498.73	21.4275	19.4467
1	130.007	2942.56	2727.85	17.7035	19.3784
1	130.157	2003.94	1717.37	18.9339	19.3683
1	130.328	1613.76	1404.7	18.6845	19.374
1	130.543	1030.67	1070.87	16.0371	19.4061
1	130.727	1060.85	1150.28	15.449	19.4543
1	130.91	1358.87	1379.66	16.3632	19.5199
1	131.163	863.408	919.813	15.69	19.6376
1	131.344	937.291	1077.76	14.6701	19.7395
1	131.648	1299.76	1085.29	19.3566	19.9406
1	131.922	1640.99	1391.54	19.1048	20.2057
1	132.118	1123.92	970.215	18.8173	20.4708
1	132.329	2766.35	1977.42	22.0445	20.8152
1	132.548	2818.34	2177.39	20.6652	21.226
1	132.979	2108.72	1594.39	21.041	22.1468
1	133.13	1700.18	1306.63	20.7564	22.491
1	133.42	2560.15	1983.78	20.6141	23.1622
1	133.565	814.463	406.068	29.3871	23.4956
1	133.954	1846.3	878.172	30.4632	24.3499
1	134.282	1451.19	729.131	29.2132	24.9856
1	134.556	553.17	244.192	32.2227	25.4258
1	134.759	1243.59	677.822	27.4237	25.6836
1	135.124	2078.76	1000.7	30.1858	26.0706
1	135.426	1848.25	905.031	29.7957	26.3676
1	135.77	1652.66	1004.59	25.1528	26.6855
1	135.967	2491.08	1240.53	29.4135	26.8598
1	136.112	1782.06	1080.07	25.212	26.9853
1	136.279	1197.04	759.049	24.3116	27.1274
1	136.423	1479.62	875.284	25.7054	27.2485
1	136.645	2551.72	1332.71	28.3518	27.4332
1	136.81	1698.54	948.924	26.8972	27.5698
1	136.993	2432.04	1329.05	27.3678	27.7215
1	137.199	3018.29	1501.94	29.4306	27.8935
1	137.396	1008.62	655.489	23.8324	28.0603
1	137.718	2176.62	1194.48	27.2776	28.3252
1	137.857	1512.24	757.878	29.2703	28.4338
1	138.112	1886.17	1183.85	24.5133	28.625
1	138.317	2586.48	1324.55	28.787	28.7721
1	138.668	889.209	444.548	29.3255	29.013
1	138.806	1981.03	1021.6	28.632	29.1046
1	139.027	1227.81	713.54	26.071	29.2485
1	139.288	1078.55	581.981	27.6405	29.4153
1	139.438	933.254	518.437	27.0174	29.5102
1	141.556	3273.65	1430.26	32.4717	30.9697
1	141.737	1856.33	746.939	34.499	31.1208
1	142.098	1881.92	791.71	33.3928	31.4427
1	142.436	1401.6	624.384	32.0044	31.7648
1	142.594	1247.54	494.452	34.8796	31.9195
1	143.011	1051.24	458.841	32.4951	32.337
1	143.256	1684.18	754.795	31.8607	32.5865
1	143.448	1539.33	673.359	32.4421	32.7832
1	143.668	2090.99	975.179	30.9207	33.0089
1	143.904	2225.83	1004.61	31.6928	33.2502
1	144.106	2787.82	1097.53	35.0495	33.4553
1	144.337	2404.29	1019.46	33.1997	33.6872
1	144.582	1486.47	681.752	31.3132	33.9287
1	144.835	1667.09	724.027	32.6157	34.1721
1	145.069	2598.89	1075.62	33.796	34.3905
1	145.221	1762.31	655.692	36.4995	34.5329
1	145.428	1580.72	658.09	33.6502	34.7355
1	145.636	1926.79	832.95	32.728	34.947
1	145.992	2102.53	863.212	33.9959	35.3221
1	146.344	1867.87	861.168	31.1901	35.7004
1	146.651	1530.49	530.742	38.3548	36.0285
1	146.912	1740.12	581.498	39.3523	36.3009
1	147.099	1055.18	355.169	39.1566	36.4901
1	147.363	4052.63	1234.83	41.8995	36.7452
1	147.714	1629.26	658.288	34.3953	37.0565
1	147.88	1355.97	504.687	36.4904	37.1901
1	148.022	3080.39	1088.29	37.8587	37.2962
1	148.227	1981.55	761.981	35.6488	37.4449
1	148.638	2005.69	833.32	33.7005	37.745
1	148.973	1324.74	486.334	36.8483	37.984
1	149.14	2139.83	698.511	39.9905	38.0989
1	149.317	4308.56	1289.78	42.3972	38.2163
1	149.571	2392.48	737.384	41.5788	38.3748
1	149.713	1774.98	633.552	37.5875	38.4573
1	149.904	2478.66	820.153	39.6208	38.5603
1	150.158	2179.06	800.942	36.8165	38.6808
1	150.34	2536.82	857.757	39.0341	38.754
1	150.616	2041.66	708.981	38.3179	38.8414
1	150.754	2083.71	664.58	40.6286	38.8734
1	150.964	1830.89	632.948	38.4378	38.9051
1	151.12	2490.81	757.368	41.9578	38.9162
1	151.365	1496.66	518.671	38.3723	38.9158
1	151.546	1048.65	407.743	35.3654	38.9043
1	151.765	2405.83	801.489	39.4357	38.8809
1	152.201	1985.49	783.134	35.0019	38.8181
1	152.366	2472.39	887.187	37.447	38.7935
1	152.547	2150.24	792.011	36.7617	38.7543
1	153	2797.05	972.027	38.2979	38.5676
1	153.409	705.921	263.037	36.461	38.3421
1	153.642	2551.25	724.098	43.9129	38.2126
1	153.883	2125.64	687.655	40.2376	38.092
1	154.24	2842.06	682.951	48.8011	37.9635
1	154.531	1757.98	650.5	36.6423	37.887
1	154.679	1840.28	718.064	35.276	37.8447
1	154.956	2822.46	1081.89	35.7304	37.76
1	155.152	2016.61	799.209	34.8813	37.6966
1	155.293	1937.64	772.214	34.7404	37.6495
1	155.481	1998.35	686.613	38.6023	37.5852
1	155.813	2736.13	1173	32.931	37.4686
1	155.959	3046.56	937.983	41.6084	37.4166
1	156.232	2834.24	873.446	41.5818	37.3192
1	156.414	1710.75	656.36	35.7068	37.2548
1	156.611	1357.26	621.915	31.3351	37.186
1	156.971	1600.86	674.174	33.3672	37.0647
1	157.22	2665.97	953.68	37.5292	36.9784
1	157.409	2474.33	944.162	35.8467	36.9067
1	157.766	2781.48	960.198	38.4761	36.7578
1	157.944	3108.54	1150.87	36.628	36.6774
1	158.186	1669.72	667.21	34.6734	36.5622
1	158.325	1725.68	718.738	33.64	36.4931
1	158.598	2302.19	822.319	37.5685	36.3517
1	158.966	4581.19	1370.24	42.4207	36.1506
1	159.128	4606.38	1495.8	40.1344	36.0587
1	159.499	3789.31	1310.43	38.4287	35.8419
1	159.769	3169.87	1064.82	39.211	35.6794
1	160.004	1709.75	760.235	32.0492	35.5354
1	160.192	1100.86	484.142	32.3131	35.4156
1	166.141	1575.59	885.691	26.7666	31.5693
1	166.406	984.984	589.772	25.4582	31.5852
1	166.6	1306.24	667.98	28.8188	31.6171
1	166.755	1522.9	778.583	28.8243	31.6556
1	166.934	3314.74	1453.87	32.3777	31.715
1	167.138	1881.02	860.343	31.378	31.8029
1	167.374	3539.69	1604.51	31.5905	31.9327
1	167.71	3343.02	1494.27	31.924	32.1721
1	168.001	2391.72	1231.77	28.6612	32.4341
1	168.159	2922.22	1203.8	33.912	32.5986
1	168.332	1873.36	940.672	29.2269	32.7973
1	168.621	1744.6	944.425	27.5708	33.1964
1	169.027	1352.98	833.366	24.8875	33.8979
1	169.276	1774.79	824.606	31.0087	34.3861
1	169.465	3076.65	1363.46	32.1292	34.7755
1	169.771	2495.41	1241.44	29.4361	35.423
1	170.117	1976.1	840.053	33.1369	36.152
1	170.26	3278.68	1271.38	35.4346	36.4439
1	170.526	2476.89	974.104	35.076	36.9595
1	170.716	2362.37	874.931	36.6187	37.2982
1	171.049	692.443	315.606	31.4605	37.8114
1	171.32	2849.55	727.568	46.9949	38.1337
1	171.474	2424.35	626.062	46.6602	38.2711
1	171.679	2655.78	853.251	40.4271	38.4043
1	171.844	2867.93	734.828	46.8914	38.476
1	172.079	1591.81	366.617	50.0804	38.5277
1	172.342	1486.72	423.421	43.8138	38.5224
1	172.71	3954.05	968.202	48.2382	38.4185
1	172.912	2054.01	594.755	43.3405	38.3211
1	173.253	3715.32	903.822	48.4334	38.1052
1	173.464	2585.63	875.761	38.9878	37.946
1	173.619	2618.07	897.797	38.6545	37.8198
1	173.917	1391.76	717.411	28.6417	37.562
1	174.183	1882.08	843.373	31.8639	37.3235
1	174.351	1811.09	805.653	32.0386	37.173
1	174.748	2694.45	1183.04	32.3525	36.7215
1	174.913	2502.41	1018.06	34.2231	36.4832
1	175.099	1854.15	827.923	31.9485	36.1856
1	175.339	4154.79	1696.38	34.1336	35.7646
1	175.517	1983.38	913.836	31.2052	35.4314
1	175.949	1994.44	948.055	30.4773	34.5797
1	176.407	1658.22	792.555	30.3509	33.6694
1	176.603	1042.97	562.699	27.6438	33.2966
1	177.113	5475.21	2270.61	33.7464	32.431
1	177.285	1883.28	912.031	30.0487	32.1872
1	177.542	4969.53	1983.87	34.6978	31.8822
1	177.719	2700.3	1040.99	35.5843	31.7199
1	177.911	3123.8	1478.75	30.5734	31.5943
1	178.25	1388.95	588.442	33.2204	31.4883
1	178.467	3426.09	1331.11	35.3853	31.4817
1	178.619	2020.11	850.792	33.3656	31.4984
1	178.768	2240.64	1025.63	31.3595	31.5275
1	179.16	1604.56	809.619	29.118	31.6383
1	179.455	1415.77	716.873	29.0392	31.7235
1	179.603	2484.86	964.899	35.3992	31.757
1	179.758	2886.87	1169.23	34.335	31.7802
1	180.043	1230.31	524.416	33.0714	31.7783
1	180.213	1345.57	552.299	34.002	31.741
1	180.536	2590.11	1200.11	31.0733	31.5732
1	180.674	2267.13	1010.3	31.9963	31.4677
1	180.922	2073.17	1012.29	29.8605	31.2642
1	181.067	1672.01	764.339	31.3905	31.1368
1	181.321	1651.93	833.447	29.1199	30.8983
1	181.497	1714.47	849.355	29.5312	30.7214
1	181.679	1797.45	944.498	28.2182	30.5283
1	181.992	1715.01	857.89	29.3126	30.1715
1	182.298	4367.16	1851.86	33.1983	29.792
1	182.441	1887.11	884.771	30.797	29.6039
1	182.59	1513.96	843.765	26.9485	29.4006
1	182.991	1229.54	684.253	26.9793	28.8157
1	183.527	2121.09	1043.96	29.6792	27.9453
1	183.853	2013.05	1087.29	27.6195	27.3473
1	184.01	1518.39	760.658	29.2793	27.035
1	184.21	1633.9	892.136	27.3857	26.6173
1	184.441	1954.22	991.463	28.9953	26.1106
1	184.951	821.827	571.886	22.5378	24.9218
1	185.284	839.241	532.669	24.2932	24.1115
1	185.483	1072.4	527.664	29.6858	23.6211
1	185.656	1029.43	738.083	21.9894	23.1938
1	185.903	1543.15	974.748	24.3877	22.586
1	186.157	1538.16	1142.65	21.3523	21.969
1	186.472	1564.93	1239.71	20.2356	21.2239
1	186.672	1620.97	1241.47	20.8162	20.7672
1	186.886	1535.04	1407.37	17.8726	20.2664
1	187.252	989.619	932.879	17.4503	19.3278
1	187.397	2274.92	1942.14	18.9958	18.9326
1	187.755	1179.19	1205.11	16.27	17.9151
1	187.917	772.906	817.273	15.7929	17.4405
1	189.742	1411.47	1581.64	15.0082	12.3117
1	189.932	1642.69	2253.8	12.5298	11.8814
1	190.077	2735.37	3486.67	13.3856	11.5763
1	190.409	810.818	1352.18	10.4925	10.9641
1	190.562	1047.96	1771.85	10.3609	10.7269
1	190.83	493.59	1000.51	8.76106	10.388
1	191.162	510.212	1210.88	7.5591	10.1179
1	191.466	538.724	1203.07	8.00334	10.0272
1	191.693	880.641	1798.6	8.69969	10.0488
1	191.84	799.758	1591	8.91525	10.0986
1	192.001	522.079	1089.83	8.52437	10.182
1	192.237	831.521	1880.82	7.90807	10.3517
1	192.384	502.757	1199.07	7.52422	10.482
1	192.546	673.654	1431.49	8.38396	10.6439
1	192.821	1463.09	2760.25	9.36492	10.9531
1	193.22	661.693	809.511	13.8851	11.4492
1	193.611	939.275	1188.99	13.4688	11.9464
1	193.813	971.55	1301.15	12.8053	12.1917
1	194.018	1934.09	2103.14	15.4102	12.4239
1	194.279	1258.24	1782.33	12.1739	12.7591
1	194.508	1200.2	1548.76	13.2393	13.1293
1	194.667	1070.86	1371.84	13.3258	13.4197
1	195.007	1111.5	1334.98	14.1144	14.1064
1	195.154	1010.32	1393.16	12.4732	14.4213
1	195.63	1224.07	1542.05	13.5269	15.455
1	195.811	1154.03	1310.95	14.8284	15.8336
1	196.008	1823.27	2199.12	14.0616	16.2232
1	196.175	595.618	740.531	13.6868	16.5281
1	196.563	582.425	484.764	19.4092	17.1126
1	196.754	1138.09	883.517	20.5819	17.3192
1	196.92	2603.64	1860.54	22.0502	17.446
1	197.117	921.194	707.432	20.7693	17.5614
1	197.254	625.563	551.903	18.471	17.6368
1	197.432	638.065	526.481	19.5524	17.7278
1	197.73	1838.89	1538.03	19.3291	17.859
1	198.003	1451.24	1447.69	16.6161	17.9514
1	198.417	2368.08	1952.11	19.568	18.0302
1	198.619	804.142	685.491	19.0197	18.0375
1	198.759	1125.26	942.382	19.308	18.0291
1	198.901	1418.64	1125.98	20.2029	18.0087
1	199.146	1015.9	852.095	19.2829	17.9432
1	199.31	1092.21	926.214	19.1041	17.8766
1	199.576	1908.45	1540.16	19.922	17.7266
1	199.729	759.736	651.422	18.9258	17.619
1	200.086	534.038	623.195	14.4799	17.322
1	200.353	601.457	640.345	15.6987	17.0575
1	200.514	798.365	823.939	16.1317	16.8802
1	200.883	752.183	733.072	16.9552	16.4225
1	201.043	1518.09	1509.77	16.6601	16.2015
1	201.236	1078.32	1165.47	15.4926	15.9167
1	201.375	938.752	1034.58	15.2296	15.699
1	201.597	1016.41	969.348	17.276	15.3294
1	201.766	1365.12	1513.71	15.1479	15.0298
1	202.009	731.718	856.433	14.4416	14.5709
1	202.179	920.555	1010.85	15.2783	14.2301
1	202.393	496.908	588.922	14.2823	13.7957
1	202.726	468.651	506.017	15.5063	13.1393
1	202.94	408.608	811.161	8.93265	12.7301
1	203.187	822.288	1669.55	8.74757	12.2697
1	222.967	260.774	656.225	7.15333	3.88443
1	225.052	490.406	1487.38	5.99277	4.60984
1	227.155	573.16	1777.64	5.86651	5.30299
1	227.296	416.011	1298.52	5.83086	5.34581
1	227.433	234.395	777.221	5.5037	5.38683
1	229.526	579.266	1813.85	5.81321	5.92287
1	229.802	680.34	2022.5	6.10823	5.97816
1	230.056	1276.31	3555.82	6.49669	6.02528
2	6.566	1096.22	1837.29	10.4445	12.9643
2	8.282	2860.07	4621.44	10.8003	13.1286
2	8.619	1210.59	1484.29	13.8579	13.141
2	8.802	970.968	1210.81	13.6504	13.1448
2	9.057	1849.36	1442.71	20.4979	13.1467
2	9.526	890.116	1141.81	13.3099	13.1399
2	9.79	841.594	1132.94	12.746	13.1299
2	9.988	1162.7	1522.59	13.066	13.1196
2	10.155	1191.93	1445.35	13.9949	13.1089
2	10.392	579.524	943.131	10.73	13.0906
2	10.831	1026.14	1280.51	13.6418	13.0469
2	11.171	511.655	613.996	14.1253	13.0029
2	11.589	1177.13	1517.46	13.2512	12.936
2	11.771	810.972	1108.1	12.5763	12.9032
2	11.934	970.717	1406.65	11.9262	12.872
2	12.113	829.059	1210.09	11.8483	12.8362
2	12.43	1108.32	1426.66	13.2686	12.7692
2	12.642	1397.12	1705.28	13.9136	12.7223
2	13.062	716.425	1033.26	11.9773	12.6261
2	13.231	619.299	851.787	12.502	12.5867
2	13.529	587.101	903.082	11.2968	12.5168
2	13.82	378.182	530.035	12.2915	12.449
2	14.048	527.645	769.327	11.8598	12.3937
2	14.219	625.172	737.742	14.3372	12.3494
2	14.55	929.919	1328.58	12.0801	12.2583
2	14.744	500.905	861.193	10.2029	12.2028
2	14.912	1371.05	1943.01	12.1689	12.1541
2	15.211	665.033	956.412	12.0083	12.0677
2	15.383	774.722	1165.95	11.5235	12.0188
2	15.633	713.968	1081.87	11.4522	11.95
2	15.814	681.97	988.065	11.928	11.9027
2	16.047	700.936	1075.48	11.3227	11.8458
2	16.354	336.483	582.372	10.1406	11.7796
2	16.596	489.095	567.46	14.5542	11.7272
2	16.797	698.306	871.443	13.6414	11.6777
2	17.065	1083.47	1090.38	16.4894	11.6057
2	17.503	971.446	1399.53	11.9893	11.4819
2	17.687	1479.72	2338.04	11.0236	11.4306
2	17.978	866.554	1466.83	10.3499	11.3542
2	18.141	691.782	1047.8	11.4567	11.3153
2	18.535	878.639	1363.44	11.2069	11.2384
2	19.008	720.056	1310.07	9.68432	11.1907
2	19.208	512.214	995.709	9.10858	11.1894
2	19.537	826.835	1436.81	10.1032	11.2061
2	19.869	448.888	854.271	9.28976	11.2385
2	20.086	416.568	721.557	10.1331	11.2672
2	20.279	535.868	906.293	10.3581	11.297
2	20.462	876.78	1190.26	12.6501	11.3288
2	20.628	664.297	1081.61	10.7253	11.3602
2	20.792	1252.84	1798.39	12.0286	11.3934
2	21.067	1059.49	1543.7	11.8673	11.4532
2	21.262	495.997	764.777	11.2722	11.4983
2	21.516	667.792	1020.47	11.3647	11.5595
2	21.824	607.651	940.591	11.2322	11.6363
2	22.018	1512.42	2091.45	12.4413	11.6881
2	22.471	701.043	1048.56	11.5884	11.8291
2	22.751	1168.85	1584.07	12.6694	11.9283
2	22.961	1267.26	1618.15	13.3647	12.0076
2	23.28	1311.61	1587.83	14.0156	12.1348
2	23.5	810.722	1120.43	12.448	12.2262
2	23.774	1230.54	1627.79	12.9481	12.343
2	24.12	638.906	983.949	11.2845	12.4934
2	24.308	979.548	1176.7	14.1123	12.5755
2	24.599	639.92	916.428	12.0541	12.7021
2	24.829	600.38	817.477	12.6161	12.8006
2	25.071	636.244	765.75	14.0886	12.908
2	25.416	646.369	799.1	13.7559	13.0753
2	25.663	831.98	1155.05	12.3971	13.2026
2	25.904	675.507	867.767	13.2928	13.3309
2	26.191	690.736	760.745	15.2385	13.4865
2	26.628	1267.01	1564.25	13.7727	13.7228
2	26.891	908.758	1156.99	13.3998	13.8609
2	27.223	646.097	863.383	12.8307	14.0265
2	27.615	975.464	1293.81	12.9171	14.2037
2	27.79	1219.77	1610.54	12.9698	14.2745
2	28.099	1794.08	2124.78	14.2914	14.3844
2	28.312	848.405	993.613	14.4338	14.451
2	28.533	1760.25	1803.5	16.2341	14.5166
2	28.709	1364.3	1500.48	15.2573	14.5662
2	29.063	1077.93	1257.29	14.486	14.6592
2	29.6	659.281	712.251	15.4986	14.7831
2	35.567	3450.97	2565.44	21.3397	14.9238
2	35.788	1064.19	1064.25	16.5801	14.8908
2	36.21	692.379	678.279	16.8795	14.8212
2	36.473	446.687	480.763	15.5499	14.7737
2	36.683	474.346	616.316	13.1582	14.7334
2	36.928	782.038	1130	11.9571	14.6739
2	37.164	755.726	1006.64	12.8678	14.5973
2	37.399	1253.42	1538.41	13.845	14.5052
2	37.712	874.355	1235.16	12.2041	14.3632
2	37.919	946.698	1393.29	11.7597	14.2601
2	38.153	837.735	1002.18	14.1644	14.1378
2	38.543	589.696	796.222	12.7117	13.928
2	38.763	687.691	935.252	12.6295	13.8106
2	38.964	1195.03	1363.07	14.7752	13.7066
2	39.2	1192.22	1404.74	14.3567	13.5909
2	39.564	505.435	685.265	12.6647	13.4329
2	39.987	927.306	640.562	22.6742	13.2542
2	40.184	858.477	1084.17	13.497	13.1653
2	40.42	939.494	1231.52	13.0543	13.0575
2	40.66	424.014	568.084	12.8008	12.9497
2	40.851	973.288	1143.77	14.3902	12.8675
2	41.293	868.8	1095.51	13.5156	12.6991
2	41.458	1106.48	1444.18	13.1049	12.6474
2	41.622	442.365	575.088	13.1515	12.6038
2	41.984	837.856	1215.07	11.9177	12.54
2	42.267	1529.98	2014.09	13.0047	12.5274
2	42.449	1722.12	2276.99	12.9535	12.5395
2	42.676	845.08	1058.49	13.5967	12.5518
2	42.86	1027.28	1464.79	12.1016	12.5456
2	43.205	622.264	915.963	11.7578	12.509
2	43.659	791.766	1010.46	13.3711	12.4487
2	43.848	620.761	914.221	11.7523	12.4321
2	44.063	569.384	751.238	12.9784	12.4271
2	44.309	679.354	948.499	12.3341	12.4472
2	44.495	1179.56	1494.01	13.462	12.4861
2	44.685	963.176	1276.17	12.9294	12.5516
2	45.013	605.543	813.146	12.7746	12.7384
2	45.221	378.615	661.802	10.0488	12.9136
2	45.481	735.734	851.481	14.5865	13.1944
2	45.655	780.399	1020.96	13.0774	13.414
2	45.878	1500.92	1721.11	14.7059	13.7279
2	46.081	658.798	861.867	13.0775	14.0407
2	46.255	561.124	816.683	11.8789	14.3259
2	46.518	700.967	809.77	14.61	14.7808
2	46.709	1223.46	1417.34	14.5737	15.1243
2	46.973	1057.69	1201.37	14.83	15.61
2	47.17	933.306	1069.69	14.7124	15.9756
2	47.472	1550.51	1521.1	16.8587	16.5313
2	47.964	1136.77	1268.73	15.0614	17.5333
2	48.177	1666.53	1675.91	16.5	18.0271
2	48.589	860.391	819.223	17.3002	19.0662
2	48.779	1259.59	1298.28	16.1497	19.5766
2	49.306	1096.64	634.363	26.1672	21.0679
2	49.778	1744.67	941.401	27.6408	22.461
2	50.097	1842.73	851.786	31.1292	23.4117
2	50.66	2806.53	1619.48	26.2182	25.0637
2	50.908	1737.08	989.968	26.4779	25.766
2	51.08	2560.23	1613.75	24.4298	26.2394
2	51.307	2580.86	1481.86	26.322	26.8432
2	51.694	2054.65	1031.19	29.2381	27.9166
2	51.934	1162.4	707.242	25.134	28.6352
2	52.209	2124.67	1213.27	26.4362	29.4891
2	52.422	2576.75	1289.03	29.3112	30.1615
2	52.585	1533.59	854.078	26.964	30.6764
2	52.872	1392.85	791.312	26.5435	31.5712
2	53.074	1502.26	813.445	27.5652	32.182
2	53.255	1688.61	836.11	29.543	32.7091
2	53.492	2363.98	746.408	40.9072	33.361
2	53.781	1562.13	568.111	37.0947	34.081
2	53.97	1444.53	622.726	32.7959	34.4977
2	54.341	2065.05	715.994	38.3594	35.269
2	54.654	1616.1	606.924	36.2578	35.9133
2	54.946	1788.63	665.232	36.5094	36.5002
2	55.259	1452.32	504.992	38.2829	37.1048
2	55.511	1118.38	375.481	39.2256	37.567
2	55.694	2345.69	791.206	39.0998	37.8858
2	55.903	1474.12	603.748	34.0561	38.2298
2	56.173	2990.04	1032.62	38.4651	38.6379
2	56.357	2788.09	842.298	42.1393	38.8898
2	56.549	1653.99	607.555	36.8333	39.1276
2	56.864	2019.96	616.165	41.8682	39.4564
2	57.104	2061.77	609.746	42.7404	39.6438
2	57.412	2066.03	574.611	44.4963	39.8
2	57.626	2010.84	599.204	42.5262	39.8614
2	57.794	1494.38	451.715	42.1234	39.8869
2	58.08	2393.47	704.951	42.8563	39.8936
2	58.305	1232.6	372.686	42.1159	39.8741
2	58.739	1493	583.072	35.2535	39.8027
2	58.986	2727.58	975.827	37.5262	39.7577
2	59.165	2878.42	926.962	40.3624	39.7298
2	59.341	3763.6	1145.05	41.9415	39.7101
2	59.624	1585.71	634.349	34.6452	39.6486
2	60.08	3133.86	1537.4	29.7534	39.4133
2	60.534	2006.77	733.311	36.9695	39.0557
2	60.819	2556.88	917.072	37.4595	38.7908
2	61.01	3493.51	1101.01	40.9587	38.6032
2	61.515	3315.68	1025	41.495	38.0994
2	61.997	3226.66	1058.06	39.867	37.6575
2	62.268	2897.83	1017.19	38.0307	37.4486
2	62.519	2239.63	898.512	34.5732	37.2921
2	62.86	2430.11	1015.36	33.5613	37.1521
2	63.063	3360.5	1201.95	37.5331	37.1163
2	63.365	1491.47	603.141	34.3736	37.1478
2	63.734	2482.81	816.135	39.8002	37.3129
2	63.897	3483.48	1137.84	39.9732	37.4194
2	64.213	3499.34	1184.95	38.9944	37.666
2	64.397	2208.95	894.178	34.3485	37.825
2	64.858	3387.28	1307.57	35.5501	38.2309
2	65.268	3008.44	1268.3	33.3411	38.5458
2	65.445	2209.07	890.739	34.4464	38.6524
2	65.731	939.313	423.887	31.6964	38.7702
2	66.116	2764.8	944.269	38.7637	38.7905
2	66.542	4072.19	1276.68	41.1037	38.5725
2	66.717	2131.98	670.011	41.0371	38.4052
2	66.916	1963.27	684.267	38.22	38.1765
2	67.236	3080.44	956.207	41.3802	37.7337
2	67.534	3536.68	1012.89	43.6541	37.2521
2	67.871	1698.99	603.682	37.7075	36.6464
2	68.061	1942.18	666.484	38.6357	36.2841
2	68.38	2212.83	592.095	45.6187	35.6549
2	68.62	4855.1	1134.05	49.655	35.1737
2	68.878	2403.8	628.346	46.3027	34.6587
2	69.123	856.573	330.005	35.6006	34.1807
2	69.487	3034.72	1277.57	33.3758	33.5081
2	69.728	1678.72	752.222	31.8648	33.0314
2	69.95	2329.32	1467.9	24.4338	32.512
2	70.229	2087.64	1233.27	25.7335	31.7727
2	70.562	2582.86	1643.93	24.2385	30.8016
2	70.891	2274.12	1507.59	23.4503	29.792
2	71.135	2859.5	2110.76	21.4655	29.0389
2	71.553	2434.16	1789.09	21.5422	27.8001
2	71.835	1851.12	1209.34	23.7312	27.0419
2	72.007	2641.36	1625.81	24.9015	26.6251
2	72.239	3681.24	2338.64	24.2752	26.1316
2	72.467	3168.06	1944.6	24.957	25.7058
2	72.654	3179.85	1903.92	25.4588	25.379
2	72.84	1557.46	1051.64	23.1011	25.0724
2	73.164	588.831	326.713	27.0428	24.5785
2	73.336	963.088	459.46	30.3938	24.3351
2	73.599	1173.19	513.161	32.4438	23.9851
2	73.899	2714.74	1595.26	25.8422	23.6143
2	74.085	2052.55	1192.09	26.0841	23.3974
2	74.357	1430.06	964.422	23.1246	23.0947
2	74.551	1804.29	1254.39	22.555	22.8875
2	74.931	1230.59	678.348	27.1821	22.4958
2	75.148	846.12	634.764	21.1784	22.3013
2	75.615	2087.46	1511.18	21.8146	22.024
2	75.843	1398.98	1193.44	19.0078	21.9388
2	76.024	915.799	778.705	19.0606	21.8855
2	76.197	1391.89	1054.01	21.0141	21.8416
2	76.363	1995.55	1513.87	20.9824	21.8018
2	76.645	1201.99	988.298	19.6108	21.7286
2	76.812	1727.35	1374.69	20.1573	21.6756
2	77.203	880.1	776.319	18.474	21.4977
2	77.392	1182.87	959.63	19.834	21.3734
2	77.644	1001.16	826.768	19.5386	21.156
2	77.819	870.354	842.858	17.0489	20.9762
2	78.296	848.304	834.108	16.8255	20.4368
2	78.611	1283.45	741.625	26.1896	20.0514
2	78.816	1681.53	813.418	30.0744	19.7926
2	78.999	1720.57	965.27	26.8086	19.5584
2	79.426	809.071	664.527	19.6284	19.0094
2	79.821	818.025	630.334	20.7106	18.512
2	80.021	1375.1	1193.49	18.7307	18.2692
2	80.382	849.227	895.545	15.8304	17.8546
2	80.586	1261.3	1133.08	18.1876	17.6375
2	80.774	915.936	835.017	17.9597	17.4508
2	81.179	960.399	941.567	16.8683	17.0323
2	81.507	1069.04	1107.31	16.0804	16.6573
2	81.731	507.491	581.177	14.7229	16.3889
2	82.122	775.524	966.925	13.6525	15.909
2	82.65	1912.23	1973.06	16.1348	15.2679
2	82.955	875.793	1195.51	12.5873	14.918
2	83.276	759.395	1032.72	12.6301	14.5785
2	83.518	583.316	836.281	12.0422	14.3484
2	83.847	596.622	818.033	12.5373	14.0803
2	84.034	890.684	1138.55	13.3517	13.9548
2	84.394	1057.94	1432.69	12.6778	13.7502
2	84.73	1211.56	1506.64	13.6843	13.5882
2	85.054	715.528	917.728	13.3116	13.4588
2	85.366	706.904	880.289	13.6674	13.3589
2	85.685	290.604	270.193	17.6587	13.2821
2	85.924	1496.27	1760.39	14.3755	13.2413
2	86.197	832.141	1130.43	12.6423	13.2122
2	86.504	867.345	1095.62	13.4942	13.202
2	86.88	806.407	956.116	14.2772	13.2219
2	87.154	582.929	861.274	11.718	13.259
2	87.344	755.712	981.156	13.1671	13.2959
2	87.553	654.448	879.568	12.7648	13.3584
2	87.727	1128.36	1233.2	15.342	13.4345
2	87.962	715.895	870.852	13.9556	13.5679
2	88.418	451.71	557.794	13.7702	13.9078
2	89.37	1058.95	1182.12	15.0586	14.8105
2	89.678	1071.48	1157.79	15.4961	15.1123
2	89.889	821.999	1045.76	13.4086	15.3106
2	90.119	1077.28	1363.77	13.4681	15.5137
2	90.494	1066.02	1282.75	14.0911	15.8028
2	90.724	1201.01	1456.31	13.9952	15.9463
2	90.936	815.743	938.145	14.668	16.0504
2	91.181	771.301	974.247	13.4949	16.1679
2	91.389	784.629	910.684	14.5494	16.2865
2	91.577	1376.42	1432.4	16.0148	16.4048
2	91.795	1183.57	1283.47	15.4476	16.5508
2	91.985	982.544	1001.32	16.3099	16.682
2	92.305	662.709	704.832	15.7128	16.9021
2	92.513	803.092	652.284	19.8145	17.0381
2	92.891	446.915	388.739	18.6959	17.2549
2	93.134	1811.97	1287.02	22.1605	17.3636
2	93.328	1538.68	1169.7	20.9462	17.4276
2	93.746	839.674	550.214	23.6732	17.4791
2	94.062	1155.44	947.305	19.6584	17.4368
2	94.295	1487.94	1374.11	17.7618	17.3702
2	94.636	962.295	997.312	16.0725	17.2272
2	94.854	1128.37	1090.44	17.0798	17.1118
2	95.252	1142.15	1150.85	16.4719	16.8645
2	95.681	889.47	1031.32	14.5625	16.5624
2	95.891	927.492	988.062	15.6903	16.4078
2	96.055	1324.86	1392.71	15.8742	16.2863
2	96.289	1253.37	1215.26	17.0308	16.1145
2	96.459	1090.07	1024.7	17.4924	15.9927
2	96.67	718.347	902.991	13.5532	15.814
2	96.927	147.774	184.503	13.6355	15.5252
2	97.185	731.604	888.694	13.9733	15.1729
2	97.413	1364.6	1536.15	14.9477	14.8237
2	97.635	999.561	1125.56	14.9437	14.4613
2	97.847	1033.04	1301.96	13.5217	14.1049
2	98.101	1093.1	1270.61	14.5301	13.6786
2	98.465	1550.7	1453.21	17.5391	13.1003
2	98.705	586.741	880.155	11.5578	12.7611
2	98.988	1349.55	1938.84	12.0195	12.4263
2	99.276	1287.08	1686.68	13.0575	12.1806
2	99.439	1072.1	1488.78	12.3943	12.0868
2	99.718	828.711	1216.85	11.7841	11.984
2	100.021	649.745	1256.15	9.15505	11.9399
2	100.358	556.895	873.64	11.096	11.9515
2	100.63	403.516	656.584	10.7316	11.9906
2	100.91	1511.62	1934.52	13.3379	12.0433
2	101.168	926.637	1472.06	10.9694	12.0904
2	101.624	1389.54	2124.17	11.3608	12.1345
2	101.81	1711.36	2728.9	10.9319	12.1261
2	101.993	731.365	1364.55	9.4617	12.0967
2	102.178	623.881	1131.11	9.7158	12.0415
2	102.522	573.381	987.237	10.1892	11.9278
2	102.691	536.248	963.242	9.79944	11.8812
2	102.926	675.558	1078.48	10.9203	11.8233
2	103.259	518.403	923.561	9.87406	11.7487
2	103.49	637.341	1025.3	10.844	11.6973
2	103.723	567.83	775.862	12.5765	11.6419
2	104.003	661.864	937.556	12.1738	11.5655
2	104.289	909.442	758.287	19.3802	11.4707
2	104.481	385.75	448.594	14.5244	11.3943
2	104.701	541.748	655.761	14.0171	11.2913
2	104.869	631.436	658.702	15.9811	11.1998
2	105.101	1458.3	1279.54	18.5577	11.0481
2	105.374	950.164	869.077	17.9091	10.832
2	105.615	430.123	820.098	9.2736	10.6149
2	105.901	608.004	1223.95	8.81756	10.3355
2	106.133	698.011	1717.6	7.30605	10.0988
2	106.368	456.925	1154.13	7.12818	9.85684
2	106.549	381.349	935.649	7.32618	9.67297
2	106.844	260.238	695.103	6.76145	9.3862
2	107.083	421.365	1088.96	6.97571	9.17313
2	107.249	355.564	1015.38	6.34613	9.03919
2	107.452	504.997	1386.61	6.58695	8.87581
2	107.756	468.694	1162.55	7.25135	8.60621
2	108.056	525.356	1473.07	6.4573	8.31848
2	108.262	346.75	873.454	7.14657	8.11284
2	108.535	470.664	1225.07	6.92886	7.8355
2	108.748	427.193	1034.12	7.41957	7.61905
2	109.092	463.028	1301.27	6.4433	7.27766
2	109.265	461.695	1201.34	6.93094	7.11319
2	109.702	656.411	1372.05	8.51394	6.73252
2	110.075	582.819	1242.76	8.35693	6.46253
2	110.487	527.063	1208.47	7.80797	6.24371
2	110.693	483.64	1169.22	7.42882	6.1688
2	110.856	516	1640.87	5.72824	6.12296
2	111.049	490.464	1368.66	6.4867	6.08233
2	111.237	422.985	1237.98	6.19955	6.05523
2	111.759	459.988	1318.42	6.32401	6.02966
2	112.062	603.062	1746.36	6.26254	6.03705
2	112.559	348.966	1231.81	5.18367	6.06116
2	112.753	295.593	954.816	5.64319	6.06867
2	113.114	575.488	1716.72	6.08816	6.07044
2	113.361	270.565	816.449	6.02188	6.05714
2	113.532	454.12	1282.78	6.4121	6.03854
2	113.731	599.952	1794.19	6.07366	6.00864
2	113.932	303.659	906.358	6.08483	5.97308
2	114.196	535.435	1488.5	6.51007	5.92087
2	114.466	244.204	691.967	6.39319	5.8645
2	114.729	300.972	949.92	5.76947	5.81036
2	114.957	840.909	2284.67	6.65327	5.76684
2	115.149	697.175	1809.1	6.94895	5.73446
2	115.509	370.194	1095.53	6.1346	5.68936
2	115.886	295.82	825.069	6.4899	5.67242
2	116.177	270.05	1058.53	4.68714	5.68711
2	116.443	334.844	1336.69	4.60544	5.72624
2	116.755	345.002	1410.62	4.50033	5.81867
2	117.098	376.437	1332.33	5.17041	5.98022
2	117.333	238.587	832.079	5.244	6.11831
2	117.605	454.147	1673.53	4.97403	6.29742
2	117.908	357.171	1246.12	5.2421	6.511
2	118.113	447.75	1610.3	5.09162	6.65797
2	118.407	354.735	1062.9	6.06253	6.86364
2	118.689	464.841	1637.43	5.194	7.04601
2	118.998	726.452	1925.27	6.81164	7.21727
2	119.372	566.784	1043.12	9.58215	7.36663
2	119.608	645.452	1376.92	8.35351	7.44181
2	119.869	786.571	1717.18	8.17504	7.53518
2	120.115	721.016	1550.19	8.2927	7.62978
2	120.413	244.172	548.577	7.95826	7.74842
2	120.665	358.475	722.413	8.80869	7.84834
2	121.029	344.329	766.6	8.02634	7.98489
2	121.319	593.634	1320.57	8.03244	8.0811
2	121.537	335.185	693.75	8.59243	8.14271
2	121.703	348.208	733.172	8.45606	8.18197
2	121.976	652.326	1172.03	9.79729	8.22937
2	122.168	836.957	1457.55	10.0831	8.24797
2	122.395	569.81	1034.42	9.70415	8.24234
2	122.793	644.454	1091.89	10.3411	8.15199
2	122.961	1067.97	1707.52	10.9053	8.09024
2	123.28	625.91	1397.9	8.00264	7.94742
2	123.668	435.541	1257.55	6.28006	7.75132
2	123.878	760.32	1791.81	7.60925	7.64585
2	124.056	476.406	1188.68	7.21108	7.56189
2	124.332	296.738	772.794	6.92523	7.44946
2	124.573	732.504	1939.96	6.81613	7.37716
2	124.769	395.235	1204.42	5.9658	7.34192
2	125.021	357.045	1060.58	6.11281	7.33505
2	125.484	673.131	1693.09	7.15656	7.38836
2	125.689	331.358	911.848	6.57317	7.42438
2	125.855	286.407	844.625	6.15502	7.45848
2	126.037	384.144	1135.68	6.14043	7.50047
2	126.203	394.823	1189.84	6.02945	7.54261
2	126.419	393.672	1307.25	5.4961	7.60231
2	126.818	619.826	1730.74	6.48284	7.72466
2	127.195	426.243	1106.72	6.945	7.85091
2	127.451	295.18	707.077	7.49341	7.94041
2	127.84	599.745	1532.2	7.05205	8.07895
2	128.004	545.565	1418.2	6.93727	8.13734
2	128.239	475.541	1131.67	7.53978	8.23249
2	128.764	774.93	1086.59	12.2865	8.51468
2	129.021	551.578	724.361	13.0328	8.67756
2	129.212	373.031	561.237	11.5266	8.80494
2	129.442	478.965	874.093	9.65708	8.96216
2	129.739	566.62	1079.02	9.28423	9.16572
2	130.007	581.092	974.209	10.4417	9.34384
2	130.215	867.41	1529.91	9.96577	9.47456
2	130.461	916.016	1622.14	9.92895	9.61663
2	130.641	454.861	926.923	8.71781	9.70951
2	130.981	197.77	243.671	13.7977	9.85611
2	131.178	510.422	1101.05	8.26704	9.92638
2	131.397	679.319	1498.2	8.09755	9.99478
2	131.765	1129.1	2044.13	9.72874	10.0939
2	132.041	545.62	1158.97	8.38705	10.1618
2	132.524	629.136	1081.62	10.2033	10.2849
2	132.851	891.386	1735.52	9.09531	10.3835
2	133.103	1196.66	1856.08	11.2116	10.4746
2	133.356	2246.77	3508.86	11.1416	10.5837
2	133.66	616.3	1182.25	9.22142	10.7441
2	134.102	657.019	1302.81	8.94214	11.0485
2	134.31	642.923	1169.02	9.68979	11.2263
2	134.547	763.164	1242.13	10.7289	11.4553
2	134.78	158.342	248.822	11.0789	11.7036
2	134.997	654.41	776.575	14.2662	11.9517
2	135.345	920.318	1374.31	11.6054	12.3748
2	135.522	851.018	1155.33	12.6497	12.598
2	135.776	945.769	1391.06	11.7663	12.9228
2	135.982	1089.1	1379.56	13.4608	13.1869
2	136.448	920.853	1290.25	12.2945	13.7697
2	136.638	701.932	1066.24	11.4266	13.9956
2	136.871	770.386	1119.37	11.8971	14.2582
2	137.118	1149.83	1471.15	13.3408	14.5427
2	137.323	837.754	936.888	15.0346	14.7999
2	137.498	599.962	733.2	13.8984	15.0318
2	137.673	746.351	840.29	14.9459	15.2729
2	137.85	1239.96	622.682	29.2248	15.524
2	138.272	1021.42	517.288	29.0352	16.1385
2	138.476	990.805	1324.8	12.8239	16.4369
2	138.674	1518.82	1975.43	13.146	16.723
2	138.986	965.574	1311.77	12.6417	17.1594
2	139.522	804.544	717.671	18.2979	17.836
2	139.787	1498.07	1476.65	16.7894	18.1209
2	140.162	955.99	1026.68	15.5796	18.5076
2	140.362	842.946	853.008	16.4106	18.7198
2	140.624	1611.44	1329.83	19.5501	18.9976
2	140.84	993.529	846.336	19.0312	19.2222
2	141.128	1677	1567.77	17.5757	19.5087
2	141.334	1309.27	1159.42	18.4122	19.7
2	141.509	1153.27	1138.69	16.765	19.8507
2	141.734	1083.72	1024.22	17.4116	20.0255
2	142.168	1317.27	1136.13	18.8313	20.2868
2	142.39	765.03	754.902	16.7738	20.3741
2	142.562	795.849	838.663	15.8402	20.4279
2	142.776	1327.87	1273.75	17.1896	20.4931
2	143.009	535.969	218.799	34.1375	20.5592
2	143.179	1212.99	393.47	40.1634	20.6023
2	143.355	257.269	189.248	21.5273	20.6408
2	143.517	742.415	584.473	20.3417	20.6695
2	143.721	807.539	649.177	19.9872	20.6947
2	144.042	1540.38	1116.82	21.7874	20.7046
2	144.366	998.291	838.005	19.2697	20.6698
2	144.651	1343.9	1020.74	20.9613	20.5949
2	144.838	830.07	669.786	19.9244	20.5201
2	145.036	1363.4	1189.67	18.6457	20.3989
2	145.251	998.102	912.291	17.9197	20.2045
2	145.427	1045.77	904.09	18.7936	20.0036
2	145.704	605.477	635.212	15.9021	19.6257
2	145.926	722.291	728.135	16.465	19.2812
2	146.205	1174.79	964.572	19.6342	18.8143
2	146.419	1614.58	1350.01	19.3342	18.4435
2	146.725	1123.67	922.482	19.6363	17.916
2	147.024	1123.22	1069.08	17.3057	17.4288
2	147.475	1212.49	963.983	20.1743	16.8084
2	147.725	1445.08	1175.29	19.7922	16.5537
2	148.052	673.071	760.091	14.906	16.2825
2	148.235	1234.63	1271.99	16.1558	16.1396
2	148.413	820.589	833.289	16.3607	16.0064
2	148.798	782.527	943.014	14.0725	15.7373
2	149.054	624.594	758.191	13.9817	15.572
2	149.372	1104.89	1331.52	14.0723	15.3809
2	149.702	599.609	735.138	13.8585	15.1982
2	149.927	833.09	1118.61	12.7755	15.0823
2	150.388	482.769	657.69	12.61	14.8649
2	150.754	785.759	1027.53	13.0824	14.7098
2	151.067	509.364	747.601	11.7889	14.5883
2	151.586	761.344	980.081	13.2679	14.4578
2	151.921	787.925	1085.83	12.4801	14.4254
2	152.23	947.452	1347.8	12.1273	14.4173
2	152.465	1129.74	1463.29	13.195	14.418
2	152.692	695.733	1061.29	11.383	14.4193
2	152.855	525.305	798.38	11.421	14.4182
2	153.203	550.31	605.872	15.2433	14.4019
2	153.579	781.275	580.272	21.3558	14.3478
2	153.778	897.25	723.862	19.9275	14.2973
2	153.948	1670.58	1090.43	23.7482	14.2392
2	154.116	277.202	233.95	19.182	14.1648
2	154.427	896.295	1029.69	14.6818	13.9816
2	154.852	743.839	899.49	14.0294	13.6584
2	155.236	730.849	888.138	13.9682	13.3216
2	155.572	540.424	682.497	13.4971	13.0138
2	155.982	573.342	879.617	11.3237	12.649
2	156.167	547.022	747.728	12.572	12.4964
2	156.544	715.196	1085.81	11.4322	12.2249
2	156.755	980.878	1425.73	11.8932	12.1035
2	157.036	416.409	664.746	10.9206	11.9855
2	157.205	668.686	1009.34	11.4926	11.9425
2	157.53	522.25	770.87	11.7284	11.8743
2	157.81	376.853	601.15	10.9281	11.8083
2	158.005	705.847	1147.04	10.7443	11.7619
2	158.36	520.755	934.222	9.81097	11.6848
2	158.575	537.479	989.584	9.57856	11.6473
2	159.07	917.895	1541.92	10.4227	11.6058
2	159.276	1406.31	2242.86	10.9302	11.6134
2	159.602	1778.76	2685.17	11.4916	11.6642
2	159.863	679.927	1105.46	10.7395	11.7451
2	160.274	640.985	1109.95	10.1359	11.9585
2	160.523	825.915	1300.32	11.0598	12.1464
2	160.903	729.726	1218.75	10.4782	12.5662
2	161.103	656.803	915.217	12.3559	12.8544
2	161.475	476.679	673.712	12.1987	13.4838
2	161.67	1096.39	1501.25	12.5525	13.8497
2	161.971	1278.26	1676.19	13.0501	14.444
2	162.134	1270.46	1421.93	15.0241	14.7733
2	162.551	1057.63	1109.57	15.9021	15.6082
2	162.803	511.536	452.084	18.4437	16.0868
2	162.982	1124.08	997.939	18.3726	16.4051
2	163.193	1342.19	1244.55	17.6998	16.7496
2	163.374	2190.9	1973.1	18.1488	17.0125
2	163.735	950.521	743.096	20.4613	17.5554
2	164.048	1237.23	1044.75	19.1731	18.0945
2	164.306	1045.45	923.731	18.4474	18.5705
2	164.601	1895.38	1423.08	21.1642	19.1333
2	164.774	1555.07	1278.52	19.612	19.4657
2	165.018	895.739	757.875	19.1411	19.9289
2	165.328	2302.99	1921.36	19.3704	20.4937
2	165.51	1383.23	1158.82	19.3023	20.805
2	165.711	1725.26	1205.26	22.4654	21.1254
2	166.002	894.001	662.182	21.4044	21.5341
2	166.248	971.386	448.196	31.172	21.8476
2	166.634	2185.35	1470.71	23.164	22.3352
2	167.156	1389.21	1141.42	19.6226	22.9741
2	167.512	2767.42	1777.88	24.0565	23.3878
2	167.737	1590.73	1343.31	19.1724	23.6369
2	167.948	1175.85	938.844	20.1021	23.8602
2	168.238	887.694	734.218	19.5127	24.1486
2	169.508	1806.41	1243.91	22.7327	25.0828
2	169.991	1220.28	894.93	21.5815	25.2601
2	170.377	1186.05	713.256	25.37	25.3156
2	170.713	1185.07	470.646	34.8284	25.2954
2	171.142	1594.6	565.289	37.7685	25.1577
2	171.528	2169.96	1060.35	29.8433	24.9307
2	171.73	1794.07	836.918	30.9147	24.7796
2	171.931	1508.31	945.428	24.5397	24.6109
2	172.372	1009.32	795.602	20.3201	24.1897
2	172.661	1012.25	703.217	22.5688	23.8866
2	172.963	1488.89	1111.63	21.2632	23.5572
2	173.225	941.271	819.574	18.6797	23.268
2	173.47	2032.04	1481.58	21.6863	23.0003
2	173.688	1463.58	1114.68	20.9137	22.7684
2	173.915	1010.41	767.021	20.9709	22.5371
2	174.193	1308.83	932.706	22.1004	22.2111
2	174.529	1648.71	1038.38	24.4454	21.703
2	174.776	761.811	583.954	20.8014	21.2705
2	175.08	1483.09	1205.76	19.7982	20.6942
2	175.254	1911.96	1275.43	23.3313	20.3527
2	175.423	1244.31	997.351	20.0369	20.0189
2	175.595	328.303	309.91	17.4294	19.6823
2	175.87	895.318	864.46	17.0928	19.1631
2	176.087	847.51	712.444	19.2465	18.7817
2	176.336	712.003	676.347	17.3353	18.389
2	176.53	919.968	843.932	17.864	18.1259
2	176.735	526.375	357.907	22.9699	17.864
2	176.967	1452.08	1388.68	17.2348	17.5544
2	177.234	1212.59	1238.21	16.2818	17.187
2	177.435	802.703	789.67	16.8181	16.9066
2	177.831	555.646	597.056	15.5722	16.3581
2	178.254	872.91	850.245	16.9636	15.8004
2	178.558	972.764	952.947	16.8796	15.4336
2	178.901	732.746	921.855	13.5431	15.0688
2	179.391	1118.5	1201.32	15.5783	14.6682
2	179.784	918.742	900.703	16.8686	14.4765
2	180.045	628.822	544.643	18.7638	14.4135
2	180.512	950.268	1227.54	13.2268	14.3947
2	180.682	1323.78	1821.54	12.4969	14.4148
2	181.046	771.133	1157.73	11.549	14.5008
2	181.313	621.473	836.704	12.7448	14.5971
2	181.673	1104.54	1389.12	13.5473	14.7647
2	181.856	971.752	1359.46	12.3118	14.8642
2	182.066	1001.38	1347.65	12.7493	14.9885
2	182.353	1077.52	1424.54	12.9549	15.1729
2	182.764	1284.53	1489.13	14.5646	15.4586
2	183.065	792.485	987.777	13.6561	15.6778
2	183.293	1177.86	1485.27	13.5153	15.8732
2	183.716	565.053	590.81	15.949	16.3628
2	183.878	624.721	671.258	15.5726	16.5854
2	184.058	855.792	868.255	16.3736	16.8503
2	184.248	1207.66	1179.6	16.9225	17.1459
2	184.436	911.015	836.161	17.8558	17.45
2	184.668	1489.98	1038	22.5169	17.8347
2	184.992	2928.83	1876.47	24.1094	18.3744
2	185.179	1765.65	1350.77	20.8357	18.6794
2	185.573	1877.17	1503.7	20.0471	19.2832
2	185.846	1283.42	915.97	22.073	19.6534
2	186.13	775.481	666.131	18.8965	20.0116
2	186.542	1590.52	1191.7	21.2009	20.5274
2	186.893	1447.58	997.046	22.7286	20.9617
2	187.079	1149.27	825.28	21.9613	21.1893
2	187.46	1040.95	784.291	21.1027	21.6489
2	187.759	1084.29	801.774	21.4345	22.0024
2	188.241	1065.37	821.36	20.7014	22.5562
2	188.678	879.988	703.697	20.0762	23.0384
2	189.103	1336.39	1061.38	20.192	23.4862
2	189.36	1221.87	831.766	22.9482	23.7457
2	189.706	2003.07	1252.93	24.581	24.0804
2	189.879	1531.05	921.198	25.3597	24.232
2	190.292	1626.79	828.953	28.8978	24.5194
2	190.553	1518.95	778.918	28.7569	24.6646
2	190.79	1184.62	660.038	26.9542	24.7848
2	191.066	653.725	265.217	34.2927	24.9239
2	191.357	2034.94	782.216	35.6585	25.0852
2	191.655	3008.38	1701.18	26.6415	25.2841
2	191.845	2492.89	1690.41	23.0213	25.4373
2	192.104	1154.43	740.343	24.0906	25.6897
2	192.272	1181.66	815.464	22.6925	25.8855
2	192.671	1298.45	1003.04	20.6672	26.4894
2	193.103	2097.61	1422.68	23.0172	27.3277
2	193.426	1830.03	1283.58	22.3916	28.0294
2	193.67	1423.55	1097.09	20.7079	28.5771
2	193.902	1752.49	1265.54	21.8595	29.0963
2	194.137	1074.52	726.551	23.075	29.6064
2	194.396	2036.98	1276.59	24.543	30.1338
2	194.574	717.899	348.335	30.0044	30.4657
2	194.838	1621	712.989	32.3098	30.8973
2	195.116	901.512	443.555	29.6871	31.2542
2	195.352	1571.1	732.016	30.943	31.4616
2	195.581	2099.64	1080.29	28.6829	31.619
2	195.743	2042.13	790.41	35.4821	31.7332
2	196.026	2555.11	877.683	38.6093	31.9329
2	196.189	3144.05	1166.37	36.5756	32.0452
2	196.448	4579.27	1297.03	43.9717	32.2147
2	196.766	2039.15	820.816	34.4894	32.399
2	197.205	1656.56	743.803	31.8162	32.589
2	197.514	827.58	335.394	34.3193	32.6621
2	198.064	2276.45	908.881	34.6948	32.6292
2	198.438	2775.2	882.771	40.7021	32.4604
2	198.856	2352.59	799.635	38.8931	31.9451
2	199.186	3509.47	937.383	45.6703	31.2454
2	199.452	2184.01	801.685	36.8516	30.5473
2	199.761	972.462	577.012	25.6434	29.6398
2	200.14	1058.83	673.793	24.2422	28.4689
2	200.322	1302.96	864.086	23.4434	27.9137
2	200.533	1229.8	798.068	23.8606	27.2973
2	200.829	1440	1035.09	21.9432	26.5166
2	201.031	1644.52	1060.83	23.9767	26.0641
2	201.315	1861.18	1218.05	23.6974	25.5743
2	201.484	3226.38	2063.18	24.1466	25.3808
2	201.863	1206.86	925.343	20.7968	25.1465
2	202.108	1318.31	890.526	23.0934	25.0947
2	202.477	1736.6	1480.52	19.0181	25.1285
2	202.64	1407.04	1198.03	19.0386	25.1756
2	202.986	1770.17	1382	20.4847	25.3162
2	203.203	2285.26	1643.29	21.9363	25.4186
2	203.385	1639.79	1265.25	20.6873	25.5042
2	203.811	2000.32	1486.58	21.3451	25.6702
2	204.064	2008.88	1416.9	22.2891	25.7223
2	204.323	1995.13	1465.67	21.5511	25.72
2	204.642	669.607	302.863	31.6424	25.7606
2	205.002	1782.58	748.659	33.4343	25.9714
2	205.204	1547.86	657.755	33.1462	26.1429
2	205.5	3380.97	1396.12	33.8527	26.4339
2	205.765	3257.04	1339.42	33.9547	26.7078
2	205.992	2713.12	1286.92	30.5269	26.9321
2	206.267	2041.86	966.93	30.565	27.1663
2	206.516	1650.6	864.927	28.2792	27.32
2	206.721	656.033	321.608	29.7696	27.3891
2	206.928	957.881	580.256	25.2224	27.393
2	207.152	913.246	580.127	24.2767	27.3085
2	207.339	1350	758.908	26.7658	27.1621
2	207.631	1668.86	753.694	31.678	26.815
2	207.807	2134.66	850.217	34.7556	26.5471
2	208.001	1605.34	1028.1	24.1174	26.2101
2	208.208	1199.1	875.885	21.6533	25.8124
2	208.425	1332.16	910.998	22.8624	25.3647
2	208.633	1275.28	858.497	23.1585	24.9173
2	208.948	1765.88	1300.53	21.5061	24.2308
2	209.121	1214.2	867.486	22.0537	23.8612
2	209.373	1347.24	901.245	23.278	23.3483
2	209.749	1097.09	809.06	21.4824	22.678
2	209.99	1406.74	1155.58	19.6261	22.2774
2	210.191	1564.08	1150.42	21.5293	21.9179
2	210.424	1607.27	1253.59	20.5014	21.4784
2	210.841	1224.26	1086.35	18.3802	20.652
2	211.104	1474.92	1167.9	20.2428	20.1194
2	211.323	2211.33	1748.7	20.2654	19.678
2	211.652	1068.08	905.741	19.1044	19.0314
2	211.938	1146.92	1060.43	17.7437	18.4991
2	212.283	2290.16	1851.42	19.8928	17.9128
2	212.481	983.03	927.056	17.444	17.6121
2	212.807	1481.4	1285.09	18.7389	17.1873
2	213.071	1813.67	1577.98	18.6918	16.8885
2	213.331	1028.76	994.483	17.0753	16.6066
2	213.574	732.319	799.862	15.3504	16.3556
2	213.902	755.818	735.669	16.9741	16.0385
2	214.226	736.916	813.818	15.2021	15.7526
2	214.484	1823.02	1753.26	17.1512	15.5466
2	214.786	526.578	647.168	13.8286	15.332
2	215.013	804.091	1017.55	13.4725	15.1912
2	215.327	603.847	782.695	13.1865	15.0276
2	215.548	617.659	790.033	13.3443	14.9355
2	215.78	860.332	969.594	14.9326	14.8561
2	216.034	1138.08	1297.03	14.7861	14.7847
2	216.52	1217.71	1451.41	14.2105	14.6948
2	216.716	1788.73	2042.74	14.7593	14.6764
2	216.896	1517.11	1680.93	15.1582	14.6687
2	217.059	1555.03	1918.09	13.7839	14.6694
2	217.235	345.299	385.756	15.0485	14.6785
2	217.528	1472.47	1575.34	15.6317	14.7132
2	217.898	1015.05	1201.07	14.3029	14.7925
2	218.082	869.046	1001.81	14.6374	14.847
2	218.421	1088.92	1262.87	14.5596	14.9741
2	218.655	540.1	662.167	13.8587	15.0828
2	218.873	854.366	1001.39	14.4237	15.1999
2	219.076	1041	1101.49	15.7837	15.3223
2	219.276	1437.1	1480.33	16.1584	15.4553
2	219.688	782.183	693.777	18.3869	15.7675
2	219.867	679.596	677.034	16.6353	15.9188
2	220.126	986.042	1018.55	16.119	16.1542
2	220.297	1607.55	1614.24	16.521	16.32
2	220.575	1517.1	1366.78	18.1431	16.607
2	220.791	967.375	1018.93	15.8468	16.8446
2	220.971	1554.32	1582.48	16.3238	17.0521
2	226.877	17388	11154.1	24.0853	29.9791
2	227.244	1930.3	866.212	31.83	30.8769
2	227.631	2181.16	988.868	31.5864	31.7953
2	227.997	1478.49	652.526	32.2279	32.6306
2	228.403	1700.75	714.842	33.4153	33.5119
2	228.652	1369.64	510.01	36.4783	34.0254
2	228.885	797.528	328.329	33.9279	34.4852
2	229.089	1688.85	522.078	41.4954	34.87
2	229.29	1573.75	473.193	42.2726	35.232
2	229.554	1972.51	726.327	36.7695	35.6796
2	229.922	2140.03	876.925	34.0436	36.2472
2	230.265	2124.04	836.039	35.0547	36.7679
2	230.671	2097.74	753.116	37.4342	37.4301
2	230.859	3473.29	1110.83	40.5526	37.7458
2	231.111	1765.16	702.318	34.7818	38.1714
2	231.37	2298.87	747.823	40.0857	38.6048
2	231.575	1428.19	494.408	38.4013	38.9401
2	231.872	1705.99	631.059	36.6507	39.4052
2	232.222	2737.28	873.279	40.6208	39.9083
2	232.54	4284.49	1500.14	38.0979	40.3081
2	232.997	2180.16	816.519	36.3287	40.7582
2	233.19	2101.3	821.894	35.2146	40.9091
2	233.4	2810.42	920.679	39.8934	41.0655
2	233.621	3027.29	1079.21	37.6201	41.2203
2	233.982	2075.74	752.753	37.1693	41.4489
2	234.251	3486.36	1014.33	43.2047	41.5973
2	234.578	3317.27	924.691	44.4313	41.7494
2	234.839	2729.29	816.745	42.4067	41.8463
2	235.274	1964.41	671.061	38.7577	41.9547
2	235.962	3770.18	938.532	47.7466	41.9726
2	236.238	3364.34	824.42	48.2159	41.9208
2	236.407	2939.63	851.856	43.3183	41.8711
2	236.909	1543.26	475.056	41.6135	41.5489
2	237.133	2208.57	675.699	41.785	41.3202
2	237.483	3671.64	949.128	46.6302	40.884
2	237.687	1790.89	482.262	45.4327	40.596
2	237.853	2052.95	584.399	43.8279	40.3486
2	238.067	2086.16	635.5	41.9059	40.0181
2	238.364	1487.24	438.022	42.8575	39.5502
2	238.656	1280.32	559.391	32.4709	39.0964
2	238.977	3741.64	1438.93	35.6464	38.6261
2	239.195	3048.73	1128.48	36.6337	38.3356
2	239.435	2299.39	823.665	37.4932	38.053
2	239.745	2258.24	938.264	33.7001	37.6728
2	240.01	2962.96	1109.67	36.3291	37.288
2	240.186	4441.03	1730.5	35.3108	37.0093
2	240.366	2488.83	941.783	36.0621	36.7099
2	240.694	3080.82	1101.76	37.5367	36.1416
2	241.005	1668.38	716.853	32.8763	35.5957
2	241.231	1079.46	477.465	32.1751	35.2076
2	241.776	1568.16	731.323	30.9214	34.3581
2	242.024	3048.69	1135.55	36.471	34.0369
2	242.297	3975.62	1576.85	34.8612	33.7492
2	242.468	1690.92	770.182	31.4764	33.6107
2	242.653	2733.64	1080.49	34.9489	33.4968
2	243.019	1318.82	595.279	31.6911	33.3592
2	243.273	3486.92	1364.17	35.2088	33.3199
2	243.505	2472.53	952.318	35.6074	33.3149
2	243.687	1763.71	832.171	30.6496	33.3267
2	244.022	1846.21	823.856	31.9636	33.3723
2	244.371	2265.53	959.967	33.2164	33.4323
2	244.567	1452.98	598.667	33.9072	33.4625
2	244.756	1798.38	765.279	33.1121	33.484
2	244.941	1864.86	710.063	35.9022	33.4941
2	245.148	1446.61	650.591	31.7775	33.5069
2	245.366	1570.87	648.025	33.8771	33.5383
2	245.603	1898.9	792.665	33.5844	33.5904
2	245.909	3162.13	1241.99	35.1087	33.6806
2	246.279	3117	1188.91	35.8571	33.815
2	246.501	1833.38	625.637	38.7861	33.9044
2	246.805	2130.46	903.782	33.1881	34.0318
2	247.149	2598.54	1162.82	31.8967	34.1753
2	247.363	2540.68	1085.85	33.0063	34.2603
2	247.651	1499.63	626.388	33.569	34.3644
2	247.857	1570.32	672.189	32.9678	34.429
2	248.08	2616.64	1094.93	33.5245	34.5015
2	248.271	1606.4	680.823	33.2112	34.5748
2	248.588	1332.34	551.432	33.7958	34.7149
2	248.801	2583.88	1062.78	33.9503	34.8188
2	249.139	2953.94	1092.22	36.6619	34.9934
2	249.422	1889.02	716.343	36.0069	35.1432
2	249.698	2878.34	1055.45	36.8789	35.287
2	250.008	1640.29	628.522	35.7396	35.4396
2	250.443	1436.94	584.987	34.2063	35.6253
2	250.694	1559.35	574.152	36.7714	35.7106
2	250.978	1907	728.596	35.8143	35.7821
2	251.162	1883.31	736.079	35.2337	35.8223
2	251.4	2276.55	914.971	34.5279	35.8826
2	251.584	705.557	248.575	37.933	35.9333
2	251.824	2889.31	962.695	39.4319	36.0011
2	252.059	1674.45	739.759	32.2036	36.0656
2	252.221	1742.14	644.525	36.6468	36.1068
2	252.49	2540.06	1000.32	35.0412	36.1654
2	252.799	3859.29	1498.85	35.395	36.2107
2	253.356	3768.74	1271.82	39.0867	36.2045
2	253.821	2757.07	992.267	37.3692	36.0799
2	254.131	1791.57	740.03	33.8449	35.9198
2	254.36	1954.92	725.657	36.5602	35.7661
2	254.781	2573.97	978.671	35.9389	35.4381
2	255.111	2127.72	793.415	36.4416	35.148
2	255.98	4978.63	1638.23	39.7722	34.3014
2	256.183	2498.54	896.351	37.4535	34.0966
2	256.833	1235.6	531.778	32.8362	33.4541
2	257.029	2144.37	883.649	33.9041	33.2702
2	257.254	3361.09	1192.44	37.7478	33.0681
2	257.478	2010.06	882.949	32.3416	32.8786
2	257.659	1471.03	716.286	29.9238	32.7355
2	257.844	2312.69	960.241	33.7167	32.5914
2	258.073	1685.21	813.944	30.1097	32.4052
2	258.454	1542.85	773.188	29.2712	32.0772
2	258.779	1440.53	660.159	31.3319	31.7804
2	259.035	2074.16	1087.45	28.2677	31.5363
2	259.504	1087.65	836.795	20.7376	31.0676
2	265.418	14711.9	9202.15	24.5815	24.0202
2	265.722	1762.77	1034.16	25.8758	23.665
2	265.916	1952.68	995.439	28.8884	23.4419
2	266.209	1188.22	691.187	26.0515	23.1106
2	266.48	1623.99	829.8	28.8367	22.8109
2	266.914	1404.35	753.901	27.7516	22.316
2	267.221	1114.6	715.558	24.07	21.9437
2	267.412	913.042	732.224	20.0278	21.7039
2	267.706	1215.63	1054.59	18.7382	21.3242
2	267.952	1173.64	979.971	19.3568	20.998
2	268.215	1406.12	1258.61	18.244	20.6421
2	268.503	1782.59	1438.27	19.9257	20.2457
2	268.746	1691.62	1581.8	17.5722	19.9072
2	269.042	1125.65	1031.79	17.8762	19.4917
2	269.474	938.427	982.312	15.9332	18.8833
2	269.871	1140.87	1221.29	15.6236	18.3272
2	270.146	1295.44	1383.97	15.6512	17.9556
2	270.785	526.932	593.687	14.9363	17.1708
2	270.949	1194.82	1389.94	14.52	16.985
2	271.413	679	896.054	12.9759	16.4881
2	271.727	177.313	185.104	15.9709	16.1725
2	271.9	803.229	711.097	18.4167	16.0044
2	272.073	1001.88	955.746	17.272	15.84
2	272.264	1070.47	888.44	19.4561	15.662
2	272.593	848.937	738.851	18.6868	15.3624
2	272.789	615.984	490.138	20.1603	15.1869
2	272.979	620.59	678.416	15.3387	15.0182
2	273.368	982.618	1043.22	15.7372	14.6915
2	273.651	1156.36	1328.05	14.6859	14.4733
2	273.828	1221.34	1440.84	14.3409	14.3439
2	274.112	722.252	804.484	15.0879	14.1455
2	274.291	532.827	748.097	12.2719	14.0252
2	274.486	909.468	1104.8	13.9728	13.8974
2	274.786	1193.07	1318.83	15.1894	13.7054
2	275.141	1334.28	1764.03	12.9546	13.4814
2	275.54	920.216	1215.54	12.9647	13.2272
2	275.828	787.748	1109.54	12.2367	13.038
2	276.008	700.156	990.126	12.1924	12.9176
2	276.183	896.928	1272.78	12.1544	12.8008
2	276.446	448.404	658.233	11.7872	12.6264
2	276.651	571.654	845.164	11.7111	12.4919
2	276.95	758.529	1205.68	10.9638	12.2988
2	277.386	661.703	990.806	11.5768	12.0261
2	277.64	431.289	711.053	10.6033	11.8734
2	277.976	804.787	1061.77	12.979	11.68
2	278.181	635.356	946.376	11.6321	11.5675
2	278.441	1023.3	1546.28	11.4813	11.4315
2	278.652	550.969	884.294	10.8671	11.3272
2	278.986	470.296	812.121	10.1618	11.1842
2	279.361	732.7	1141.83	11.1634	11.0586
2	279.534	709.659	1146.33	10.8035	11.0101
2	280.101	314.637	473	11.5351	10.8756
2	280.294	388.062	585.457	11.4979	10.8335
2	280.466	722.202	1128.88	11.1327	10.7953
2	280.795	547.391	919.113	10.427	10.7166
2	281.102	814.19	1125.73	12.443	10.6307
2	281.306	807.717	1260.91	11.1458	10.5638
2	281.511	509.205	881.323	10.1405	10.4864
2	281.729	508.16	773.055	11.4111	10.3908
2	281.916	785.026	1267.18	10.8104	10.2971
2	282.161	655.365	1061.39	10.7778	10.1602
2	282.367	894.211	1290.53	11.9701	10.035
2	282.634	613.511	1149.38	9.42577	9.86249
2	282.887	821.99	1414.72	10.193	9.69196
2	283.084	980.24	1716	10.0348	9.55688
2	283.281	728.765	1458.02	8.86835	9.42171
2	283.704	503.851	1098.99	8.18186	9.13937
2	283.912	461.891	1079.16	7.67124	9.00866
2	284.165	523.606	1082.01	8.60517	8.86085
2	284.368	388.974	791.839	8.72621	8.75347
2	284.577	813.683	1896.68	7.68793	8.63705
2	284.827	758.402	1603.28	8.42445	8.47188
2	285.117	628.005	1506.86	7.48157	8.25603
2	285.351	1084.98	2220.27	8.6839	8.07185
2	285.631	711.814	1682.11	7.58963	7.85068
2	285.804	527.515	1302.81	7.2809	7.71869
2	286.132	456.435	1049.8	7.78515	7.49038
2	286.398	462.349	1111.8	7.46623	7.33779
2	286.734	857.616	1564.07	9.66308	7.20454
2	286.952	451.803	1155.97	7.04211	7.16298
2	287.35	511.341	1288.68	7.14329	7.1854
2	287.695	519.257	1395.13	6.7239	7.29004
2	287.928	390.469	1074.35	6.57413	7.39558
2	288.218	563.751	1483.41	6.85796	7.55632
2	288.429	472.192	1188.46	7.15214	7.68792
2	288.604	709.304	1818.59	7.02825	7.80299
2	288.992	473.659	1217.93	7.00911	8.06456
2	289.336	345.196	944.208	6.61091	8.28673
2	289.55	519.079	1352.93	6.91994	8.41183
2	290.053	219.784	613.095	6.48893	8.63751
2	290.314	392.394	1068.45	6.63939	8.70215
2	290.669	406.48	1152.91	6.38729	8.75486
2	290.982	349.308	835.395	7.50472	8.79298
2	291.255	193.385	364.049	9.38376	8.82069
2	291.449	1125.78	1807.93	10.8613	8.83764
2	291.757	791.704	1238.53	11.1243	8.86054
2	292.231	396.875	579.885	11.837	8.88824
2	292.448	522.571	671.863	13.2829	8.89871
2	292.69	666.41	846.729	13.424	8.90933
2	292.904	498.98	582.604	14.4729	8.91817
2	293.08	610.131	724.414	14.2595	8.9253
2	293.342	391.031	1010.28	6.97758	8.93608
2	293.773	403.821	960.29	7.54497	8.93219
2	294.013	356.148	887.044	7.22317	8.91304
2	294.387	310.214	851.977	6.5855	8.86373
2	294.57	503.577	1162.52	7.75814	8.83259
2	295.042	536.841	1454.95	6.66886	8.73733
2	295.49	283.668	853.289	6.04001	8.63603
2	295.682	372.42	1022.01	6.59046	8.59209
2	295.921	214.81	615.319	6.32764	8.53876
2	296.135	289.142	835.883	6.27265	8.49354
2	296.317	248.499	671.604	6.68655	8.45787
2	296.524	503.623	1409.53	6.4686	8.42138
2	296.798	598.417	1508.86	7.14004	8.36588
2	297.081	646.693	1682.23	6.93281	8.29088
2	297.286	436.875	1084.31	7.24701	8.22919
2	297.475	651.421	1570.36	7.44877	8.16939
2	297.682	436.283	1087.04	7.22064	8.10315
2	297.987	778.427	1486.8	9.25852	8.00968
2	298.259	959.51	778.574	19.8307	7.93669
2	298.419	896.491	793.045	18.4289	7.90089
2	298.627	364.104	1015.98	6.48715	7.86474
2	298.825	732.967	1779.49	7.39928	7.84353
2	299.23	618.515	1548.96	7.18599	7.81757
2	299.46	856.953	2095.28	7.35015	7.80536
2	299.842	221.405	649.982	6.1816	7.78971
2	300.076	271.231	836.597	5.89741	7.78325
2	301.365	400.188	1113.82	6.50283	7.79906
2	301.71	358.938	1179.6	5.55094	7.8205
2	302.194	760.802	1740.56	7.8241	7.8648
2	302.448	805.014	1532.83	9.28514	7.89517
2	302.806	492.519	1229.64	7.20686	7.94686
2	303.236	346.846	855.667	7.28849	8.0235
2	303.536	436.636	849.082	9.10567	8.08694
2	303.783	387.738	961.692	7.25171	8.15793
2	303.949	350.564	894.381	7.06116	8.22114
2	304.146	641.696	1301.84	8.75408	8.30977
2	304.488	585.14	1292.87	8.08368	8.49119
2	304.728	344.712	770.899	7.99271	8.63304
2	304.891	457.364	955.911	8.51462	8.73336
2	305.156	769.363	1554.96	8.78493	8.89892
2	305.503	564.081	1142.75	8.76569	9.11073
2	305.86	481.68	861.386	9.8397	9.30856
2	306.047	150.48	206.343	12.5362	9.39878
2	306.245	438.442	695.797	10.9797	9.47679
2	306.505	949.016	1590.31	10.4461	9.54939
2	306.922	840.832	1283.51	11.3758	9.61737
2	307.153	639.67	1416.79	8.06529	9.64162
2	307.449	482.724	899.395	9.47388	9.67202
2	307.73	691.785	1045.72	11.4774	9.71201
2	307.907	300.697	510.859	10.3152	9.74829
2	308.117	328.868	613.483	9.4632	9.80736
2	308.335	465.167	844.048	9.70847	9.89217
2	308.565	402.959	700.858	10.0949	10.0137
2	308.745	423.027	775.358	9.61854	10.136
2	308.907	404.924	590.893	11.8507	10.2543
2	309.086	853.068	1377.63	10.806	10.3785
2	309.345	1054.84	1627.26	11.2671	10.5511
2	309.526	583.056	994.323	10.2794	10.6707
2	309.842	1192.91	1799.58	11.4987	10.8864
2	310.076	852.031	1377.33	10.7961	11.0592
2	310.248	1107.17	1810.68	10.682	11.1972
2	310.494	563.08	904.417	10.8596	11.4159
2	310.728	793.46	1373.07	10.1421	11.6529
2	310.906	632.145	1090.43	10.1719	11.8558
2	311.1	1491.84	2023.42	12.6602	12.1069
2	311.406	653.872	986.862	11.4938	12.5697
2	311.738	489.224	700.471	12.0564	13.1475
2	311.98	1610.33	2136.16	12.9156	13.607
2	312.379	938.358	1495.14	10.9396	14.4117
2	312.549	879.847	1388.82	11.0337	14.7651
2	312.858	829.56	1256.87	11.4535	15.4114
2	313.193	966.58	1400.66	11.9261	16.1012
2	313.499	699.826	844.646	14.0534	16.7042
2	313.717	681.612	292.514	32.9058	17.1088
2	314.069	1379.44	1191.58	18.8066	17.7017
2	314.347	1037.52	853.656	19.5994	18.148
2	314.535	1444.26	1077.69	21.2733	18.4617
2	314.736	2090.66	1427.64	22.8894	18.8045
2	314.91	727.378	651.034	18.2451	19.1051
2	315.133	816.107	723.201	18.4014	19.4925
2	315.434	1006.44	829.903	19.5631	20.0123
2	315.804	1125.78	862.919	20.8019	20.6328
2	316.112	2123.82	1638.24	20.6924	21.1213
2	316.471	949.265	754.682	20.1749	21.6433
2	316.731	1299.26	889.912	22.8326	21.9803
2	316.913	1505.99	976.03	23.8858	22.1918
2	317.197	833.537	659.695	20.2514	22.4826
2	317.419	1010.67	710.211	22.3572	22.6816
2	317.581	1586.18	954.554	25.3557	22.813
2	317.764	876.471	600.503	22.8272	22.9489
2	317.989	1217.71	986.162	19.8633	23.1
2	318.181	1136.51	849.087	21.2517	23.2171
2	318.579	1697.59	943.926	26.9974	23.4335
2	318.764	1172.03	789.26	23.152	23.5256
2	318.95	1312.3	915.541	22.4902	23.615
2	319.244	1512.61	1033.14	22.8853	23.754
2	319.519	1172.36	779.635	23.3904	23.8864
2	319.755	1796.16	1046.66	26.015	23.9925
2	319.959	1400.74	912.554	23.785	24.0692
2	320.126	1560.81	1015.61	23.8084	24.1229
2	320.548	874.568	625.411	22.037	24.2285
2	320.843	1871.87	1165.89	24.6654	24.2829
2	321.122	1881.6	1143.62	25.1552	24.3249
2	321.301	922.809	639.607	22.6116	24.3491
2	321.602	1595.68	909.619	26.4725	24.3885
2	322.076	1874.67	1189.92	24.2922	24.459
2	322.251	604.21	257.306	33.0939	24.4912
2	322.473	2322.42	1348.66	26.0866	24.5338
2	322.659	1732.4	1222.48	22.2802	24.5675
2	322.952	1395.63	966.897	22.6198	24.617
2	323.431	1980.17	1170.53	25.7204	24.6881
2	323.719	1845.59	1285.72	22.5172	24.7249
2	323.927	1220.76	925.04	21.0023	24.7486
2	324.181	1585.35	1104.71	22.5125	24.7742
2	324.354	1800.23	1209.85	23.1904	24.7895
2	324.587	1325.21	789.877	25.5511	24.8074
2	324.926	2827.12	1663.31	25.8173	24.8276
2	325.162	1380.69	887.563	24.0441	24.8377
2	325.41	1341.93	876.987	23.7246	24.8507
2	325.631	2230.48	1308.66	25.8742	24.868
2	325.981	1397.46	890.745	24.21	24.9014
2	326.23	1600	969.122	25.2248	24.9259
2	326.425	1567.65	880.183	26.7916	24.9434
2	326.661	1270.22	846.225	23.3564	24.9604
2	326.937	1016.36	683.726	23.1715	24.9715
2	327.436	1181.9	770.482	23.7726	24.9554
2	327.869	1887.64	1138.31	25.314	24.8888
2	328.135	1708.13	982.561	26.2837	24.8167
2	328.303	2314.96	1179.36	28.9028	24.7571
2	328.584	1251.9	778.407	24.6997	24.6404
2	328.774	1335.12	737.882	27.1266	24.5536
2	328.941	2710.03	1459.71	27.6791	24.4723
2	329.247	1100.34	673.035	25.0275	24.3113
2	329.487	1058.37	617.838	25.9781	24.1747
2	329.649	1389.07	873.348	24.4794	24.0775
2	329.813	1226.88	787.046	24.0847	23.9752
2	330.068	1452.88	1127.1	20.594	23.8085
2	330.282	1099.21	851.996	20.609	23.6617
2	330.49	1465.66	930.111	24.2963	23.5133
2	330.733	2294.78	1452.24	24.3508	23.333
2	330.939	2065.58	1302.43	24.4226	23.169
2	331.33	999.853	784.221	20.4053	22.8169
2	331.773	1169.2	935.491	20.0668	22.3629
2	332.096	798.015	727.422	17.9617	22.0022
2	332.506	1667.95	1170.26	22.3859	21.5173
2	332.85	1078.96	870.927	19.9185	21.094
2	333.24	2394.03	1772.8	21.4089	20.6045
2	333.814	1037.04	781.323	21.1032	19.8833
2	334.201	1412.97	1167.71	19.5264	19.4094
2	334.428	974.136	850.118	18.6436	19.1402
2	334.815	2440.64	2048.33	19.2732	18.6677
2	335.068	1089.15	893.707	19.6443	18.3399
2	335.267	1473.01	1374.56	17.6033	18.0739
2	335.487	1241.93	1063.09	18.9528	17.7734
2	335.891	1399.02	1070.31	20.8352	17.2107
2	336.156	455.314	428.824	17.4638	16.8389
2	336.418	1071.34	998.83	17.617	16.4731
2	336.712	870.059	1054.73	13.9985	16.0691
2	337.161	1049.18	1196.09	14.782	15.4758
2	337.326	1556.72	1829.07	14.3925	15.2678
2	337.718	787.067	771.914	16.8629	14.8024
2	337.972	952.769	1177.53	13.7598	14.5053
2	338.428	1146.14	1323.61	14.6142	13.9338
2	338.617	586.212	683.511	14.4906	13.689
2	338.86	1010.2	1485.41	11.7692	13.3732
2	339.046	857.054	1177.27	12.5166	13.1334
2	339.264	1067.84	1464.59	12.5337	12.858
2	339.495	744.763	1008.08	12.6835	12.5766
2	339.694	595.52	964.29	10.7796	12.3462
2	339.901	814.484	1330.34	10.6943	12.1214
2	340.254	947.021	1453.99	11.3161	11.7821
2	340.515	982.335	1357.01	12.4529	11.5747
2	340.69	528.551	869.065	10.6294	11.4604
2	340.956	403.695	625.072	11.2292	11.3235
2	341.23	472.394	786.072	10.5136	11.2207
2	341.432	756.095	1162.44	11.302	11.1643
2	341.613	961.469	1462.42	11.4129	11.1242
2	341.81	830.26	1257.75	11.455	11.0885
2	342.02	834.924	1293.74	11.2216	11.0555
2	342.217	747.965	1231.05	10.6198	11.0258
2	342.4	797.383	1315.01	10.6004	10.996
2	342.63	635.405	917.109	11.9691	10.951
2	342.914	217.183	370.434	10.2779	10.8762
2	343.141	537.764	898.612	10.4732	10.8111
2	343.476	637.681	988.047	11.2222	10.7341
2	343.653	739.491	1159.07	11.1049	10.701
2	343.926	677.245	1107.42	10.6833	10.6581
2	344.164	646.631	973.399	11.521	10.6269
2	344.343	297.39	572.428	9.19237	10.6059
2	344.653	680.571	1207.11	9.91444	10.5725
2	344.881	361.948	622.126	10.2053	10.5481
2	345.275	401.674	749.022	9.46643	10.5013
2	345.704	810.98	1385.62	10.2616	10.435
2	345.975	330.477	520.205	11.0617	10.3853
2	346.257	844.434	876.775	16.0467	10.3332
2	346.551	862.489	904.743	15.9037	10.28
2	346.949	470.447	770.497	10.6677	10.2128
2	347.242	646.529	1154.08	9.85629	10.1689
2	347.425	488.292	875.258	9.81848	10.1447
2	347.678	357.983	646.004	9.75783	10.1162
2	347.936	476.618	1119.74	7.63147	10.0941
2	348.161	396.314	728.948	9.58741	10.0814
2	348.327	420.546	903.144	8.30156	10.0764
2	348.514	512.149	1091.48	8.36109	10.0757
2	348.696	670.295	1389.8	8.57826	10.0832
2	348.901	494.612	1037.66	8.48473	10.1039
2	349.247	641.707	1373.46	8.32774	10.1617
2	349.805	605.052	1189.97	9.01054	10.2909
2	350.081	519.42	1152.37	8.05269	10.3591
2	350.332	307.597	765.635	7.22749	10.4172
2	350.58	210.498	284.362	12.706	10.4668
2	350.867	755.12	1227.53	10.7409	10.509
2	351.191	1151.93	1738.16	11.4963	10.5296
2	351.469	683.061	950.711	12.3688	10.5177
2	351.707	378.029	606.434	10.872	10.4813
2	352.115	857.401	995.229	14.5483	10.3633
2	352.356	1075.1	1423.49	12.9373	10.2667
2	352.777	617.003	943.009	11.363	10.0605
2	352.967	878.858	1229.26	12.314	9.95533
2	353.32	630.207	960.908	11.3875	9.7466
2	353.754	494.918	854.035	10.1685	9.47803
2	354.001	826.805	1325.09	10.8815	9.32548
2	354.302	430.309	700.268	10.7303	9.14565
2	354.683	238.659	403.195	10.3685	8.93616
2	354.971	543.055	1364.09	7.16559	8.79791
2	355.343	583.504	1411.16	7.42626	8.65404
2	355.507	262.3	656.297	7.19207	8.59462
2	355.884	359.376	989.613	6.56899	8.41977
2	356.178	318.796	817.259	7.02912	8.25761
2	356.411	919.575	2221.2	7.43484	8.12059
2	356.594	569.282	1379.52	7.4123	8.01138
2	356.978	531.997	1248.32	7.64022	7.78952
2	357.451	302.126	863.411	6.34171	7.55855
2	357.608	487.225	1363.1	6.47099	7.49904
2	358.13	366.961	1113.77	5.98871	7.39043
2	358.398	379.189	1008.43	6.78936	7.40165
2	358.656	311.446	841.602	6.68748	7.47134
2	358.889	372.489	1067.64	6.32395	7.58528
2	359.132	492.408	1223.41	7.23992	7.74626
2	359.46	373.944	1004.37	6.72607	8.0151
2	359.628	513.755	1238.02	7.45142	8.1689
2	359.964	287.493	736.201	7.03643	8.49358
2	360.218	1870.89	3932.57	8.46951	8.74156
2	360.461	402.689	794.887	8.97989	8.96966
2	360.656	419.976	711.572	10.3409	9.1397
2	360.89	529.694	1055.89	8.89842	9.32098
2	361.243	418.348	814.979	9.09052	9.52944
2	361.556	596.214	1049.13	9.98726	9.67823
2	361.903	1019.25	1488.24	11.8444	9.85409
2	362.091	626.406	915.823	11.8304	9.95269
2	362.428	664.29	751.987	14.8742	10.1326
2	362.677	725.061	905.505	13.6323	10.2663
2	363.167	391.117	532.639	12.6141	10.5242
2	363.559	532.08	804.448	11.4756	10.7189
2	363.819	976.125	1556.88	10.9295	10.8391
2	364.084	617.812	1006.63	10.7184	10.952
2	364.342	762.136	1265.7	10.5327	11.0508
2	364.513	624.151	1037.85	10.5205	11.1094
2	364.739	627.179	924.177	11.7465	11.1699
2	365.042	648.845	1171.63	9.75211	11.2155
2	365.328	803.267	1480.51	9.56918	11.2291
[truncated: 38,919 more rows]

## Sheet: WT 55 min
Chr	Coord_kb	HL	HH	Percent_rep	Percent_rep_smoothed
1	0.048	18085	16925.7	39.0622	25.3295
1	0.193	6659.04	9641.69	28.34	25.2078
1	0.766	514.272	1817.74	13.3763	24.7547
1	1.516	1786.78	3017.33	25.1	24.2269
1	2.287	831.868	3027.17	13.032	23.7578
1	2.834	536.081	1032.26	22.5623	23.4681
1	2.997	523.563	1142.04	20.3422	23.3885
1	3.194	420.158	830.818	22.0741	23.2957
1	3.505	456.126	882.067	22.4832	23.1573
1	3.736	646.058	1285.53	21.9604	23.0622
1	3.891	406.996	777.525	22.7094	23.0027
1	4.075	291.521	573.749	22.1599	22.937
1	4.229	431.701	837.769	22.4183	22.8866
1	4.372	362.758	663.297	23.5377	22.8429
1	4.58	365.647	683.957	23.1051	22.7834
1	4.857	427.29	819.774	22.6302	22.712
1	5.169	386.719	723.045	23.1136	22.643
1	5.349	424.639	786.954	23.2812	22.609
1	5.626	403.137	761.381	22.9237	22.5654
1	5.763	289.841	534.818	23.3636	22.5479
1	5.987	549.756	942.835	24.7903	22.5252
1	6.146	352.569	608.226	24.6732	22.5138
1	6.32	336.212	603.339	23.8991	22.5059
1	6.75	347.202	644.264	23.257	22.5078
1	6.973	235.567	511.203	20.4301	22.5213
1	7.162	282.247	535.061	22.8535	22.5403
1	7.322	425.077	751.324	24.1947	22.562
1	7.748	710.828	1113.04	26.6549	22.6437
1	8.117	1199.39	1985.29	25.505	22.7396
1	8.298	543.469	914.332	25.1752	22.7943
1	8.471	570.933	996.699	24.4381	22.8508
1	8.646	455.144	798.21	24.3479	22.9118
1	8.845	306.629	558.989	23.5951	22.9857
1	9.065	390.926	645.461	25.5561	23.0722
1	9.25	437.512	781.844	23.9804	23.1486
1	9.438	535.31	906.528	25.0433	23.2292
1	9.582	573.169	962.512	25.2127	23.2926
1	9.737	412.358	667.282	25.9691	23.3619
1	9.989	463.791	774.361	25.3292	23.476
1	10.241	253.91	444.881	24.3662	23.5926
1	10.499	507.807	1141.4	19.8353	23.7153
1	10.771	819.044	1889.42	19.4046	23.8495
1	11.079	493.269	1126.25	19.5743	24.0086
1	11.227	692.183	1628.41	19.0843	24.0882
1	11.364	400.143	974.293	18.5337	24.164
1	11.599	458.051	1030.74	19.816	24.2988
1	13.246	5324.92	8724.9	25.7127	25.4738
1	14.005	1368.02	2319.05	25.0229	26.193
1	14.275	2014.14	3230.91	26.1501	26.4825
1	14.632	933.002	1486.01	26.2984	26.8906
1	15.417	920.434	1458.82	26.4008	27.8669
1	16.138	427.926	563.081	30.4995	28.8367
1	16.454	974.472	1250.19	31.0897	29.277
1	16.825	1471.35	1803.22	32.1755	29.802
1	17.254	2318.93	1962.18	41.8364	30.4153
1	17.518	1133.83	1393.77	32.1031	30.7939
1	17.759	1833.11	2503.18	29.6494	31.139
1	18.506	878.022	1002.96	33.893	32.1955
1	19.765	1841.98	2099.89	33.9427	33.8669
1	21.406	844.754	890.606	35.9201	35.6448
1	22.502	1562.98	1539.08	37.7025	36.4451
1	22.516	1372.99	1361.34	37.5202	36.4529
1	23.206	2337.82	1916.54	42.7278	36.7858
1	25.415	6061.46	7814.77	30.9745	37.3014
1	27.166	1816.27	1931.07	35.7036	37.2812
1	27.452	3103.15	4893.68	26.5056	37.2546
1	27.615	1825.63	2401.71	30.5046	37.2374
1	27.935	896.251	907.465	36.9693	37.1999
1	28.19	1018.77	1017.48	37.3288	37.1669
1	28.525	703.236	651.101	39.354	37.1205
1	28.686	1317.66	1112.03	41.91	37.0972
1	28.855	1524.63	1471.54	38.235	37.0723
1	29.094	1407.24	1264.45	40.1715	37.0365
1	29.351	614.71	531.768	41.2195	36.9849
1	29.675	678.831	604.701	40.4089	36.8882
1	29.826	680.813	571.131	42.0783	36.8335
1	30.166	962.96	831.065	41.2851	36.694
1	30.377	1063.1	831.061	44.084	36.5998
1	30.638	752.245	657.222	40.9446	36.4798
1	30.873	276.963	291.601	35.955	36.3722
1	31.019	1043.71	1116.18	35.554	36.3072
1	31.18	884.637	982.341	34.5996	36.2384
1	31.327	1109.65	1224.52	34.7574	36.1792
1	31.533	1250.17	1283.8	36.6009	36.1036
1	31.804	1252.54	1282.25	36.6818	36.0211
1	32.163	1467.49	1496.17	36.7883	35.877
1	32.394	1338.59	1413.72	35.8752	35.7412
1	32.706	510.885	587.175	33.7409	35.5223
1	32.929	1465.23	1812.46	31.9532	35.3516
1	33.096	1237.35	1597.11	30.9473	35.2215
1	33.252	1269.23	1561.5	32.0832	35.1015
1	33.457	939.852	1084.97	33.6318	34.9504
1	33.809	2486.47	2472.49	37.4441	34.7256
1	33.986	718.793	832.047	33.5646	34.6371
1	34.34	1064.04	1255.57	33.093	34.5291
1	34.527	1100.09	1272.98	33.5731	34.5178
1	34.736	921.319	1117.12	32.4327	34.5498
1	34.992	1596.28	1741.37	35.0481	34.6724
1	35.156	846.677	989.387	33.3319	34.8003
1	35.305	919.581	1008.74	34.9078	34.9453
1	35.595	2430.53	2548.23	36.0636	35.2923
1	35.779	1165.7	1247.16	35.5433	35.5473
1	35.924	1370.89	1493.52	35.0818	35.7621
1	36.219	980.195	1128.58	33.6968	36.2226
1	36.657	1133.37	1056.29	39.1753	36.9142
1	37.056	1357.34	1205.6	40.4891	37.4857
1	37.207	580.328	553.505	38.5528	37.6729
1	37.408	1054.28	1096.79	36.2642	37.888
1	37.568	1299.92	1171.26	40.0955	38.0261
1	37.857	1164.34	1049.42	40.0868	38.2579
1	38.03	1190.62	1131.78	38.643	38.4051
1	38.277	1723.52	1504.92	40.9609	38.6208
1	38.497	2204.55	1794.27	42.9327	38.8132
1	38.703	2556.74	2248.19	40.7666	38.9891
1	38.846	1624.71	1540.85	38.7051	39.1067
1	39.096	952.796	914.538	38.383	39.2988
1	39.409	1431.11	1350.21	38.8448	39.5056
1	39.58	836.436	827.423	37.5813	39.5982
1	39.844	874.483	840.824	38.3367	39.7062
1	40.035	1104.63	1046.72	38.7279	39.7538
1	40.193	1157.39	1187.74	36.6181	39.7713
1	40.358	887.047	880.807	37.4816	39.7665
1	40.717	1214.69	1166.09	38.3791	39.6814
1	41.031	1156.23	1070.11	39.3641	39.5358
1	41.229	1003.41	941.339	38.9977	39.4164
1	41.603	1235.53	1099.2	40.444	39.1462
1	41.85	580.596	578.131	37.4077	38.9449
1	42.18	1798.89	1461.2	42.9892	38.6609
1	42.332	2758.09	2234.55	43.0625	38.5282
1	42.507	1679.61	1515.4	40.0587	38.3766
1	42.678	1448.83	1190.34	42.6662	38.2318
1	42.864	1375.35	1316.83	38.4498	38.0808
1	43.055	1016.53	1066	36.0577	37.9356
1	43.205	1380.66	1380.17	37.305	37.8166
1	43.356	1153.14	1177.76	36.7421	37.6789
1	43.707	1385.37	1336.57	38.2461	37.3024
1	43.934	1203.68	1186.83	37.6676	37.0282
1	44.103	2239.39	2072.36	39.3672	36.814
1	44.488	915.239	990.126	35.2602	36.3139
1	44.697	1252.55	1305.93	36.207	36.0461
1	44.941	1006.67	1114.21	34.6818	35.7475
1	45.092	1097.23	1206.71	34.843	35.5745
1	45.244	1039.18	1243.25	32.7574	35.4124
1	45.5	1051.44	1163.68	34.6836	35.1732
1	45.768	1090.65	1243.96	33.9306	34.9794
1	46.151	925.864	1103.18	32.8562	34.803
1	46.392	1209.13	1373.73	34.0276	34.7386
1	46.537	1191.39	1458.51	32.2018	34.7136
1	46.773	1301.37	1476.47	34.0621	34.6907
1	47.067	825.255	964.52	33.3277	34.6841
1	47.274	1029.59	1311.89	31.2504	34.6878
1	47.567	915.978	1032.69	34.2195	34.6953
1	47.751	903.903	1082.58	32.731	34.6966
1	47.912	1487.94	1772.37	32.8635	34.6926
1	48.146	583.019	719.998	31.9926	34.6738
1	48.337	1749	1770.83	36.9701	34.6433
1	48.508	1693.26	1573.17	39.2601	34.6014
1	48.71	1444.17	1402.71	38.0667	34.5481
1	48.93	1456.18	1311.49	40.1071	34.5006
1	49.205	805.621	815.319	36.9815	34.4532
1	49.446	771.602	855.347	34.643	34.4191
1	49.594	770.808	832.423	35.3046	34.4002
1	50.13	1182.5	1152.38	37.978	34.3316
1	50.476	546.24	649.366	32.9119	34.2753
1	50.673	548.165	676.754	31.9997	34.2348
1	51.019	1011.88	1312.1	30.8399	34.1422
1	51.176	924.575	1087.28	33.1766	34.0891
1	51.371	1181.27	1332.64	34.2035	34.0117
1	51.554	1197.95	1320.86	34.7782	33.9262
1	51.691	783.924	913.782	33.393	33.8536
1	51.988	1030.49	1277.72	31.8966	33.6738
1	52.215	828.674	940.368	34.057	33.5177
1	52.376	926.109	1136.83	32.1368	33.3981
1	52.618	660.632	821.502	31.8277	33.2062
1	53.092	803.829	977.688	32.358	32.7955
1	53.254	991.005	1265.45	31.1998	32.6469
1	53.553	1315.4	1627.56	31.9469	32.3646
1	53.7	1163.68	1557.64	30.1051	32.2232
1	53.873	1085.37	1375.67	31.375	32.0552
1	54.057	698.29	930.275	30.2139	31.8757
1	54.223	935.564	1250.8	30.1326	31.7138
1	54.427	1529.39	1994.17	30.711	31.5091
1	54.573	1167.21	1387.4	32.915	31.3558
1	55.016	902.731	717.579	43.6054	30.858
1	55.267	1065.31	782.866	45.8769	30.5565
1	55.755	525.922	773.487	27.9975	29.9368
1	55.953	524.292	805.011	27.07	29.6747
1	56.231	529.183	842.325	26.3111	29.2981
1	56.374	530.195	827.061	26.7347	29.101
1	56.581	565.184	899.659	26.3104	28.8125
1	56.986	896.603	1450.81	25.9702	28.2397
1	57.14	760.758	1236.72	25.8746	28.0199
1	57.442	606.646	960.128	26.4304	27.5878
1	57.667	268.943	447.926	25.3794	27.1095
1	57.816	717.502	999.241	29.2049	26.6495
1	58.076	1128.57	1829.65	25.9308	25.6667
1	58.458	1167.27	1781.49	27.1985	24.0745
1	58.656	1021.14	1648.39	26.0195	23.3129
1	58.904	1052.54	1593.12	27.376	22.5465
1	59.254	1106.47	1719.17	26.8185	22.0495
1	59.569	643.402	889.954	29.3585	21.9077
1	59.949	875.917	1356.2	26.8924	21.6487
1	60.185	534.677	890.801	25.3727	21.5578
1	60.339	791.326	1919.39	18.5945	21.5679
1	60.527	804.85	2014.54	18.1013	21.6869
1	60.674	718.713	1726.13	18.7517	21.8829
1	61.077	382.934	998.795	17.4715	22.9628
1	61.276	1201.1	2984.78	18.2133	23.7519
1	61.51	852.593	2104.53	18.3183	24.8486
1	61.755	1297.57	2861.64	20.1553	26.1477
1	61.996	518.212	1179.88	19.6208	27.5287
1	62.223	981.782	1826.1	23.2122	28.8806
1	62.38	712.401	1413.37	22.0139	29.8233
1	62.566	918.564	1792.62	22.315	30.9281
1	62.719	1176.24	2105.68	23.9462	31.8126
1	62.995	682.367	1283.86	22.995	33.3116
1	63.171	369.268	705.607	22.7052	34.1757
1	63.564	480.909	691.629	28.4888	35.7411
1	63.886	1497.57	904.463	51.7575	36.8507
1	64.022	1017.62	689.994	48.2569	37.3547
1	64.205	1681.78	983.408	52.7497	38.054
1	64.405	1507.46	908.583	51.8198	38.8338
1	64.651	1143.19	696.877	51.4734	39.7933
1	64.813	2105.73	1221.97	52.9842	40.4127
1	64.975	1442.92	824.562	53.4585	41.0129
1	65.252	1120.98	696.446	50.8941	41.9714
1	65.447	1660.55	855.604	56.6798	42.5766
1	65.797	1816.63	1085.94	52.0723	43.4694
1	65.99	648.501	761.399	33.216	43.831
1	66.305	702.8	773.355	34.8288	44.1786
1	66.506	749.016	784.707	36.0826	44.1699
1	66.742	1005.81	1023.88	36.8288	43.8772
1	66.901	1075.19	1019.69	38.7053	43.5369
1	67.134	1531.53	1524.53	37.4163	42.8744
1	67.325	1132.97	1094.02	38.2227	42.2226
1	67.605	2586.2	2466.01	38.5599	41.1617
1	67.816	1544.7	1429.91	39.3591	40.3342
1	68.025	1547.92	1399.6	39.9998	39.5382
1	68.291	1286.37	1244.32	38.1761	38.6262
1	68.461	321.978	331.376	36.5431	38.1395
1	68.67	1240.43	1335.93	35.3741	37.6837
1	68.863	1085.72	1007.31	39.2979	37.4364
1	69.042	2389.73	2147.82	40.1641	37.3445
1	69.198	1762.93	1642.78	39.1795	37.3386
1	69.346	1703.24	1595.41	39.0393	37.3893
1	69.515	1041.98	1017.18	37.9327	37.5056
1	69.682	1006.95	937.435	39.2051	37.6722
1	69.987	1275.43	1218.98	38.4979	38.077
1	70.223	1285.48	1140	40.5319	38.4481
1	70.409	712.005	680.38	38.5022	38.7562
1	70.564	894.401	829.61	39.3044	39.013
1	70.747	889.381	807.629	39.882	39.305
1	71.002	1174.21	997.231	41.7333	39.6686
1	71.286	291.648	340.726	33.3376	39.9758
1	71.466	937.764	913.606	37.986	40.1516
1	71.618	2145.8	2038	38.6661	40.3316
1	71.774	832.012	883.615	35.7321	40.5398
1	71.925	742.426	787.202	35.7735	40.7581
1	72.146	893.987	1041.71	33.4016	41.0951
1	72.479	1077.25	1142.41	35.7692	41.6063
1	72.66	781.602	807.044	36.4584	41.8668
1	72.86	1416.66	1614.15	33.9561	42.1253
1	73.253	649.958	381.026	52.6714	42.4932
1	73.432	525.673	327.62	50.7983	42.5773
1	73.659	912.071	600.892	49.1188	42.5882
1	73.812	898.817	657.68	46.0029	42.5262
1	73.997	1363.49	830.515	51.4976	42.3828
1	74.179	1545.56	939.931	51.5458	42.1846
1	74.322	1671.08	982.609	52.5784	41.9938
1	74.602	935.069	634.006	48.2575	41.5441
1	74.745	1240.15	808.401	49.4386	41.2821
1	74.931	1109.28	754.051	48.1811	40.9159
1	75.15	650.679	480.014	45.7642	40.4571
1	75.399	1271.12	1721.61	29.8356	39.9136
1	75.677	833.068	1169.23	29.0307	39.3004
1	76.011	960.807	1394.63	28.2852	38.5881
1	76.223	1206.02	1727.58	28.5765	38.1682
1	76.42	1090.06	1412.63	30.854	37.8118
1	76.654	2761.71	3094.22	34.3756	37.3812
1	76.865	2705.7	2726.8	37.0916	36.9473
1	77.036	2673.46	3070.14	33.7614	36.5694
1	77.358	1441.23	1571.73	35.0561	35.8102
1	77.614	1430.34	1538.83	35.4012	35.1778
1	77.886	802.483	973.474	32.4217	34.4951
1	78.058	295.745	387.135	30.62	34.0653
1	78.423	1130.19	1345.3	32.8804	33.1804
1	78.725	780.18	923.787	33.009	32.5001
1	78.983	1230	1450.92	33.101	31.975
1	79.151	1042.2	1252.65	32.6447	31.6683
1	79.338	779.137	933.708	32.7165	31.3652
1	79.671	1075.98	1312.43	32.2895	30.89
1	80.017	698.305	868.133	31.8336	30.4451
1	80.173	790.422	939.856	32.9065	30.2585
1	80.383	1710.42	2146.83	31.6062	30.0194
1	80.69	983.255	1170.22	32.8842	29.6912
1	80.866	684.523	860.585	31.5674	29.5126
1	81.062	1878.22	2335.76	31.8259	29.3201
1	81.274	1511.81	1968.22	30.7469	29.118
1	81.714	838.495	1169.08	29.1793	28.7107
1	81.922	521.475	785.868	27.4696	28.52
1	82.213	576.667	946.176	25.6845	28.2508
1	82.551	1451.17	1648.11	34.0367	27.9287
1	82.726	465.057	677.126	28.2175	27.7642
1	82.907	573.534	884.79	26.9695	27.6063
1	83.113	626.951	1113.15	24.1065	27.44
1	83.276	387.963	693.049	23.9874	27.3175
1	83.439	834.614	1392.68	25.3412	27.202
1	83.738	987.363	1670.54	25.0616	27.0053
1	84.118	1208.49	2085.02	24.671	26.776
1	84.428	692.86	1182.71	24.8837	26.5989
1	84.738	1204.04	2070.86	24.7332	26.4239
1	84.878	780.303	1321.92	25.0356	26.3439
1	85.116	494.582	942.927	22.7474	26.2044
1	85.383	488.822	741.475	27.3298	26.0396
1	85.711	1055.21	1668.06	26.4554	25.8542
1	86.049	601.04	905.067	27.4865	25.7043
1	86.188	808.385	1185.17	28.0663	25.6515
1	86.367	582.053	895.166	27.0351	25.5888
1	86.65	1372.16	2121.28	26.9249	25.4973
1	87.046	820.862	1273.62	26.8481	25.3708
1	87.195	567.074	927.6	25.747	25.3196
1	87.4	943.044	1611.83	24.8582	25.2427
1	87.671	1151.45	1715.27	27.7195	25.1244
1	87.976	840.671	1348	26.1584	24.9606
1	88.125	693.519	1042.49	27.5242	24.8658
1	88.334	612.387	994.94	25.8867	24.7134
1	88.589	378.483	671.358	24.125	24.4819
1	88.803	614.833	1040.1	25.0645	24.2463
1	89.105	337.212	626.257	23.241	23.8644
1	89.275	469.827	822.183	24.3904	23.6308
1	89.418	461.913	831.321	23.8429	23.4273
1	89.566	653.13	1112.83	24.9208	23.2125
1	89.823	698.964	1314.96	22.997	22.8363
1	90.086	99.1904	216.014	20.3697	22.4583
1	90.379	697.171	1606.81	19.4195	22.0621
1	90.636	610.437	1330.75	20.3522	21.7503
1	90.967	514.612	1161.66	19.7636	21.4191
1	91.203	407.407	954.6	19.1497	21.2452
1	91.535	611.396	1313.98	20.5969	21.0623
1	91.71	673.537	1461.21	20.4352	20.9815
1	91.958	906.096	1934.71	20.7093	20.8845
1	92.242	406.737	917.811	19.7698	20.7971
1	92.435	659.794	1561.41	18.9887	20.7513
1	92.63	456.38	981.507	20.585	20.7156
1	92.856	650.905	1463.56	19.8293	20.6868
1	93.08	876.99	1845.51	20.9626	20.6706
1	93.423	1191.55	2368.54	21.9788	20.668
1	93.666	956.372	2193.88	19.4968	20.6809
1	94.078	386.836	855.746	20.1033	20.7271
1	94.357	306.073	656.425	20.6329	20.7736
1	94.634	672.967	1318.54	22.2423	20.8303
1	94.986	455.78	959.263	20.9602	20.9186
1	95.127	641.963	1219.57	22.8137	20.9596
1	95.395	464.753	977.917	20.9643	21.047
1	95.774	682.562	1312.11	22.5936	21.1937
1	96.055	435.499	880.362	21.6749	21.3216
1	96.393	635.162	1240.86	22.2956	21.4988
1	96.548	447.186	839.799	23.0303	21.5892
1	96.844	753.872	1487.83	22.1092	21.7787
1	97.199	721.407	1367.34	22.8569	22.0368
1	97.477	822.012	1640.61	21.9053	22.2639
1	97.746	523.033	998.226	22.7276	22.5059
1	98.078	503.286	966.056	22.621	22.871
1	98.328	1150.24	2008.95	24.429	23.2058
1	98.627	670.935	1236.5	23.387	23.6575
1	98.797	660.227	1208.32	23.5201	23.9328
1	99.061	1002.14	1809.23	23.7825	24.3774
1	99.313	558.683	1168.67	21.0674	24.8111
1	99.49	603.657	1077.59	24.0012	25.1152
1	99.703	909.489	1670.12	23.4557	25.4747
1	99.88	460.857	866.381	23.0106	25.7635
1	100.15	318.835	628.107	22.1424	26.178
1	100.418	355.236	869.49	18.451	26.5466
1	100.758	1075.25	1513.22	28.9703	26.9322
1	101.036	707.78	1001.93	28.8396	27.2059
1	101.293	499.89	688.438	29.457	27.4608
1	101.656	683.553	946.502	29.3344	27.8176
1	101.818	762.925	974.459	31.1937	27.9736
1	101.962	720.461	970.168	29.9677	28.1098
1	102.334	728.376	882.035	32.4638	28.4467
1	102.575	1189.54	1412.29	32.9434	28.65
1	102.842	744.808	978.957	30.5252	28.858
1	103.308	453.934	613.039	29.9015	29.1675
1	103.638	1075.65	1315.52	32.2256	29.3371
1	103.894	759.885	906.381	32.8303	29.4357
1	104.104	897.105	1152.46	31.0585	29.4926
1	104.502	1124.35	1306.06	33.4785	29.4128
1	104.793	397.202	529.36	30.2052	29.2054
1	105.018	1012.22	1746.04	24.6751	29.0057
1	105.2	583.716	1006.78	24.6772	28.8418
1	105.451	704.434	1196.75	24.9791	28.6442
1	105.621	958.827	1563.96	25.8055	28.5481
1	105.785	1333.43	2060.46	26.9347	28.4984
1	106.081	955.274	1521.96	26.2919	28.4235
1	106.309	815.634	1218.35	27.6604	28.3361
1	106.502	1354.08	1925.83	28.7354	28.2534
1	106.89	1373.49	2024.5	27.9494	28.0977
1	107.15	1120.55	1749.36	26.7178	28.0289
1	107.287	1123.98	1643.01	28.1308	28.0124
1	107.439	915.126	1393.31	27.2499	28.0057
1	107.577	822.076	1263.19	27.054	28.0039
1	107.739	1316.42	1907.9	28.3187	28.007
1	107.949	1778.49	2402.27	29.8975	28.0194
1	108.086	1512.88	1929.19	31.232	28.0325
1	108.293	1095.13	1513.71	29.3745	28.0601
1	108.459	1099.17	1539	29.0849	28.0888
1	108.616	844.128	1169.69	29.3182	28.1214
1	108.786	675.23	1011.01	27.6092	28.1627
1	109.06	727.261	1095.77	27.4739	28.2422
1	109.359	1079.57	1435.46	30.2581	28.3473
1	109.581	1279.54	1795.8	29.0317	28.4377
1	109.921	1356.19	1857.64	29.5795	28.5158
1	110.204	839.528	1181.87	28.9631	28.5038
1	110.408	593.372	826.922	29.1899	28.4722
1	110.65	693.094	999.365	28.4318	28.4292
1	110.836	1764.79	2194.12	31.8322	28.4047
1	110.99	892.239	1275.51	28.6215	28.3976
1	111.293	869.156	1267.68	28.1797	28.4405
1	111.446	1001.28	1458.71	28.205	28.5014
1	111.662	895.135	1217.17	29.7457	28.6456
1	111.811	1954.59	2562.56	30.5841	28.7917
1	112.001	585.832	813.317	29.2754	29.0422
1	112.247	791.004	1149.12	28.2669	29.4889
1	112.482	1206.56	1733.18	28.515	30.055
1	112.637	1273.74	1780.57	29.1206	30.4958
1	112.789	964.154	1352.61	29.0408	30.9734
1	113.089	928.53	1218.39	30.5641	32.0271
1	113.326	947.919	1335.25	28.9499	32.9409
1	113.52	561.608	906.504	26.0213	33.7266
1	113.74	1102.67	1720.35	26.7314	34.6434
1	113.932	922.597	1478.23	26.1743	35.4535
1	114.228	684.949	733.428	35.5219	36.6943
1	114.425	2068.73	1811.27	40.8856	37.4976
1	114.597	2041.69	1775.67	41.0711	38.1732
1	114.854	1518.45	1242.05	42.7911	39.1202
1	115.039	1451.4	1248.53	41.3758	39.8012
1	115.197	1142.31	909.321	43.5646	40.4273
1	115.419	1661.32	1318.78	43.6443	41.3634
1	115.574	1986.75	1481.21	45.4559	42.0475
1	115.733	2936.01	2178.63	45.5935	42.7681
1	115.996	2373.55	1556.37	49.2611	43.9841
1	116.311	1890.3	1255.34	48.8794	45.4437
1	116.505	3429.3	2283.45	48.7996	46.3234
1	116.65	1260.01	900.728	46.6879	46.9627
1	116.938	1046.94	736.704	47.1537	48.1646
1	117.274	1617.64	1118.34	47.6782	49.4088
1	117.636	1937.75	1168.16	51.8138	50.4909
1	117.814	1258.11	811.134	49.7708	50.921
1	117.995	1676.44	1091.15	49.4842	51.312
1	118.162	1023.85	630.747	51.1515	51.6345
1	118.398	1277.69	740.633	53.0182	52.0332
1	118.6	1265.32	786.741	50.87	52.3269
1	118.759	994.97	596.257	51.9959	52.5307
1	119.041	1297.42	744.306	53.3386	52.8411
1	119.266	967.018	600.867	50.8902	53.0497
1	119.56	929.507	590.484	50.218	53.2823
1	119.86	1608.87	930.694	53.0815	53.4882
1	120.059	2140.11	1156.12	55.2025	53.6152
1	120.272	2735.41	1398.54	56.9228	53.749
1	120.499	1937.21	1078.79	54.2584	53.8694
1	120.671	1126.27	577.025	56.8579	53.9312
1	120.939	931.373	551.42	52.3678	53.9822
1	121.076	1362.96	757.673	54.3127	53.9889
1	121.242	1234.87	674.443	54.8614	53.9812
1	121.46	1499.78	875.421	52.8047	53.9475
1	121.785	1528.74	826.015	55.1963	53.8555
1	121.957	1697.43	997.373	52.601	53.7903
1	122.237	2739.11	1334.14	58.446	53.666
1	122.43	1854.68	1014.23	54.8225	53.5708
1	122.586	920.902	580.966	50.4287	53.4903
1	122.957	1406.34	925.63	49.1479	53.295
1	123.157	1808.22	1098.53	51.5774	53.1777
1	123.537	1260.66	702.514	54.2373	52.8895
1	123.747	1110.62	710.166	50.02	52.6979
1	124.041	1827.65	1043.03	53.4997	52.3968
1	124.182	1732.67	978.911	53.8113	52.2406
1	124.353	1417.12	768.233	55.0935	52.0424
1	124.642	1541.13	966.511	50.6084	51.6891
1	124.839	1744.22	1199.78	47.8282	51.4379
1	125.02	1407.56	852.509	51.671	51.2018
1	125.448	1408.63	906.436	49.8288	50.6325
1	125.694	1294.61	862.269	48.7914	50.3047
1	125.917	1179.82	779.001	49.0528	50.0114
1	126.223	2468.41	1496	51.651	49.5463
1	126.524	2069.22	1353.96	49.3246	48.9781
1	127.032	1146.35	750.236	49.3188	47.8524
1	127.322	1641.73	1033.14	50.5043	47.1611
1	127.508	803.452	598.822	45.4651	46.7146
1	127.783	1099.64	823.428	45.3284	46.067
1	128.042	1022.73	706.227	47.7131	45.4885
1	128.196	1349.74	977.045	46.3191	45.1668
1	128.361	1687.22	1180.27	47.3284	44.8459
1	128.5	2278.7	1513.61	48.8725	44.5982
1	128.709	1678.87	1401.92	42.2079	44.2713
1	129.043	1697.92	1348.39	43.6326	43.8844
1	129.362	1372.78	1034.51	45.1437	43.5935
1	129.523	2027.35	1451.74	46.6377	43.4432
1	129.699	3192.25	2255.65	47.0308	43.2813
1	130.007	2739.72	2170.81	43.6974	43.0174
1	130.157	1945.83	1536.5	43.7954	42.9036
1	130.328	1428.48	1219.44	41.5894	42.7903
1	130.543	1084.69	950.072	40.8746	42.6787
1	130.727	1139.74	1010.92	40.5274	42.616
1	130.91	1339.87	1312.27	37.8455	42.5891
1	131.163	842.567	836.884	37.474	42.6191
1	131.344	874.035	927.294	35.7584	42.695
1	131.648	1216.24	1038.43	41.5848	42.9393
1	131.922	1536.79	1378.05	40.2271	43.3467
1	132.118	1107.57	967.981	40.9355	43.7662
1	132.329	2414.81	2008.11	42.3247	44.3181
1	132.548	2693.38	2081.73	44.4112	44.9819
1	132.979	2118.85	1697.17	43.3876	46.4804
1	133.13	1756.53	1386.92	43.7976	47.0428
1	133.42	2550.18	1980.13	44.2785	48.1413
1	133.565	675.568	429.704	50.18	48.6875
1	133.954	1624.94	759.657	59.7387	50.0875
1	134.282	1278.01	665.601	56.3441	51.1282
1	134.556	428.046	271.149	50.3043	51.8464
1	134.759	1188.09	645.402	55.0295	52.2644
1	135.124	1852.1	949.059	56.8524	52.9215
1	135.426	1740.24	870.635	57.6037	53.4659
1	135.77	1782.74	974.339	54.8402	54.0773
1	135.967	2485.66	1196.95	58.8054	54.4196
1	136.112	1960.55	1030.18	56.0667	54.6664
1	136.279	1306.38	681.031	56.314	54.9442
1	136.423	1557.6	766.345	58.1289	55.1773
1	136.645	2597.82	1261.06	58.5521	55.5231
1	136.81	1660.06	865.551	56.309	55.7682
1	136.993	2333.46	1096.85	59.5667	56.0264
1	137.199	2981.85	1327.55	61.2822	56.2983
1	137.396	1108.65	597.064	55.2985	56.5376
1	137.718	2100.16	1060.6	57.3093	56.879
1	137.857	1325.36	728.618	54.6582	57.0076
1	138.112	1975.96	1012.42	56.8556	57.2172
1	138.317	2761.83	1307.15	59.3501	57.3632
1	138.668	763.413	493.722	49.6769	57.5733
1	138.806	1845.71	1048.2	53.6507	57.644
1	139.027	1142.23	770.499	48.4111	57.7457
1	139.288	905.405	548.008	51.6913	57.8506
1	139.438	838.384	544.086	49.5727	57.9051
1	141.556	2836.71	1289.9	60.6141	58.7229
1	141.737	1726.85	748.794	62.1169	58.8392
1	142.098	1549.77	697.634	60.933	59.1144
1	142.436	1179.97	522.498	61.4534	59.4131
1	142.594	998.301	468.67	59.606	59.5596
1	143.011	831.978	363.338	61.8917	59.9621
1	143.256	1342.97	629.237	59.6684	60.2064
1	143.448	1381.22	658.789	59.1067	60.4002
1	143.668	1647.44	751.143	60.5289	60.6235
1	143.904	2005.25	815.797	64.1358	60.8629
1	144.106	2258.73	926.538	63.8744	61.0665
1	144.337	1772.07	762.211	62.373	61.2962
1	144.582	1249.12	567.222	60.6574	61.5343
1	144.835	1289.91	567.252	61.6717	61.7724
1	145.069	2123.78	971.735	60.418	61.9835
1	145.221	1468.14	599.465	64.0204	62.1171
1	145.428	1216.99	518.302	62.6864	62.298
1	145.636	1509.18	652.254	62.2213	62.4784
1	145.992	1520.27	640.523	63.0276	62.7839
1	146.344	1479.93	685.947	60.0098	63.0815
1	146.651	1182.59	527.701	61.2102	63.3374
1	146.912	1282.93	544.515	62.795	63.5519
1	147.099	801.502	357.918	61.1865	63.7038
1	147.363	2799.49	1061.31	66.3679	63.9156
1	147.714	1239.89	542.965	61.805	64.1923
1	147.88	980.906	454.309	60.0336	64.3211
1	148.022	2150.77	824.496	66.0164	64.4302
1	148.227	1507.14	656.367	61.9795	64.6059
1	148.638	1401.04	580.271	63.5695	65.0494
1	148.973	996.668	475.789	59.079	65.4666
1	149.14	1683.91	646.445	65.9715	65.6821
1	149.317	3382.68	1185.4	68.8466	65.91
1	149.571	1937.04	707.789	67.5305	66.2267
1	149.713	1332.33	479.964	67.9779	66.3938
1	149.904	1968.27	759.216	65.8209	66.6017
1	150.158	1715	626.485	67.539	66.8388
1	150.34	1970.44	726.692	67.2384	66.9739
1	150.616	1585.12	632.584	64.7448	67.1101
1	150.754	1664.04	513.994	72.7851	67.1422
1	150.964	1538.38	516.561	70.1857	67.1493
1	151.12	1780.56	591.257	70.534	67.1292
1	151.365	1193.71	418.661	68.8205	67.0624
1	151.546	804.168	354.893	61.5601	66.9916
1	151.765	1858.36	602.211	71.2957	66.8893
1	152.201	1492.89	558.621	66.7805	66.6652
1	152.366	1978.84	706.969	68.2394	66.5845
1	152.547	1649.54	600.535	67.6458	66.4664
1	153	2059.59	711.441	69.2982	65.9472
1	153.409	527.063	221.55	63.1008	65.3414
1	153.642	1711.48	679.746	64.8964	64.9996
1	153.883	1592.56	680.15	62.598	64.6864
1	154.24	1831.36	765.552	63.2764	64.3642
1	154.531	1370.8	593.572	62.1613	64.1718
1	154.679	1546.78	675.465	61.8935	64.0592
1	154.956	2313.35	983.284	62.7489	63.8284
1	155.152	1570.08	747.913	59.1469	63.6538
1	155.293	1355.59	620.913	60.3841	63.5246
1	155.481	1439.07	654.778	60.5945	63.3502
1	155.813	2099.31	980.244	59.7767	63.0453
1	155.959	2460.05	944.544	65.9668	62.9161
1	156.232	2177.98	880.392	64.3392	62.6891
1	156.414	1222.83	517.328	62.8973	62.5522
1	156.611	964.659	440.447	60.4848	62.4209
1	156.971	1156.67	569.224	58.1213	62.2376
1	157.22	2060.52	909.912	61.5402	62.14
1	157.409	2028.36	896.363	61.5172	62.0654
1	157.766	2054.58	797.499	65.6225	61.922
1	157.944	2058.97	957.09	59.9187	61.8485
1	158.186	1333.37	604.391	60.7141	61.7459
1	158.325	1282.35	558.631	61.9704	61.6852
1	158.598	1954.02	810.347	63.5287	61.5614
1	158.966	3625.13	1295.29	68.2355	61.3836
1	159.128	3369.2	1315.5	65.4363	61.3006
1	159.499	2935.32	1074.95	67.4603	61.0979
1	159.769	2413.17	936.93	65.6143	60.938
1	160.004	1353.74	722.027	55.6006	60.7894
1	160.192	1260.61	692.605	54.6768	60.6635
1	166.141	1394.85	939.354	48.4605	56.2937
1	166.406	888.038	542.314	51.4185	56.2241
1	166.6	1142.07	632.41	54.4335	56.1877
1	166.755	1224.95	665.11	55.0441	56.1678
1	166.934	2573.06	1385.43	55.3051	56.1555
1	167.138	1606.18	805.669	57.5216	56.1559
1	167.374	2915.77	1441.77	57.9716	56.1765
1	167.71	2520.43	1291	56.8651	56.2451
1	168.001	2020.49	1065.05	55.9675	56.3438
1	168.159	2634.62	1347.58	56.9097	56.4135
1	168.332	1594.17	836.629	56.1054	56.5032
1	168.621	1405.91	775.069	54.5712	56.686
1	169.027	1135.13	667.362	52.5832	57.0003
1	169.276	1434.69	766.857	55.5333	57.2163
1	169.465	2713.84	1415.86	56.2897	57.3875
1	169.771	2021.17	1121.44	54.3718	57.6705
1	170.117	1476.62	853.145	53.1192	57.9868
1	170.26	2159.49	1182.1	54.7915	58.1127
1	170.526	1736.36	1006.69	53.0127	58.3341
1	170.716	1547.34	882.746	53.5105	58.4787
1	171.049	366.135	316.531	41.2373	58.6956
1	171.32	1861.03	633.104	69.7772	58.8295
1	171.474	1855.44	582.924	72.2592	58.8853
1	171.679	1767.08	714.443	64.3327	58.9291
1	171.844	1909.18	604.626	72.0107	58.9376
1	172.079	1040.19	348.644	70.2426	58.9132
1	172.342	1033.71	370.628	68.1272	58.8425
1	172.71	2556.7	919.62	68.0264	58.6839
1	172.912	1292.38	522.805	64.3154	58.5754
1	173.253	2107.85	831.311	65.1187	58.3721
1	173.464	1555.47	998.056	49.9156	58.2413
1	173.619	1625.22	1050.99	49.6795	58.146
1	173.917	1082.3	679.866	50.5589	57.9728
1	174.183	1385.78	794.152	53.3711	57.8383
1	174.351	1192.33	644.626	55.1779	57.7677
1	174.748	1826.35	1028.51	53.9114	57.5924
1	174.913	1555.75	840.666	55.194	57.5077
1	175.099	1214.26	643.577	55.7967	57.4062
1	175.339	2846	1458.79	56.8432	57.2686
1	175.517	1331.66	695.71	56.2467	57.1637
1	175.949	1495.68	817.403	54.842	56.9095
1	176.407	1249.41	669.492	55.4553	56.6608
1	176.603	885.171	637.281	46.4788	56.5672
1	177.113	3773.22	2037.5	55.2154	56.3795
1	177.285	1330.42	772.866	52.9518	56.339
1	177.542	3494.34	1639.98	59.6157	56.3048
1	177.719	2189.96	1025.34	59.6913	56.3016
1	177.911	2175.47	1041.25	58.9965	56.3401
1	178.25	1003.45	498.001	57.8564	56.5421
1	178.467	2325.86	1052.81	60.7581	56.7393
1	178.619	1440.55	667.712	60.0089	56.8993
1	178.768	1543.99	800.834	56.4726	57.0681
1	179.16	1168.81	614.755	56.0362	57.5326
1	179.455	1117.06	567.656	57.1136	57.8608
1	179.603	1877.02	877.661	59.7331	58.0052
1	179.758	2179.9	994.502	60.5103	58.1351
1	180.043	868.42	448.258	56.6239	58.2993
1	180.213	1048.76	481.883	60.2849	58.3396
1	180.536	2090.44	991.359	59.2874	58.2676
1	180.674	1577.93	776.804	58.1104	58.1817
1	180.922	1735.44	857.774	57.9845	57.9868
1	181.067	1250.32	610.533	58.3666	57.85
1	181.321	1319.81	700.168	55.7678	57.5723
1	181.497	1397.37	701.517	57.4954	57.3531
1	181.679	1322.69	721.409	54.9047	57.1048
1	181.992	1428.37	731.113	56.8873	56.6305
1	182.298	3379.89	1621.19	58.9289	56.1148
1	182.441	1492.2	815.42	54.8451	55.858
1	182.59	1187.39	686.593	53.0944	55.5808
1	182.991	1100.04	611.948	54.2908	54.7916
1	183.527	2017.14	1027.17	57.0491	53.659
1	183.853	1578.19	820.656	56.393	52.893
1	184.01	1325.38	706.36	55.6245	52.4871
1	184.21	1456.34	824.538	53.7456	51.9394
1	184.441	1579.1	852.461	55.2241	51.2694
1	184.951	716.185	444.669	50.9135	49.6793
1	185.284	690.684	419.008	51.6209	48.5854
1	185.483	604.508	540.09	40.3275	47.9203
1	185.656	889.42	723.661	42.9418	47.3393
1	185.903	1379.4	1044.8	44.9959	46.5108
1	186.157	1381.66	1174.52	41.707	45.6677
1	186.472	1366.16	1031.99	45.0742	44.6475
1	186.672	1441.52	1151.26	43.4712	44.0213
1	186.886	1503.66	1231.36	42.7585	43.3306
1	187.252	987.421	844.672	41.5316	42.0216
1	187.397	2053.65	1675.87	42.8578	41.4667
1	187.755	1195.71	1048.47	40.8441	40.0326
1	187.917	808.593	756.51	39.0712	39.3621
1	189.742	1430.35	1327.64	39.2858	32.1907
1	189.932	1749.2	1917.26	34.9281	31.6121
1	190.077	2938.65	3205.79	35.0478	31.208
1	190.409	902.853	1247.86	29.376	30.421
1	190.562	1140.23	1502.55	30.4657	30.1302
1	190.83	535.294	877.576	25.7012	29.7433
1	191.162	521.951	850.861	25.8176	29.5031
1	191.466	667.048	1195.15	23.9297	29.5349
1	191.693	1018.64	1632.86	26.1648	29.703
1	191.84	916.679	1572.05	24.7911	29.8695
1	192.001	621.934	1066.51	24.7924	30.098
1	192.237	1015.79	1855.49	23.5569	30.5092
1	192.384	676.473	1158.51	24.8186	30.8043
1	192.546	786.594	1310.58	25.3716	31.1584
1	192.821	1622.01	2737.7	25.1101	31.813
1	193.22	709.81	703.977	37.5131	32.8337
1	193.611	1160.51	1169.09	37.1021	33.8434
1	193.813	1300.63	1241.33	38.5352	34.3427
1	194.018	2328.82	2052.56	40.702	34.8193
1	194.279	1505.53	1493.19	37.5126	35.4994
1	194.508	1455.86	1353.53	39.2417	36.2343
1	194.667	1334.5	1255.44	38.9224	36.8046
1	195.007	1408.58	1307.73	39.2797	38.1401
1	195.154	1442.18	1458.94	36.9922	38.7479
1	195.63	1546.15	1567.81	36.9305	40.7283
1	195.811	1383.85	1304.78	38.8621	41.4481
1	196.008	2172.5	2108.33	38.0893	42.1853
1	196.175	793.439	817.868	36.5027	42.7593
1	196.563	689.276	480.269	47.4457	43.8479
1	196.754	1199.02	749.503	50.7079	44.225
1	196.92	2713.9	1749.29	49.7781	44.4501
1	197.117	1003.24	676.604	48.4172	44.6477
1	197.254	673.951	512.601	44.8754	44.7741
1	197.432	675.135	477.039	47.0316	44.9226
1	197.73	1972.66	1307.64	48.9341	45.1235
1	198.003	1560.06	1156.67	45.6174	45.2456
1	198.417	2739.14	1812.92	48.9807	45.2937
1	198.619	891.568	667.723	45.324	45.2479
1	198.759	1186.58	796.634	48.5526	45.1864
1	198.901	1448.95	1022.03	47.083	45.0975
1	199.146	1075.18	831.785	44.3843	44.8772
1	199.31	1032.78	781.985	45.0062	44.6792
1	199.576	2041.92	1412.43	47.662	44.2654
1	199.729	800.371	642.107	43.3422	43.9799
1	200.086	576.409	499.527	41.1698	43.2119
1	200.353	622.822	552.264	40.5354	42.5434
1	200.514	880.652	688.413	44.0851	42.101
1	200.883	853.189	676.046	43.6964	40.9741
1	201.043	1533.21	1242.09	43.0647	40.4361
1	201.236	1155.17	1079.76	39.0962	39.7472
1	201.375	896.851	785.977	40.8594	39.2237
1	201.597	1044.04	898.39	41.3671	38.3399
1	201.766	1358.17	1273.26	39.0165	37.6275
1	202.009	812.876	743.032	39.7024	36.5425
1	202.179	933.659	837.624	40.2139	35.7407
1	202.393	500.033	498.592	37.3716	34.7209
1	202.726	522.676	532.212	36.8216	33.181
1	202.94	421.676	942.806	19.9238	32.2212
1	203.187	967.923	2107.64	20.372	31.1419
1	222.967	285.037	727.186	17.8074	9.83329
1	225.052	527.387	1660.88	14.8215	10.7805
1	227.155	667.905	2208.53	14.195	11.452
1	227.296	474.144	1540.01	14.4223	11.481
1	227.433	302.167	1038.76	13.7125	11.5069
1	229.526	489.581	2610.23	9.19524	11.5705
1	229.802	557.789	2731.2	9.9481	11.5255
1	230.056	1134.21	4289.44	12.5886	11.4715
2	6.566	1126.81	1822.87	25.9754	31.1626
2	8.282	2873.3	4662.86	25.9104	32.8614
2	8.619	1420.11	1523.96	35.4658	33.1017
2	8.802	1170.77	1250.11	35.5938	33.2189
2	9.057	1619.74	1292.59	43.4933	33.3664
2	9.526	1265.54	1306.76	36.4578	33.5888
2	9.79	1012.55	1157.37	33.8771	33.6858
2	9.988	1407.04	1505.59	35.5394	33.7449
2	10.155	1374.09	1560.17	34.0432	33.7857
2	10.392	752.369	921.559	32.1888	33.8291
2	10.831	1063.12	1286.37	32.483	33.8641
2	11.171	579.985	675.943	33.3973	33.845
2	11.589	1315.46	1524.2	33.5406	33.7646
2	11.771	998.04	1149.17	33.6958	33.7129
2	11.934	1171.4	1351.2	33.6517	33.659
2	12.113	1008.41	1177.38	33.353	33.5926
2	12.43	1360.16	1407.44	36.4029	33.4593
2	12.642	1856.04	1824.65	37.746	33.3611
2	13.062	879.926	997.692	34.0779	33.1521
2	13.231	725.761	853.951	33.1631	33.0647
2	13.529	679.127	806.513	32.9369	32.9095
2	13.82	503.48	591.25	33.211	32.76
2	14.048	649.093	765.861	33.0953	32.626
2	14.219	744.737	843.943	34.0917	32.5034
2	14.55	1086.61	1305.02	32.6636	32.2247
2	14.744	639.245	861.634	29.9457	32.043
2	14.912	1747.71	1912.51	34.9693	31.8789
2	15.211	838.562	1062.46	31.3837	31.5808
2	15.383	945.821	1116.34	33.0872	31.411
2	15.633	880.411	1055	32.7182	31.174
2	15.814	860.564	1013.19	33.1479	31.0143
2	16.047	896.538	1142.22	31.2532	30.83
2	16.354	357.139	506.651	28.7918	30.6356
2	16.596	416.608	634.856	27.2311	30.5068
2	16.797	634.105	966.78	27.2203	30.3989
2	17.065	1092.43	1495.45	29.5932	30.2565
2	17.503	1008.56	1487.97	27.9293	30.0362
2	17.687	1828.7	2562.38	29.0679	29.9514
2	17.978	1096.05	1509.22	29.4606	29.8305
2	18.141	874.771	1211.16	29.3365	29.7713
2	18.535	1049.39	1340.35	31.1937	29.6593
2	19.008	837.721	1192.88	28.7086	29.596
2	19.208	655.287	905.214	29.3879	29.597
2	19.537	1074.48	1499.62	29.1565	29.6518
2	19.869	591.91	828.461	29.0928	29.7728
2	20.086	558.081	764.265	29.5844	29.8795
2	20.279	662.687	960.902	28.3082	29.9879
2	20.462	926.259	1215.15	30.5692	30.0994
2	20.628	814.37	1085.51	30.2015	30.2052
2	20.792	1411.18	1746.68	31.9384	30.312
2	21.067	1265.17	1637.36	30.8855	30.4904
2	21.262	565.254	744.334	30.4823	30.6117
2	21.516	845.962	1108.69	30.5926	30.7568
2	21.824	753.258	1028.71	29.6468	30.9028
2	22.018	1741.68	2115.94	32.3858	30.9828
2	22.471	799.606	980.687	32.1577	31.1794
2	22.751	1235.68	1454.45	33.1544	31.3079
2	22.961	1408.05	1566.6	34.5509	31.4081
2	23.28	1420.4	1636.84	33.6753	31.5666
2	23.5	921.862	1136.85	32.0264	31.6807
2	23.774	1387.24	1672.06	32.5768	31.8283
2	24.12	636.866	815.441	31.1362	32.0238
2	24.308	1044.84	1168.39	34.4238	32.1346
2	24.599	846.026	1106.7	30.6361	32.3124
2	24.829	568.057	729.832	31.0559	32.4586
2	25.071	586.46	749.362	31.1844	32.6183
2	25.416	645.145	807.688	31.6668	32.8547
2	25.663	869.166	1077.31	31.9051	33.0283
2	25.904	905.764	1072.88	33	33.1997
2	26.191	736.594	957.92	30.7723	33.4044
2	26.628	1323.76	1546.73	33.3343	33.7128
2	26.891	1029.05	1124.23	35.0111	33.8935
2	27.223	707.133	861.702	32.3126	34.1131
2	27.615	1052.56	1269.88	32.5538	34.3559
2	27.79	1293.61	1488.31	33.7156	34.457
2	28.099	1817.67	1856.29	36.7449	34.6226
2	28.312	887.665	949.319	35.5534	34.7268
2	28.533	1815.23	1778.38	37.8376	34.8272
2	28.709	1452.35	1500.35	36.4458	34.9018
2	29.063	1028.17	1122.49	35.0286	35.0378
2	29.6	656.928	654.813	37.3805	35.2114
2	35.567	3271.16	2440.55	45.435	35.7561
2	35.788	1064.64	1116.38	36.0594	35.7719
2	36.21	723.231	684.562	38.7577	35.8099
2	36.473	515.585	592.5	33.7441	35.8395
2	36.683	516.485	642.696	31.8113	35.8669
2	36.928	1054.46	1179.13	34.4241	35.9005
2	37.164	1025.73	1067.46	36.255	35.9323
2	37.399	1519.91	1477.43	38.0458	35.9638
2	37.712	1085.53	1216.87	34.3625	36.0061
2	37.919	1167.51	1224.07	36.063	36.0347
2	38.153	999.682	942.532	38.8631	36.068
2	38.543	754.902	827.235	34.9341	36.1266
2	38.763	863.521	921.613	35.6057	36.162
2	38.964	1430.07	1400.24	37.8526	36.1962
2	39.2	1444.71	1560.54	35.299	36.2387
2	39.564	616.356	690.726	34.3698	36.3104
2	39.987	625.132	900.637	28.4498	36.4187
2	40.184	921.819	998.588	35.2259	36.4825
2	40.42	1232.77	1275.46	36.4063	36.5693
2	40.66	530.634	576.939	35.1327	36.6686
2	40.851	1069.57	1063.55	37.4443	36.7551
2	41.293	1179.5	1135.08	38.3136	36.9787
2	41.458	1374.02	1337.68	38.0047	37.07
2	41.622	583.423	573.564	37.7456	37.1645
2	41.984	1175.68	1139.15	38.1316	37.3857
2	42.267	2107.23	1934.97	39.5782	37.5693
2	42.449	2302.48	2078.61	40.0424	37.6918
2	42.676	1220.14	1095.6	40.1899	37.8423
2	42.86	1431.29	1369.31	38.471	37.9592
2	43.205	868.896	800.981	39.4724	38.1727
2	43.659	987.888	898.962	39.8248	38.4588
2	43.848	834.711	799.102	38.453	38.5851
2	44.063	874.782	825.493	38.8396	38.7375
2	44.309	882.353	859.587	37.9871	38.9265
2	44.495	1578.31	1354.09	41.4501	39.0823
2	44.685	1361.55	1265.51	39.2489	39.2548
2	45.013	781.23	763.909	37.8883	39.5902
2	45.221	507.518	485.971	38.4472	39.8312
2	45.481	994.232	847.304	41.6367	40.1354
2	45.655	1115.72	998.306	40.2867	40.329
2	45.878	1958.96	1608.62	42.6808	40.572
2	46.081	866.822	744.892	41.4046	40.794
2	46.255	794.557	730.459	39.5464	40.9893
2	46.518	946.637	795.757	42.0208	41.3016
2	46.709	1399.98	1282.88	39.6346	41.5474
2	46.973	1251.45	1165.09	39.2044	41.9232
2	47.17	1288.33	1054	42.7861	42.2375
2	47.472	1893.3	1533.62	43.0681	42.7884
2	47.964	1565.74	1262.17	43.2056	43.9268
2	48.177	2019.35	1639.31	43.0057	44.5097
2	48.589	1108.19	934.027	41.9466	45.7589
2	48.779	1395.8	1160.99	42.3182	46.3785
2	49.306	894.185	621.72	47.5089	48.192
2	49.778	1500.12	919.392	51.3091	49.8713
2	50.097	1217	967.818	43.5927	50.9979
2	50.66	2689.58	1436.2	55.564	52.8934
2	50.908	1721.82	882.356	56.8505	53.6649
2	51.08	2701.61	1447.76	55.4531	54.1692
2	51.307	2702.76	1320.9	58.3395	54.7894
2	51.694	1982.19	1009.04	57.0593	55.8549
2	51.934	1279.77	655.078	56.8861	56.558
2	52.209	2086.75	1076.39	56.6454	57.3843
2	52.422	2492.19	1195.77	58.9191	58.0282
2	52.585	1284.93	718.597	54.1265	58.5173
2	52.872	1316.45	694.501	55.942	59.358
2	53.074	1429.54	745.452	56.305	59.9244
2	53.255	1623.54	810.579	57.6685	60.4072
2	53.492	1870.23	653.131	68.9551	60.9948
2	53.781	1273.61	517.54	64.1727	61.627
2	53.97	1167.44	432.303	67.11	61.9807
2	54.341	1695.93	624.241	67.2997	62.5704
2	54.654	1427.41	565.562	64.9726	62.9901
2	54.946	1423.31	532.106	66.8088	63.3235
2	55.259	1226.37	450.876	67.3364	63.6244
2	55.511	758.879	364.996	58.843	63.8283
2	55.694	1853.95	854.893	60.1725	63.9571
2	55.903	1158.29	590.348	57.0212	64.0861
2	56.173	2363.5	1085.21	60.3072	64.2271
2	56.357	2039.88	912.584	61.1292	64.3085
2	56.549	1230.12	595.855	58.62	64.3824
2	56.864	1496.54	517.408	69.2702	64.4829
2	57.104	1558.59	545.127	68.9072	64.5156
2	57.412	1517.03	548.962	67.8364	64.4661
2	57.626	1462.05	529.276	67.824	64.3822
2	57.794	1058.15	396.773	66.7147	64.2937
2	58.08	1741.89	603.919	69.1825	64.1087
2	58.305	837.893	334.833	64.7023	63.943
2	58.739	1093.86	471.688	62.293	63.6083
2	58.986	2053.74	840.415	63.9511	63.4291
2	59.165	2124.09	838.281	65.0974	63.3128
2	59.341	2732.74	1072.86	65.2629	63.2146
2	59.624	1028.76	537.972	56.2169	63.0499
2	60.08	2473.71	1376.24	54.2879	62.7068
2	60.534	1463.25	673.74	60.2189	62.2985
2	60.819	1954.25	862.833	61.5458	62.0229
2	61.01	2545.45	978.222	65.938	61.8347
2	61.515	2400.28	1008.54	63.1138	61.3443
2	61.997	2224	944.144	62.7878	60.9182
2	62.268	2038.91	1000.16	58.2228	60.7116
2	62.519	1572.94	775.412	58.0674	60.5491
2	62.86	1605.24	907.385	53.7954	60.383
2	63.063	2362.76	1060.59	61.0229	60.3191
2	63.365	1023.83	509.42	57.7758	60.2992
2	63.734	1774.08	809.89	60.4896	60.397
2	63.897	2363.6	1018.95	62.3013	60.4725
2	64.213	2433.98	1043.82	62.4666	60.6569
2	64.397	1688.39	800.99	59.2756	60.7786
2	64.858	2092.76	989.099	59.3944	61.0884
2	65.268	2062.32	1002.93	58.4951	61.3155
2	65.445	1461.65	760.718	56.3657	61.3839
2	65.731	496.222	461.599	39.2266	61.4397
2	66.116	1970.02	823.822	63.2647	61.3767
2	66.542	2929.49	1017.06	69.1394	61.0678
2	66.717	1668.12	636.02	66.1875	60.8571
2	66.916	1454.4	522.691	68.053	60.5646
2	67.236	2028.31	756.971	66.8637	59.9929
2	67.534	2634.11	877.294	70.4411	59.3705
2	67.871	1255.31	497.765	64.9477	58.5919
2	68.061	1322.32	485.514	67.3781	58.13
2	68.38	1654.96	583.518	68.6539	57.3378
2	68.62	3704.57	1132.54	73.1041	56.7425
2	68.878	1680.2	599.367	68.2871	56.1188
2	69.123	425.958	452.718	35.7128	55.5555
2	69.487	2105.55	1505.08	46.6898	54.7989
2	69.728	1208.52	913.485	45.056	54.2709
2	69.95	2121.71	1549.9	46.0518	53.6817
2	70.229	1769.33	1310.41	45.649	52.8347
2	70.562	2434.05	1663.28	48.0249	51.7229
2	70.891	2044.72	1515.66	45.6244	50.5823
2	71.135	2617.43	1987.39	44.925	49.75
2	71.553	2319.63	1658.24	46.6873	48.4389
2	71.835	1609.11	1137.82	47.0096	47.6959
2	72.007	2511.22	1631.51	49.5392	47.3206
2	72.239	3436.22	2300.81	48.6328	46.9284
2	72.467	2887.65	1892.11	49.2827	46.6678
2	72.654	2738.12	1733.41	50.323	46.5276
2	72.84	1394.43	1031.56	45.6827	46.4454
2	73.164	468.779	365.034	44.1963	46.4155
2	73.336	727.803	519.12	46.7535	46.4463
2	73.599	873.843	860.716	37.6951	46.5384
2	73.899	2585.71	1672.58	49.6712	46.6849
2	74.085	1900.31	1309.31	47.779	46.7841
2	74.357	1350.63	935.496	47.6225	46.9218
2	74.551	1764.93	1249.54	46.9732	47.0026
2	74.931	1138.74	792.456	47.4828	47.0818
2	75.148	946.283	650.7	47.8379	47.1245
2	75.615	1979.76	1413.95	46.715	47.4196
2	75.843	1542.72	1076.9	47.3913	47.633
2	76.024	1000.98	683.506	48.0466	47.8206
2	76.197	1586.42	1125.49	46.9118	48.0074
2	76.363	2126.97	1358.79	50.0481	48.187
2	76.645	1378.97	865.101	50.5984	48.476
2	76.812	1992.09	1232.79	51.0139	48.6275
2	77.203	1015.04	722.227	46.8257	48.8853
2	77.392	1318.26	933.179	46.9771	48.9434
2	77.644	1376.19	899.511	49.3571	48.9333
2	77.819	952.554	678.711	46.7847	48.8801
2	78.296	863.108	760.729	40.7018	48.6655
2	78.611	1278.86	686.37	55.4055	48.4735
2	78.816	1552.21	760.332	58.2677	48.3294
2	78.999	1643.39	838.031	57.0046	48.1892
2	79.426	908.053	650.434	46.6287	47.8242
2	79.821	986.116	653.813	48.9281	47.4467
2	80.021	1824.79	1306.08	46.6515	47.2437
2	80.382	1037.46	820.969	43.7343	46.8614
2	80.586	1481.38	1067.02	46.4651	46.6383
2	80.774	1203.85	864.458	46.5556	46.4295
2	81.179	1289.85	992.065	44.5523	45.8805
2	81.507	1384.95	983.741	46.8764	45.3175
2	81.731	764.6	566.165	45.6551	44.8875
2	82.122	1029.15	835.696	42.9981	44.0773
2	82.65	2344.52	1790.17	44.7627	42.935
2	82.955	1185.3	1078.07	39.8384	42.2899
2	83.276	1128.96	953.221	41.8968	41.6527
2	83.518	856.51	776.328	39.9331	41.2158
2	83.847	795.928	721.353	39.9355	40.7036
2	84.034	1266.19	1166.71	39.4843	40.4638
2	84.394	1449.04	1345.36	39.2784	40.0362
2	84.73	1654.97	1555.89	38.9404	39.6325
2	85.054	967.971	925.093	38.4988	39.2479
2	85.366	924.673	906.701	37.8142	38.8899
2	85.685	333.817	373.343	34.4203	38.5443
2	85.924	1756.77	1601.17	39.7814	38.3036
2	86.197	1000.9	1015.55	36.9144	38.0526
2	86.504	1210.17	1197.04	37.5835	37.8068
2	86.88	1030.9	1033.59	37.2272	37.5685
2	87.154	851.255	832.553	37.8828	37.4453
2	87.344	980.158	959.717	37.8526	37.3879
2	87.553	830.88	784.566	38.8223	37.3621
2	87.727	1406.94	1252.95	40.4165	37.3746
2	87.962	1067.27	1012.34	38.7008	37.4351
2	88.418	607.735	555.767	39.6901	37.6707
2	89.37	1119.28	1267.86	34.1019	38.4622
2	89.678	1345.85	1230.64	39.6929	38.7438
2	89.889	1011.68	1002.67	37.5317	38.929
2	90.119	1357.65	1321.69	38.0059	39.1169
2	90.494	1238.71	1291.38	36.2094	39.3748
2	90.724	1688.95	1616.49	38.4597	39.4926
2	90.936	942.808	1016.33	35.3508	39.5668
2	91.181	876.903	878.835	37.2378	39.6579
2	91.389	982.375	898.489	39.6865	39.7707
2	91.577	1677.48	1550.66	39.397	39.894
2	91.795	1285.44	1224.01	38.5971	40.0547
2	91.985	1043.96	1002.75	38.3641	40.2039
2	92.305	758.408	800.368	35.8946	40.4579
2	92.513	886.542	666.548	45.2108	40.6138
2	92.891	457.813	319.436	47.4045	40.8507
2	93.134	1739.19	1225.82	47.1055	40.9539
2	93.328	1503.91	1141.48	44.9358	40.9991
2	93.746	797.889	613.049	44.5821	40.9537
2	94.062	1364.41	1166.99	41.5358	40.7963
2	94.295	1402.45	1404.29	37.2611	40.6352
2	94.636	1105.3	1006.11	39.8165	40.339
2	94.854	1252.99	1129.9	40.0731	40.1171
2	95.252	1338.36	1184.52	40.5871	39.6582
2	95.681	991.001	1003.9	36.9562	39.1046
2	95.891	1091.74	1060.04	38.0756	38.8184
2	96.055	1489.01	1387.99	39.1707	38.5904
2	96.289	1424.32	1299.39	39.7557	38.2612
2	96.459	1167.87	1033.22	40.5981	38.0212
2	96.67	845.543	802.828	38.674	37.6791
2	96.927	177.868	185.093	36.2566	37.1564
2	97.185	901.744	887.079	37.7285	36.5382
2	97.413	1518.34	1559.17	36.6013	35.9343
2	97.635	1188.33	1186.17	37.3435	35.3117
2	97.847	1144.07	1230.53	35.4079	34.7002
2	98.101	1214.33	1198.85	37.6342	33.966
2	98.465	1753.07	1716.29	37.856	32.9566
2	98.705	729.447	1104.32	27.3716	32.3493
2	98.988	1448.82	2032.98	29.036	31.7248
2	99.276	1478.85	2010.73	29.7474	31.2241
2	99.439	1336.16	1901.77	28.7189	31.0024
2	99.718	984.956	1412.4	28.5533	30.6932
2	100.021	848.313	1283.52	27.3841	30.44
2	100.358	660.648	996.454	27.4513	30.2331
2	100.63	426.644	701	25.6559	30.103
2	100.91	1720.45	2205.22	31.1111	29.9851
2	101.168	1173.47	1709.68	28.2034	29.8758
2	101.624	1654.41	2275.91	29.482	29.6375
2	101.81	1947.56	2632.54	29.881	29.5094
2	101.993	963.653	1414.77	28.036	29.3584
2	102.178	789.324	1208.72	27.1268	29.1754
2	102.522	734.899	1058.49	28.4557	28.8453
2	102.691	661.26	1040.59	26.5503	28.7087
2	102.926	727.336	1081.08	27.7676	28.5388
2	103.259	640.132	1019.12	26.3073	28.3228
2	103.49	766.173	1177.53	27.0495	28.1784
2	103.723	614.51	900.215	28.0837	28.0279
2	104.003	744.952	1089.96	28.1107	27.8286
2	104.289	779.369	804.357	36.4707	27.59
2	104.481	348.86	391.984	34.3039	27.4023
2	104.701	523.264	604.075	33.6313	27.1531
2	104.869	563.736	686.061	32.3441	26.934
2	105.101	1284.47	1240.6	38.2165	26.5797
2	105.374	897.964	1038.76	33.581	26.0893
2	105.615	521.066	1145.95	20.2027	25.6052
2	105.901	714.422	1413.12	22.0686	24.9875
2	106.133	845.856	1877.56	20.0458	24.4664
2	106.368	606.99	1363.08	19.8507	23.9335
2	106.549	478.685	1042.86	20.3632	23.5272
2	106.844	334.517	837.974	18.0887	22.8889
2	107.083	588.103	1260.37	20.6455	22.4078
2	107.249	423.022	1017.87	18.722	22.1002
2	107.452	683.047	1596.73	19.1876	21.7276
2	107.756	624.307	1379.56	20.1218	21.1316
2	108.056	644.254	1507.73	19.1694	20.5106
2	108.262	425.529	941.687	20.0971	20.0719
2	108.535	592.077	1397.23	19.0341	19.4833
2	108.748	499.405	1226.22	18.4015	19.0241
2	109.092	555.094	1324.49	18.8563	18.2951
2	109.265	542.804	1367.42	18.0016	17.9397
2	109.702	622.817	1507.85	18.6241	17.0953
2	110.075	605.799	1648.66	16.8414	16.4589
2	110.487	608.852	1634.86	17.0385	15.8778
2	110.693	500.677	1439.67	16.0539	15.6336
2	110.856	686.551	1926.06	16.4027	15.4526
2	111.049	566.967	1665.91	15.7533	15.2516
2	111.237	464.828	1463.34	14.8261	15.0685
2	111.759	503.586	1520.83	15.3788	14.6185
2	112.062	689.315	2264.13	14.2795	14.3907
2	112.559	400.236	1406.85	13.4428	14.0576
2	112.753	339.521	1103.61	14.4123	13.9382
2	113.114	626.032	2327.72	12.7824	13.7267
2	113.361	283.637	956.946	13.9435	13.5872
2	113.532	495.641	1610.89	14.4138	13.4919
2	113.731	615.797	2122.07	13.6829	13.3792
2	113.932	325.018	1076.6	14.173	13.2633
2	114.196	483.876	1688.38	13.5314	13.1122
2	114.466	254.79	931.315	12.9801	12.9645
2	114.729	303.708	1081.59	13.2865	12.8333
2	114.957	819.748	2916.26	13.2992	12.734
2	115.149	714.034	2494.4	13.5172	12.6639
2	115.509	378.768	1440.56	12.5248	12.5736
2	115.886	283.345	1075.56	12.5466	12.5505
2	116.177	272.052	1139.78	11.4746	12.5931
2	116.443	375.553	1560.83	11.5586	12.6854
2	116.755	412.653	1529.81	12.8163	12.8981
2	117.098	367.351	1437.96	12.2035	13.2735
2	117.333	290.574	1117.04	12.4043	13.5963
2	117.605	498.595	1809.61	13.0628	14.0171
2	117.908	355.441	1510.14	11.3293	14.5221
2	118.113	443.699	1936.83	11.0532	14.872
2	118.407	327.754	1332.76	11.7899	15.3659
2	118.689	458.897	1857.82	11.8372	15.8098
2	118.998	641.361	2490.23	12.2934	16.2361
2	119.372	553.572	1377.08	18.1971	16.627
2	119.608	703.782	1558.7	20.0836	16.8353
2	119.869	891.39	1959.98	20.2061	17.0948
2	120.115	662.048	1479.49	19.9324	17.3595
2	120.413	281.518	610.04	20.4549	17.6952
2	120.665	361.673	818.272	19.726	17.9826
2	121.029	352.445	819.161	19.2816	18.3863
2	121.319	613.812	1343.27	20.2866	18.6835
2	121.537	351.827	696.66	22.049	18.8846
2	121.703	339.057	727.734	20.6194	19.0211
2	121.976	625.697	1361.63	20.3822	19.2079
2	122.168	760.706	1531.12	21.7528	19.3064
2	122.395	557.6	1098.48	22.1423	19.3679
2	122.793	519.534	1139.31	20.2514	19.3229
2	122.961	1015.44	1812.73	24.0007	19.2584
2	123.28	700.168	1784.12	17.8258	19.0852
2	123.668	531.047	1562.22	15.7369	18.8261
2	123.878	885.264	2141.27	18.6387	18.6834
2	124.056	572.724	1643.51	16.0823	18.5702
2	124.332	365.197	979.053	17.062	18.4233
2	124.573	895.199	2335.3	17.469	18.3383
2	124.769	494.144	1405.93	16.2028	18.3092
2	125.021	418.153	1199.86	16.0833	18.3381
2	125.484	902.59	2274.95	17.9936	18.476
2	125.689	391.567	958.271	18.4534	18.5438
2	125.855	373.607	953.708	17.7984	18.6028
2	126.037	481.25	1266.92	17.3323	18.6725
2	126.203	511.534	1312.03	17.7257	18.7414
2	126.419	523.528	1401.73	17.0808	18.8394
2	126.818	911.086	2173.52	18.8592	19.05
2	127.195	533.875	1269.58	18.9104	19.2905
2	127.451	406.714	909.851	19.9146	19.4805
2	127.84	667.339	1673.1	18.0758	19.8161
2	128.004	612.878	1524.31	18.2002	19.9761
2	128.239	561.062	1484.03	17.2617	20.239
2	128.764	772.206	1556.93	21.722	20.9775
2	129.021	621.084	1064.64	24.8	21.3942
2	129.212	439.243	776.82	24.1831	21.7188
2	129.442	575.294	1156.23	21.7793	22.1198
2	129.739	660.479	1252.88	22.8417	22.6426
2	130.007	722.927	1233.82	24.8872	23.1068
2	130.215	1032.04	1785.56	24.6157	23.4541
2	130.461	1122.79	1892.02	25.1429	23.8423
2	130.641	540.145	966.692	23.9514	24.1056
2	130.981	246.601	397.585	26.0453	24.5933
2	131.178	668.426	1198.54	23.9147	24.8833
2	131.397	858.345	1577.3	23.4425	25.211
2	131.765	1446.39	2127.2	27.998	25.7711
2	132.041	725.419	1234.17	24.9504	26.1962
2	132.524	732.45	1220.26	25.3734	26.9433
2	132.851	1054.86	1555.21	27.9443	27.4462
2	133.103	1586.5	2046.71	30.9595	27.8295
2	133.356	2778.45	3776.49	29.755	28.2086
2	133.66	818.354	1310.63	26.1834	28.6543
2	134.102	818.227	1381.36	25.1054	29.2771
2	134.31	822.939	1250.4	27.2934	29.5618
2	134.547	969.107	1385.35	28.6223	29.8858
2	134.78	170.172	268.894	26.4641	30.2038
2	134.997	783.418	948.086	32.4792	30.4997
2	135.345	1297.75	1555.92	32.7054	30.9733
2	135.522	1176.76	1351.59	33.7573	31.2137
2	135.776	1186.38	1505.07	31.3536	31.5583
2	135.982	1267.6	1488.64	33.21	31.8373
2	136.448	1140.51	1322.42	33.5233	32.467
2	136.638	886.736	1096.1	31.9702	32.7231
2	136.871	973.987	1126.84	33.5779	33.0367
2	137.118	1357.35	1611.12	32.9495	33.3641
2	137.323	931.029	1038.14	34.4958	33.6292
2	137.498	744.91	882.617	32.9926	33.8513
2	137.673	743.61	854.49	33.7456	34.0699
2	137.85	877.962	646.474	45.8188	34.2881
2	138.272	819.677	644.751	43.9063	34.7988
2	138.476	984.15	1568.09	26.2902	35.0423
2	138.674	1647.69	2458.51	27.6842	35.2774
2	138.986	966.429	1424.06	27.9561	35.647
2	139.522	703.828	968.647	29.4722	36.2861
2	139.787	1653.8	1552.64	38.9778	36.6072
2	140.162	1404.74	1294.97	39.4718	37.0903
2	140.362	939.572	923.732	37.7446	37.3646
2	140.624	1642.4	1465.1	40.3703	37.7357
2	140.84	1173.11	988.895	41.9424	38.0474
2	141.128	1826.97	1574.34	41.3275	38.465
2	141.334	1513.2	1320.47	40.9778	38.7607
2	141.509	1292.58	1258.19	38.0091	39.0074
2	141.734	1171.59	1035.15	40.6344	39.3153
2	142.168	1408.94	1245.63	40.6172	39.8659
2	142.39	800.467	749.928	39.0344	40.118
2	142.562	893.309	827.984	39.3245	40.3167
2	142.776	1268.12	1161.13	39.6561	40.5938
2	143.009	257.602	297.404	33.6298	40.9217
2	143.179	613.347	610.253	37.4289	41.1709
2	143.355	140.181	199.358	28.7369	41.4317
2	143.517	735.014	568.071	44.4124	41.6693
2	143.721	773.993	608.171	43.9367	41.9581
2	144.042	1366.44	996.045	46.1147	42.3694
2	144.366	1051.36	805.103	44.6788	42.6998
2	144.651	1481.67	1070.9	46.3643	42.8921
2	144.838	722.683	612.936	41.771	42.9561
2	145.036	1238.44	939.473	44.9517	42.974
2	145.251	963.328	780.627	43.0569	42.9497
2	145.427	1064.99	780.302	45.9644	42.8995
2	145.704	707.726	596.329	41.9546	42.7729
2	145.926	838.061	678.519	43.0819	42.6359
2	146.205	1259.68	930.103	45.7384	42.4285
2	146.419	1778.14	1223.42	47.8207	42.2496
2	146.725	1347.1	964.189	46.6511	41.9752
2	147.024	1161.3	930.173	43.3879	41.6989
2	147.475	1257.4	980	44.1706	41.2988
2	147.725	1548.48	1258.59	42.9714	41.1012
2	148.052	733.315	772.779	35.9314	40.7982
2	148.235	1379.21	1310.54	38.6534	40.5813
2	148.413	937.723	909.768	38.0969	40.3432
2	148.798	956.873	1003.69	36.0511	39.7562
2	149.054	723.926	708.465	37.8662	39.3279
2	149.372	1295.92	1258.86	38.0635	38.7749
2	149.702	713.476	720.027	37.0556	38.2
2	149.927	1027.47	1111.47	35.2617	37.8207
2	150.388	629.703	677.811	35.3882	37.1151
2	150.754	1001.37	1096.88	34.9444	36.6622
2	151.067	651.789	711.969	35.0147	36.3797
2	151.586	948.111	936.512	37.6203	36.1024
2	151.921	996.559	1133.39	34.0019	36.0076
2	152.23	1027.94	1206.69	33.2199	35.9602
2	152.465	1332.9	1438.81	35.3159	35.941
2	152.692	902.41	1045.12	33.5522	35.9299
2	152.855	688.883	807.014	33.2705	35.9231
2	153.203	645.149	742.718	33.6999	35.9019
2	153.579	697.904	596.105	41.574	35.8493
2	153.778	758.756	708.362	39.1291	35.8005
2	153.948	1467.65	1306.15	40.4347	35.7437
2	154.116	248.475	279.369	34.2879	35.6728
2	154.427	1048.03	988.355	38.8565	35.5092
2	154.852	861.629	902.917	36.076	35.2364
2	155.236	905.021	947.126	36.1104	34.9643
2	155.572	679.648	672.446	37.5765	34.7246
2	155.982	770.615	821.665	35.6304	34.4531
2	156.167	678.88	695.337	36.6685	34.345
2	156.544	995.052	1054.61	35.7846	34.166
2	156.755	1213.77	1366.45	34.2557	34.0965
2	157.036	559.513	631.56	34.1896	34.0459
2	157.205	979.654	1045.11	35.6168	34.042
2	157.53	683.912	853.553	31.741	34.0562
2	157.81	531.331	650.391	32.2044	34.0736
2	158.005	960.654	1112.03	33.5642	34.091
2	158.36	660.198	732.922	34.6062	34.1396
2	158.575	738.784	879.001	32.8914	34.1828
2	159.07	1245.81	1561.13	31.6449	34.3344
2	159.276	1769.62	1981.56	34.3899	34.4234
2	159.602	2340.4	2682.43	33.8097	34.6017
2	159.863	896.718	1048.54	33.3161	34.7815
2	160.274	847.004	1029.19	32.3817	35.141
2	160.523	979.581	1177.78	32.6368	35.4094
2	160.903	948.408	1123.65	32.9943	35.958
2	161.103	809.728	923.4	33.9347	36.3217
2	161.475	628.294	753.335	32.7037	37.1005
2	161.67	1267.45	1400.74	34.7196	37.5474
2	161.971	1461.99	1605.22	34.8846	38.2668
2	162.134	1481.85	1627.82	34.872	38.6628
2	162.551	1188.58	1011.65	41.672	39.6596
2	162.803	500.153	422.705	41.8698	40.2264
2	162.982	1367.72	1037.9	44.9416	40.6013
2	163.193	1550.1	1204.64	44.2538	41.0048
2	163.374	2268.17	1647.84	46.2125	41.3105
2	163.735	1115.31	815.391	46.028	41.9427
2	164.048	1425.7	1067.96	45.3184	42.5722
2	164.306	1206.85	917.537	44.8874	43.1269
2	164.601	2232.94	1566.86	47.2369	43.779
2	164.774	1675.31	1210.06	46.3835	44.1612
2	165.018	928.047	658.377	46.9131	44.689
2	165.328	2250.02	1785.51	43.6538	45.3212
2	165.51	1552.54	1129.11	46.1818	45.6622
2	165.711	1822	1308.91	46.5426	46.0047
2	166.002	873.57	689.34	43.8148	46.4223
2	166.248	731.066	496.922	48.1831	46.7244
2	166.634	2139.85	1542.08	46.4504	47.1714
2	167.156	1365.68	1061.9	44.238	47.7185
2	167.512	2667.44	1775.46	48.8113	48.0506
2	167.737	1342.68	1009.03	45.2242	48.2421
2	167.948	1326.98	932.928	47.1802	48.4082
2	168.238	1031.07	790.954	44.6281	48.614
2	169.508	1860.61	1170.43	50.5159	49.182
2	169.991	1143.25	784.617	47.8958	49.2409
2	170.377	1134.88	776.522	47.9858	49.2197
2	170.713	761.325	469.114	51.1452	49.1493
2	171.142	1151.42	635.433	54.5389	48.9474
2	171.528	1686.57	1173.73	47.4817	48.6473
2	171.73	1387.49	977.331	47.1237	48.4546
2	171.931	1303.31	945.264	46.2622	48.2433
2	172.372	1037.77	751.348	46.3138	47.7291
2	172.661	960.438	635.106	49.0075	47.369
2	172.963	1459.23	949.643	49.4885	46.987
2	173.225	976.108	684.909	47.238	46.6602
2	173.47	2130.11	1313.19	51.13	46.3661
2	173.688	1474.82	1003.13	48.1634	46.119
2	173.915	1045.56	698.035	48.7207	45.8816
2	174.193	1360.85	880.851	49.6514	45.555
2	174.529	1595.64	1048.58	49.1949	45.048
2	174.776	775.675	569.098	45.9244	44.6188
2	175.08	1582.5	1132.44	46.6572	44.0507
2	175.254	1884.1	1328.28	47.0982	43.7165
2	175.423	1263.38	963.924	44.7849	43.3921
2	175.595	301.94	317.68	35.9726	43.0675
2	175.87	942.627	939.23	37.3907	42.5736
2	176.087	872.066	913.062	36.0984	42.2179
2	176.336	702.167	712.055	36.9287	41.8621
2	176.53	925.489	946.775	36.7001	41.6335
2	176.735	488.833	494.032	37.0179	41.4054
2	176.967	1591.08	1353.95	41.678	41.1225
2	177.234	1491.19	1277.32	41.4945	40.7743
2	177.435	1001.56	880.224	40.7811	40.5031
2	177.831	659.722	610.344	39.3748	39.9675
2	178.254	972.957	815.803	42.0923	39.4303
2	178.558	1204.63	1009.28	42.1139	39.0927
2	178.901	922.466	810.393	40.7921	38.7852
2	179.391	1468.18	1224.41	42.2441	38.5299
2	179.784	1180.41	1023.85	41.1457	38.526
2	180.045	694.9	639.25	39.529	38.6453
2	180.512	1419.44	1315.16	39.3344	39.09
2	180.682	1695.31	1672.76	37.6489	39.3126
2	181.046	1230.98	1243.54	37.0291	39.8726
2	181.313	885.737	880.576	37.4496	40.3377
2	181.673	1547.91	1401.92	39.9543	41.0078
2	181.856	1350.52	1245.25	39.4658	41.3567
2	182.066	1403.88	1290.73	39.5441	41.7557
2	182.353	1464.54	1306.18	40.3758	42.2859
2	182.764	1638.03	1308.51	43.4644	42.9799
2	183.065	1090.12	937.942	41.37	43.4111
2	183.293	1314.61	1173.33	40.3554	43.7449
2	183.716	731.797	614.072	42.0705	44.5313
2	183.878	783.503	680.945	41.0903	44.8745
2	184.058	1045.15	867.393	42.3811	45.2736
2	184.248	1477.64	1181.41	43.4395	45.7078
2	184.436	1051.62	851.659	43.0742	46.1425
2	184.668	1789.56	1037.09	53.026	46.6739
2	184.992	2924.07	1692.88	53.0567	47.3797
2	185.179	1916.02	1100.82	53.2927	47.7536
2	185.573	1953.09	1184.14	51.6395	48.4197
2	185.846	1314.11	730.276	54.3229	48.7531
2	186.13	921.644	570.651	50.9979	48.9812
2	186.542	1695.1	980.02	53.099	49.1408
2	186.893	1533.31	925.925	51.7616	49.1454
2	187.079	1290.77	787.104	51.4632	49.1085
2	187.46	1077.64	753.458	47.3439	48.9677
2	187.759	1150.44	728.635	50.3094	48.8139
2	188.241	1089.67	730.736	48.587	48.5302
2	188.678	972.553	699.812	46.4948	48.2844
2	189.103	1346.35	888.113	49.0813	48.1058
2	189.36	1242.39	819.452	49.0843	48.0466
2	189.706	1970.77	1140.85	53.0599	48.0468
2	189.879	1547.75	902.406	52.8393	48.0515
2	190.292	1337.3	875.001	49.326	47.92
2	190.553	1335.5	850.604	50.1393	47.7702
2	190.79	1024.54	682.717	48.777	47.6163
2	191.066	463.702	358.143	44.4316	47.4429
2	191.357	1421.93	969.323	48.0966	47.2997
2	191.655	2702.4	1966.97	46.158	47.2331
2	191.845	2174.34	1561.99	46.5434	47.2509
2	192.104	1097.22	789.604	46.4916	47.3724
2	192.272	1108.59	875.038	43.8068	47.5222
2	192.671	1233.94	975.226	43.7701	48.1818
2	193.103	1763.08	1466.54	42.3172	49.3095
2	193.426	1609.16	1193.24	45.6134	50.3333
2	193.67	1206.7	1049.57	41.0684	51.1599
2	193.902	1573.77	1264.49	43.2991	51.9568
2	194.137	993.02	755.886	44.8522	52.7471
2	194.396	1753.27	1266.91	46.3708	53.5654
2	194.574	462.378	302.984	49.2813	54.0771
2	194.838	1251.86	663.917	55.7773	54.7307
2	195.116	741.921	389.202	56.1183	55.2445
2	195.352	1347.45	653.961	58.5585	55.5064
2	195.581	1769.14	815.948	60.1662	55.6792
2	195.743	1644.54	762.638	59.9936	55.8061
2	196.026	2026.48	841.739	63.4782	56.0291
2	196.189	2106.01	903.312	62.4617	56.1537
2	196.448	3643.74	1318.31	67.8421	56.3386
2	196.766	1664	682.389	63.8832	56.53
2	197.205	1319.86	596.32	60.8172	56.6962
2	197.514	627.156	275.914	61.6586	56.7207
2	198.064	1797.05	822.839	60.3949	56.5144
2	198.438	1943.22	736.87	66.3603	56.1493
2	198.856	1596.61	675.95	62.8745	55.2125
2	199.186	2265.87	951.972	63.1169	53.9943
2	199.452	1574.36	649.728	63.6828	52.7958
2	199.761	833.607	663.237	43.5794	51.2516
2	200.14	739.075	627.801	41.7281	49.2753
2	200.322	1000.95	839.577	42.0821	48.3442
2	200.533	930.607	812.957	40.9479	47.3154
2	200.829	1057.72	922.003	41.0079	46.0224
2	201.031	1224.91	1001.55	42.8021	45.281
2	201.315	1453.57	1211.12	42.2697	44.4932
2	201.484	2383.09	1971.09	42.4767	44.1938
2	201.863	995.426	859.861	41.26	43.8271
2	202.108	1048.1	868.789	42.4151	43.7299
2	202.477	1357	1212.52	40.3247	43.753
2	202.64	1417.33	1222.42	41.3028	43.8168
2	202.986	1374.94	1265.08	39.5236	44.0347
2	203.203	1798.7	1572.13	40.9333	44.2138
2	203.385	1427.41	1260.72	40.6442	44.3801
2	203.811	1667.71	1548.23	39.2812	44.7908
2	204.064	1615.07	1496.73	39.3288	45.0241
2	204.323	1564.72	1528.43	37.916	45.2337
2	204.642	384.127	369.013	38.3605	45.6269
2	205.002	1291.83	817.25	50.344	46.3901
2	205.204	1147.56	749.494	49.3803	46.9271
2	205.5	2674.99	1407.8	56.0174	47.8052
2	205.765	2488.5	1319.33	55.7875	48.6385
2	205.992	2475.21	1292.11	56.2716	49.3531
2	206.267	1774.32	915.199	56.6465	50.1776
2	206.516	1440.08	752.229	56.2518	50.8467
2	206.721	738.322	395.651	55.4536	51.3154
2	206.928	811.58	515.788	50.2051	51.6911
2	207.152	748.049	431.774	53.1497	51.9629
2	207.339	1103.09	610.025	54.4743	52.1207
2	207.631	1209.46	625.061	56.5854	52.348
2	207.807	1811.94	916.265	57.2677	52.4702
2	208.001	1514.71	1032.81	48.0897	52.5891
2	208.208	1238.04	786.584	50.2142	52.6944
2	208.425	1294.06	818.176	50.3619	52.7771
2	208.633	1191.82	806.306	48.3235	52.8262
2	208.948	1717.17	1112.12	49.6341	52.8364
2	209.121	1214.5	703.504	53.0403	52.8053
2	209.373	1299.4	788.703	51.6049	52.7081
2	209.749	1080.4	670.579	50.9239	52.4366
2	209.99	1713.07	1064.73	50.8818	52.1392
2	210.191	1663.71	1089.38	49.3035	51.7923
2	210.424	2199.75	1304.78	52.3108	51.2952
2	210.841	1463.93	951.78	49.5176	50.209
2	211.104	1517.28	1007.56	48.8811	49.4358
2	211.323	2468.39	1514.8	51.2693	48.7641
2	211.652	1220.05	795.467	49.4325	47.7444
2	211.938	1292.55	853.536	49.0491	46.8849
2	212.283	2580.06	1661.71	49.8019	45.9345
2	212.481	1229.31	881.782	46.5874	45.4543
2	212.807	1854.02	1243.5	48.5822	44.8051
2	213.071	2292.64	1454.01	50.2684	44.3412
2	213.331	1258.43	930.939	45.6832	43.8532
2	213.574	848.654	645.121	44.8914	43.3822
2	213.902	913.653	671.579	45.87	42.745
2	214.226	939.723	771.506	42.6866	42.1401
2	214.484	2034.2	1612.5	43.6848	41.6947
2	214.786	514.318	699.634	29.7365	41.2349
2	215.013	749.442	972.937	30.8128	40.9459
2	215.327	669.499	829.123	31.9254	40.6462
2	215.548	671.95	875.573	30.7265	40.5174
2	215.78	913.519	1072.38	33.22	40.4296
2	216.034	1328.94	1282.51	38.2381	40.3532
2	216.52	1527.92	1323.08	41.1918	40.2705
2	216.716	2098.49	1938.72	39.4127	40.2629
2	216.896	1948.87	1675.35	41.3944	40.2698
2	217.059	2039.68	1864.03	39.7082	40.2882
2	217.235	310.624	284.123	39.6843	40.3214
2	217.528	1850.32	1458.63	43.8437	40.4091
2	217.898	1358.44	1084.33	43.4863	40.581
2	218.082	1120.24	910.916	42.959	40.6934
2	218.421	1484.3	1227.48	42.4813	40.9499
2	218.655	690.025	659.495	38.4974	41.1771
2	218.873	1135.12	920.288	43.0429	41.4335
2	219.076	1318	948.322	46.4967	41.7052
2	219.276	1779.04	1288.07	46.3131	41.9988
2	219.688	936.838	696.26	45.5477	42.6636
2	219.867	918.842	761.295	42.4281	42.9688
2	220.126	1215.63	966.037	43.6133	43.4183
2	220.297	2088.54	1527.55	46.0158	43.7154
2	220.575	2216.82	1469.8	48.9279	44.19
2	220.791	1188.1	983.781	42.4454	44.5442
2	220.971	1566.28	1291.22	42.5699	44.8247
2	226.877	18337.1	11052	51.8204	58.0498
2	227.244	1641.17	691.072	63.0454	58.8819
2	227.631	2007.78	857.33	62.6035	59.724
2	227.997	1388.44	551.44	64.8969	60.4811
2	228.403	1514.16	613.036	64.2887	61.2695
2	228.652	1241.95	505.886	64.0969	61.7231
2	228.885	630.885	274.485	62.0105	62.1251
2	229.089	1248.12	551.497	61.5211	62.458
2	229.29	1129.83	400.3	68.5014	62.7677
2	229.554	1583.51	740.35	59.7361	63.1453
2	229.922	1654.97	671.125	64.2377	63.6126
2	230.265	1725.86	718.556	63.4037	64.0305
2	230.671	1795.58	708.412	65.1073	64.5534
2	230.859	2733.09	1065	65.4995	64.7998
2	231.111	1227.93	513.506	63.264	65.1291
2	231.37	1706.84	716.379	63.1489	65.4609
2	231.575	1208.79	531.812	61.6579	65.715
2	231.872	1259.08	509.673	64.2944	66.0631
2	232.222	2034.14	780.919	65.9705	66.432
2	232.54	3221.3	1184.22	67.3389	66.7166
2	232.997	1758.46	686.989	65.4178	67.0187
2	233.19	1528.7	686.688	61.0003	67.1135
2	233.4	2084.16	795.619	66.1489	67.2112
2	233.621	2243.71	907.115	64.3338	67.3069
2	233.982	1490.41	599.749	64.482	67.4444
2	234.251	2459.51	892.453	67.7502	67.5295
2	234.578	2545.77	924.501	67.7247	67.6097
2	234.839	1902.54	662.992	69.0223	67.6533
2	235.274	1459.45	504.216	69.2931	67.6805
2	235.962	2683.19	828.363	72.8011	67.5895
2	236.238	2449.58	727.421	74.0002	67.5007
2	236.407	2087.47	677.597	71.2432	67.4301
2	236.909	1058.78	428.488	64.3021	67.0383
2	237.133	1577.62	512.638	71.2104	66.7749
2	237.483	2617.37	887.375	69.884	66.2847
2	237.687	1052.91	344.622	70.9846	65.9674
2	237.853	1368.37	434.403	71.9355	65.6981
2	238.067	1453.03	486.188	70.2958	65.3433
2	238.364	946.318	332.549	68.7587	64.8511
2	238.656	905.737	516.375	53.531	64.387
2	238.977	2508.03	1207.03	58.8235	63.925
2	239.195	2147.37	1037.95	58.6867	63.6538
2	239.435	1561.85	705.926	60.8049	63.4074
2	239.745	1681.46	816.122	58.5563	63.1097
2	240.01	2185.23	998.612	60.4571	62.8302
2	240.186	3306.95	1573.94	59.1736	62.6358
2	240.366	1860.98	809.773	62.0067	62.4326
2	240.694	2333.67	1050.37	60.9374	62.0585
2	241.005	1288.64	623.22	58.6694	61.7105
2	241.231	864.591	436.202	57.3398	61.4689
2	241.776	1288.66	601.092	59.8097	60.9567
2	242.024	2229.09	893.527	64.6046	60.7703
2	242.297	3090.36	1287.3	63.388	60.6094
2	242.468	1339.79	596.908	61.2601	60.5358
2	242.653	2188.91	904.704	63.6353	60.4956
2	243.019	1152.29	549.822	59.0939	60.5544
2	243.273	2787.93	1186.55	62.7077	60.6778
2	243.505	2040.94	835.583	63.9356	60.8305
2	243.687	1307.91	612.988	59.6592	60.9671
2	244.022	1411.57	694.239	58.1407	61.2313
2	244.371	1780.24	802.909	60.8728	61.4829
2	244.567	1296.78	530.892	63.9369	61.5949
2	244.756	1549.02	694.645	61.0536	61.6724
2	244.941	1413.58	605.197	62.52	61.7114
2	245.148	1114.85	478.753	62.4238	61.7287
2	245.366	1188.62	520.955	61.7782	61.741
2	245.603	1365.79	653.367	59.0131	61.7476
2	245.909	2492.77	1027.02	63.7362	61.7468
2	246.279	2317.25	1028.35	61.3839	61.733
2	246.501	1233.36	546.1	61.4557	61.7188
2	246.805	1702.65	707.016	63.4877	61.6929
2	247.149	1838.54	868.874	59.3971	61.6558
2	247.363	1972.01	868.031	61.642	61.6293
2	247.651	1137.83	508.223	61.1795	61.5902
2	247.857	1220.68	522.843	62.506	61.5602
2	248.08	1941.23	860.48	61.4207	61.5234
2	248.271	1086.99	481.791	61.4231	61.4866
2	248.588	995.678	453.091	60.5905	61.4164
2	248.801	1823.98	799.74	61.7656	61.3638
2	249.139	2025.17	831.333	63.8515	61.2733
2	249.422	1376.1	574.717	63.3055	61.1929
2	249.698	2030.02	882.13	62.0496	61.112
2	250.008	1228.13	537.399	61.8294	61.0203
2	250.443	1114.62	534.611	58.9304	60.8941
2	250.694	1144.95	569.821	57.7682	60.8249
2	250.978	1387.13	633.941	60.4547	60.7515
2	251.162	1344.97	623.744	59.9922	60.7091
2	251.4	1575.12	684.666	62.0398	60.6621
2	251.584	412.54	188.053	60.5361	60.6303
2	251.824	1857.64	820.643	61.5278	60.5924
2	252.059	1140.3	597.27	56.1662	60.5566
2	252.221	1199.22	535.931	61.1625	60.5313
2	252.49	1766.37	835.444	59.3715	60.4857
2	252.799	2472.1	1205.3	58.4143	60.4231
2	253.356	3058.17	1317.12	62.3315	60.2639
2	253.821	1992.11	857.466	62.3505	60.0639
2	254.131	1303.48	570.664	61.8132	59.8857
2	254.36	1292.73	640.568	57.9053	59.7338
2	254.781	1818.43	831.675	60.4312	59.432
2	255.111	1426.61	721.946	57.2443	59.1804
2	255.98	3520.29	1598.83	60.6518	58.4931
2	256.183	1654.61	790.161	59.0677	58.3343
2	256.833	893.752	441.792	57.9818	57.8515
2	257.029	1537.02	716.665	59.8218	57.7175
2	257.254	2716.97	1141.43	63.1187	57.5727
2	257.478	1480.27	697.925	59.4709	57.4396
2	257.659	1118.73	569.544	57.0565	57.341
2	257.844	1664.42	797.663	58.9562	57.2446
2	258.073	1249.92	637.947	56.9771	57.1248
2	258.454	1146.56	627.471	54.7992	56.9239
2	258.779	1122.27	656.134	52.7545	56.7505
2	259.035	1590.94	873.753	54.6891	56.6122
2	259.504	864.373	623.112	46.4408	56.354
2	265.418	12096	7745.91	49.9758	51.9387
2	265.722	1672.74	804.171	58.8573	51.6219
2	265.916	1791.59	839.73	59.6573	51.4135
2	266.209	1109.61	557.155	57.4896	51.0895
2	266.48	1485.91	691.648	59.8759	50.7794
2	266.914	1453.97	751.119	56.5982	50.2449
2	267.221	1021.94	749.143	45.9492	49.833
2	267.412	877.787	643.347	45.9549	49.5639
2	267.706	1254.43	949.057	45.0293	49.132
2	267.952	1220.61	861.419	47.0673	48.7556
2	268.215	1457.2	1080.18	45.6236	48.3396
2	268.503	1888.93	1255.58	48.8517	47.8696
2	268.746	1909.31	1420.78	45.5112	47.4629
2	269.042	1346.24	941.157	47.3467	46.9567
2	269.474	1041.87	852.585	42.779	46.2011
2	269.871	1205.71	995.34	42.5311	45.4943
2	270.146	1504.62	1191.42	43.7157	45.0229
2	270.785	668.708	595.031	40.4391	44.0632
2	270.949	1429.95	1146.04	43.371	43.8405
2	271.413	871.048	818.497	38.9537	43.2444
2	271.727	182.047	197.004	35.2522	42.8582
2	271.9	903.581	702.02	44.2614	42.6474
2	272.073	1085.76	920.84	41.772	42.4361
2	272.264	1176.48	915.211	44.2247	42.2003
2	272.593	994.52	780.403	43.9752	41.7824
2	272.789	689.643	529.776	44.5878	41.5226
2	272.979	757.769	660.249	41.02	41.2605
2	273.368	1127.82	935.192	42.4055	40.7334
2	273.651	1452.19	1301.39	40.2439	40.3713
2	273.828	1637.07	1394.9	41.6416	40.1512
2	274.112	888.548	753.581	41.7721	39.8045
2	274.291	635.685	602.034	38.7425	39.5879
2	274.486	1200.33	1010.7	41.9741	39.3517
2	274.786	1534.55	1273.26	42.3876	38.9837
2	275.141	1684.67	1483.06	40.7349	38.5333
2	275.54	1174.17	1131.27	38.2824	37.9949
2	275.828	1118.25	1041.26	39.1996	37.5769
2	276.008	1026.17	1013.16	37.6323	37.2982
2	276.183	1270.47	1214.55	38.4909	37.0125
2	276.446	617.883	634.656	36.5948	36.5596
2	276.651	749.085	754.261	37.1147	36.1901
2	276.95	977.14	1133.46	33.5132	35.6315
2	277.386	906.296	1024.71	34.1479	34.7907
2	277.64	534.191	641.195	32.6776	34.2956
2	277.976	1009.13	1139.17	34.1874	33.6454
2	278.181	713.162	982.424	29.4507	33.256
2	278.441	1243.92	1650.85	30.3019	32.775
2	278.652	708.978	950.852	30.0603	32.3988
2	278.986	645.794	869.62	29.9678	31.8175
2	279.361	842.534	1311.4	26.7809	31.1701
2	279.534	903.013	1165.07	30.9575	30.8733
2	280.101	373.169	507.798	29.7288	29.9083
2	280.294	437.17	568.606	30.7691	29.5825
2	280.466	845.627	1037.35	32.1526	29.2932
2	280.795	754.834	1034.88	29.5587	28.7426
2	281.102	926.313	1229.39	30.301	28.232
2	281.306	983.661	1249.57	31.3219	27.8943
2	281.511	637.044	881.383	29.3528	27.5563
2	281.729	586.65	799.317	29.6998	27.1981
2	281.916	811.201	1136.85	29.0641	26.8878
2	282.161	778.702	1166.97	27.59	26.472
2	282.367	1043.05	1406.18	29.9415	26.1163
2	282.634	823.687	1510.34	23.4839	25.6501
2	282.887	926.717	1675.18	23.7581	25.2065
2	283.084	1187.54	2206.5	23.2319	24.8621
2	283.281	788.186	1545.43	22.2287	24.5203
2	283.704	650.833	1193.54	23.4815	23.803
2	283.912	553.551	1101.86	21.9536	23.4624
2	284.165	682.442	1385.91	21.5925	23.0626
2	284.368	421.343	830.166	22.1398	22.7554
2	284.577	920.895	1787.44	22.4149	22.434
2	284.827	999.115	2143.59	20.6263	22.0235
2	285.117	670.963	1585.85	19.009	21.5238
2	285.351	1208.61	2372.99	22.2038	21.1122
2	285.631	855.263	1808.34	20.8799	20.6221
2	285.804	677.041	1459.31	20.5467	20.3261
2	286.132	539.836	1222.1	19.7158	19.7928
2	286.398	552.496	1248.69	19.7435	19.3999
2	286.734	999.595	1796.48	23.8701	18.9738
2	286.952	536.226	1449.23	16.943	18.7497
2	287.35	581.632	1396	18.7621	18.4441
2	287.695	575.535	1465.09	17.841	18.2659
2	287.928	428.714	1173.84	16.753	18.1828
2	288.218	658.256	1689.82	17.7124	18.1131
2	288.429	551.492	1423.03	17.6344	18.081
2	288.604	824.163	2085.03	17.9362	18.0635
2	288.992	528.469	1389.7	17.3488	18.0434
2	289.336	407.607	1091.21	17.0828	18.0329
2	289.55	614.329	1565.01	17.8295	18.0227
2	290.053	248.609	689.957	16.5576	17.9639
2	290.314	379.918	1052.27	16.5864	17.9018
2	290.669	423.272	1287.24	15.2847	17.8122
2	290.982	363.755	984.682	16.9194	17.7534
2	291.255	234.547	518.91	20.1016	17.7146
2	291.449	818.794	2063.73	17.9938	17.6927
2	291.757	619.235	1515.91	18.4485	17.6653
2	292.231	313.104	759.683	18.5896	17.6336
2	292.448	365.067	764.965	21.0374	17.6203
2	292.69	490.172	1034.48	20.9123	17.6044
2	292.904	350.366	775.904	20.0851	17.5881
2	293.08	452.529	898.397	22.0017	17.5722
2	293.342	362.876	1130.6	14.9624	17.543
2	293.773	391.47	1102.87	16.3427	17.4717
2	294.013	376.639	1089.29	15.973	17.42
2	294.387	330.022	981.622	15.5855	17.328
2	294.57	543.917	1422.07	17.4356	17.2799
2	295.042	597.955	1704.17	16.1789	17.1538
2	295.49	315.704	936.535	15.6219	17.0422
2	295.682	385.659	1017.29	17.3026	17.0001
2	295.921	220.989	692.554	14.8856	16.9545
2	296.135	328.523	910.53	16.5767	16.9217
2	296.317	249.121	737.417	15.6516	16.9008
2	296.524	588.725	1606.88	16.7988	16.8859
2	296.798	641.977	1701.04	17.2356	16.8595
2	297.081	701.911	1981.58	16.3131	16.8108
2	297.286	466.891	1243.2	17.1626	16.7683
2	297.475	669.885	1779.48	17.1979	16.7279
2	297.682	505.726	1403.34	16.5595	16.6864
2	297.987	726.83	1902.79	17.4159	16.6397
2	298.259	576.35	1003.34	24.4934	16.6226
2	298.419	568.749	1087.11	22.6996	16.6277
2	298.627	409.34	1361.25	14.1236	16.6551
2	298.825	747.76	2294.49	15.1649	16.7068
2	299.23	661.122	1948.31	15.7126	16.87
2	299.46	892.978	2670.85	15.5099	16.9872
2	299.842	257.42	783.217	15.2785	17.2178
2	300.076	308.341	908.354	15.7174	17.3795
2	301.365	473.244	1401.12	15.6489	18.495
2	301.71	380.788	1210.73	14.6967	18.8432
2	302.194	709.462	2065.44	15.8811	19.3547
2	302.448	911.321	1850.05	21.599	19.6311
2	302.806	572.92	1291.75	19.7835	20.0265
2	303.236	441.417	916.13	21.206	20.5054
2	303.536	500.128	954.943	22.7192	20.8387
2	303.783	496.642	978.141	22.147	21.1447
2	303.949	405.932	896.861	20.1246	21.3824
2	304.146	831.822	1425.56	24.8046	21.6913
2	304.488	725.135	1348.74	23.2122	22.2759
2	304.728	397.381	748.019	22.9861	22.7058
2	304.891	515.962	1024.31	22.002	22.9993
2	305.156	794.169	1488.25	23.0704	23.4673
2	305.503	628.919	1222	22.3956	24.037
2	305.86	504.119	943.599	23.0925	24.534
2	306.047	152.969	279.67	23.5399	24.744
2	306.245	566.063	949.745	25.2304	24.9112
2	306.505	1017.81	1680.91	25.5512	25.0408
2	306.922	1130.19	1768.44	26.6698	25.0914
2	307.153	820.067	1335.01	25.8457	25.0671
2	307.449	614.682	958.54	26.7415	25.0147
2	307.73	819.148	1129.36	29.432	24.9726
2	307.907	355.201	563.989	26.3629	24.9639
2	308.117	411.04	630.754	27.0824	24.9837
2	308.335	555.414	874.515	26.5386	25.0516
2	308.565	451.67	757.515	25.2384	25.191
2	308.745	512.388	787.819	27.0406	25.3591
2	308.907	496.132	756.43	27.2201	25.5142
2	309.086	1034.43	1500.02	28.3069	25.6409
2	309.345	1239.09	1786.72	28.4308	25.7645
2	309.526	733.481	1024.33	29.1426	25.8261
2	309.842	1285.91	1868.98	28.2563	25.9256
2	310.076	921.514	1647.63	23.9702	26.0253
2	310.248	1298.9	2166.12	25.3532	26.1301
2	310.494	646.254	1107.65	24.8025	26.3495
2	310.728	895.713	1528.09	24.8953	26.6594
2	310.906	672.93	1165.7	24.5911	26.9779
2	311.1	1596.97	2265.6	28.7911	27.4131
2	311.406	710.95	1218.87	24.797	28.2624
2	311.738	576.433	971.338	25.1431	29.3701
2	311.98	1730.94	2770.69	26.1946	30.2727
2	312.379	1085.41	1806.99	25.388	31.8811
2	312.549	959.387	1516.66	26.4544	32.5945
2	312.858	844.175	1375.45	25.8279	33.9053
2	313.193	1042.92	1579.9	27.3579	35.3084
2	313.499	686.233	1168.11	24.94	36.5324
2	313.717	428.796	412.669	38.3122	37.3491
2	314.069	1388.11	1112.31	43.376	38.5317
2	314.347	1091.75	765.658	47.2531	39.4516
2	314.535	1502.41	1038.2	47.6919	40.1358
2	314.736	2359.86	1511.76	49.9642	40.9084
2	314.91	725.686	637.928	40.7745	41.6015
2	315.133	802.769	593.956	45.6783	42.5084
2	315.434	1048.17	721.715	47.7985	43.7356
2	315.804	1201.08	762.349	50.2441	45.1883
2	316.112	1981.99	1254.1	50.3386	46.295
2	316.471	1036.01	716.188	47.6802	47.3995
2	316.731	1182.6	819.689	47.6016	48.0342
2	316.913	1554.25	931.231	52.002	48.3783
2	317.197	880.635	562.151	50.0714	48.7362
2	317.419	981.097	705.341	46.5206	48.8812
2	317.581	1332.27	763.061	53.3886	48.9242
2	317.764	922.011	563.618	51.3883	48.9191
2	317.989	1150.86	740.363	49.8371	48.8498
2	318.181	1173.78	771.886	49.1743	48.7494
2	318.579	1524.59	864.332	53.7043	48.4743
2	318.764	1084.79	674.491	50.8701	48.3396
2	318.95	1025.59	1256.57	32.1822	48.2147
2	319.244	1124.36	1267.97	34.2126	48.0659
2	319.519	992.234	676.006	48.1141	48.014
2	319.755	1843.64	1173.26	50.1647	47.9698
2	319.959	1308.62	859.852	49.1989	47.8655
2	320.126	1379.34	945.082	47.9451	47.7426
2	320.548	814.076	580.885	46.7419	47.3235
2	320.843	1754.11	1173.42	48.6606	46.9786
2	321.122	1741.23	1083.16	50.8558	46.6474
2	321.301	919.567	606.905	49.0655	46.4456
2	321.602	1411.46	935.283	48.9455	46.1486
2	322.076	1503.77	1016.83	48.339	45.8642
2	322.251	322.872	358.079	34.6313	45.8391
2	322.473	1879	1349.94	46.5409	45.8577
2	322.659	1482.34	1212.56	42.79	45.8985
2	322.952	1257.21	970.17	44.4567	46.0021
2	323.431	1714.37	1257.24	45.9376	46.25
2	323.719	1627.37	1235.84	44.9204	46.4292
2	323.927	1175.66	897.371	44.7727	46.5655
2	324.181	1401.29	972.138	47.575	46.7334
2	324.354	1619.1	1127.86	47.4532	46.8453
2	324.587	1061.13	850.72	43.3618	46.9884
2	324.926	2452.55	1623.45	48.9767	47.1708
2	325.162	1257.31	855.494	48.1526	47.2717
2	325.41	1137.53	802.975	47.0605	47.3828
2	325.631	1753.11	1186.46	48.3129	47.5094
2	325.981	1159.26	783.036	48.371	47.7497
2	326.23	1400.4	888.477	50.2571	47.9406
2	326.425	1456.75	912.005	50.6613	48.096
2	326.661	1328.5	880.795	48.9289	48.2855
2	326.937	878.077	616.707	47.21	48.501
2	327.436	1133.2	775.809	47.9691	48.8422
2	327.869	1769.42	1100.17	50.8703	49.0484
2	328.135	1439.99	968.652	48.4945	49.1155
2	328.303	1925.54	1281.17	48.8222	49.1295
2	328.584	975.593	642.469	49.1316	49.1387
2	328.774	1053.32	689.622	49.307	49.1484
2	328.941	2239.08	1424.94	50.1641	49.1565
2	329.247	1040.21	669.172	49.8373	49.1633
2	329.487	944.975	623.076	49.0944	49.1543
2	329.649	1170.09	782.373	48.6745	49.1377
2	329.813	1083.52	688.125	50.2266	49.1101
2	330.068	1266.04	881.74	47.4593	49.0409
2	330.282	1002.31	683.864	48.0706	48.9535
2	330.49	1287.16	846.472	49.1733	48.8385
2	330.733	2061.79	1316.34	50.0669	48.6612
2	330.939	1886.08	1234.47	49.3161	48.4711
2	331.33	917.841	668.751	46.1276	48.0157
2	331.773	1067.58	778.221	46.1136	47.3718
2	332.096	708.602	565.21	43.507	46.8328
2	332.506	1555.64	1079.61	47.5642	46.0842
2	332.85	1113.82	771.52	47.6206	45.4161
2	333.24	2221.89	1707.78	44.5718	44.6331
2	333.814	1212.65	871.183	46.5419	43.472
2	334.201	1442	1045.34	46.2766	42.7118
2	334.428	1080.04	831.996	44.5072	42.2836
2	334.815	2573.85	1905.35	45.663	41.5105
2	335.068	1136.17	917.232	43.1639	40.9521
2	335.267	1504.26	1354.26	40.118	40.4902
2	335.487	1296.4	1051.34	43.0349	39.9617
2	335.891	1530.37	1279.88	42.1648	38.961
2	336.156	474.682	583.094	32.1201	38.2972
2	336.418	1104.99	1230.56	34.5274	37.6467
2	336.712	842.758	1134.41	29.9767	36.9353
2	337.161	911.123	1094.93	32.6487	35.9167
2	337.326	1440.61	1872.35	30.7862	35.5711
2	337.718	883.764	990.843	34.3586	34.8315
2	337.972	997.303	1183.06	32.964	34.4094
2	338.428	1273.99	1332.02	36.1344	33.7208
2	338.617	649.973	724.526	34.5035	33.4578
2	338.86	1197.48	1439.57	32.6403	33.1361
2	339.046	1039.99	1150.23	34.7006	32.9008
2	339.264	1249.1	1512.77	32.4613	32.6351
2	339.495	846.643	964.752	33.9539	32.3636
2	339.694	687.496	867.054	31.4927	32.136
2	339.901	855.539	1066.57	31.7674	31.9039
2	340.254	1081.05	1303.18	32.5734	31.5141
2	340.515	1084.59	1450.97	30.1176	31.2266
2	340.69	615.814	826.458	30.045	31.0459
2	340.956	494.75	628.218	31.3323	30.8139
2	341.23	558.729	765.69	29.5684	30.6172
2	341.432	927.718	1177.07	31.3507	30.4914
2	341.613	1160.2	1494.01	31.0025	30.3876
2	341.81	1056.47	1307.18	31.9469	30.2792
2	342.02	974.489	1265.3	30.809	30.1633
2	342.217	871.978	1264.13	28.3124	30.0489
2	342.4	886.396	1159.13	30.6435	29.9329
2	342.63	755.846	1004.13	30.2785	29.7675
2	342.914	262.379	365.123	29.2224	29.5216
2	343.141	677.049	911.664	29.9689	29.2902
2	343.476	750.521	1046.5	29.1776	28.9086
2	343.653	953.104	1327.86	29.1964	28.6923
2	343.926	868.194	1235.41	28.7242	28.3451
2	344.164	737.546	1069.32	28.3107	28.0345
2	344.343	389.391	616.003	26.4399	27.7996
2	344.653	828.482	1187.23	28.568	27.3971
2	344.881	376.227	595.56	26.4264	27.1106
2	345.275	518.264	837.257	26.0036	26.6496
2	345.704	885.003	1376.4	26.798	26.2216
2	345.975	378.736	586.824	26.8773	25.9846
2	346.257	716.332	1102.79	27.0136	25.7446
2	346.551	710.058	1080.22	27.267	25.5027
2	346.949	490.548	847.919	24.6342	25.1911
2	347.242	689.116	1183.45	24.7631	24.9752
2	347.425	555.37	968.747	24.454	24.8467
2	347.678	438.531	796.839	23.658	24.678
2	347.936	551.782	1066.17	22.4984	24.5173
2	348.161	446.885	819.087	23.4917	24.3872
2	348.327	511.851	927.736	23.7063	24.2976
2	348.514	680.809	1233.87	23.708	24.2034
2	348.696	854.935	1572.04	23.4303	24.1255
2	348.901	556.996	1128.36	21.6368	24.0595
2	349.247	836.821	1539.48	23.4209	23.9906
2	349.805	735.777	1363.07	23.288	23.9525
2	350.081	537.221	1106.73	21.3373	23.9478
2	350.332	388.432	818.363	20.9422	23.9414
2	350.58	194.375	370.942	22.7291	23.9263
2	350.867	746.872	1235.19	25.5226	23.8895
2	351.191	1089.02	1699.36	26.7275	23.811
2	351.469	738.344	1122.34	27.2844	23.7018
2	351.707	370.064	635.393	24.7673	23.5703
2	352.115	852.276	1281.64	27.5157	23.2617
2	352.356	1029.12	1592.95	26.8985	23.0387
2	352.777	663.047	1274.71	22.5919	22.5945
2	352.967	877.586	1482.41	25.0941	22.3769
2	353.32	635.45	1153.4	23.6789	21.9555
2	353.754	493.529	918.147	23.2082	21.4263
2	354.001	797.339	1519.88	22.7505	21.1298
2	354.302	427.145	870.687	21.5259	20.7828
2	354.683	238.962	474.131	22.0122	20.38
2	354.971	588.368	1544.83	17.3718	20.1137
2	355.343	608.471	1555.99	17.7714	19.8333
2	355.507	268.038	700.689	17.4376	19.7199
2	355.884	421.183	1120.75	17.1725	19.4102
2	356.178	379.959	1015.84	17.1024	19.1375
2	356.411	1122.49	2728.99	18.5576	18.913
2	356.594	655.535	1645.31	18.0588	18.7368
2	356.978	632.966	1580.34	18.1402	18.3849
2	357.451	374.187	1025.79	16.7352	18.0261
2	357.608	585.032	1489.31	17.8405	17.9351
2	358.13	462.003	1277.2	16.6137	17.7743
2	358.398	444.441	1195.59	17.0114	17.7961
2	358.656	349.548	923.462	17.2796	17.9031
2	358.889	425.824	1152.81	16.9181	18.0718
2	359.132	545.92	1265.63	19.3231	18.3084
2	359.46	448.922	1104.03	18.3764	18.7043
2	359.628	645.504	1514.77	19.1252	18.9324
2	359.964	306.053	877.221	16.0989	19.4197
2	360.218	1823.34	4024.27	20.1422	19.7993
2	360.461	404.202	915.982	19.6989	20.1572
2	360.656	407.507	988.023	18.6009	20.4322
2	360.89	492.981	1090.46	20.1047	20.7382
2	361.243	382.081	865.521	19.7053	21.1269
2	361.556	593.508	1317.73	20.0417	21.4498
2	361.903	1043.38	1830.77	24.3378	21.8604
2	362.091	651.286	1230.72	22.9134	22.1007
2	362.428	639.65	979.091	27.1361	22.554
2	362.677	673.319	1030.69	27.1347	22.9004
2	363.167	381.326	573.164	27.5259	23.5877
2	363.559	426.955	733.761	24.7487	24.1192
2	363.819	883.675	1604.33	23.6743	24.4511
2	364.084	611.598	1070.9	24.3789	24.7648
2	364.342	768.365	1295.66	25.129	25.04
2	364.513	681.758	1144.19	25.2246	25.203
2	364.739	648.106	1116.76	24.6965	25.3944
2	365.042	716.145	1173.25	25.7155	25.6155
2	365.328	772.181	1245.94	26.0289	25.7936
[truncated: 38,919 more rows]

## Sheet: WT 65 min
Chr	Coord_kb	HL	HH	Percent_rep	Percent_rep_smoothed
1	0.048	11300.8	11466.1	50.644	44.2247
1	0.193	7136.53	6339.97	54.7307	44.1367
1	0.766	799.637	1660.1	31.112	43.8089
1	1.516	1969.68	2673.25	42.1115	43.4247
1	2.287	1531.17	3051.64	32.0801	43.0789
1	2.834	760.641	1044.53	41.7822	42.8613
1	2.997	744.19	1001.09	42.3613	42.8006
1	3.194	597.018	844.415	40.9594	42.7292
1	3.505	649.686	895.078	41.6909	42.6216
1	3.736	888.487	1178.23	42.7653	42.547
1	3.891	595.839	767.871	43.5791	42.5001
1	4.075	425.134	592.182	41.3842	42.4483
1	4.229	630.186	846.709	42.3953	42.4085
1	4.372	527.396	706.537	42.4777	42.3741
1	4.58	551.343	715.048	43.398	42.327
1	4.857	615.935	809.32	43.0263	42.2703
1	5.169	616.679	770.408	44.4718	42.2149
1	5.349	631.391	802.568	43.9732	42.1872
1	5.626	611.699	746.495	45.1499	42.151
1	5.763	448.826	582.456	43.3802	42.1361
1	5.987	788.474	985.774	44.4499	42.1161
1	6.146	482.452	618.343	43.7361	42.1053
1	6.32	490.879	651.62	42.7366	42.0968
1	6.75	507.486	658.093	43.4013	42.0912
1	6.973	312.745	488.006	38.2854	42.0973
1	7.162	346.147	525.876	39.0034	42.1079
1	7.322	544.433	729.623	42.4675	42.1209
1	7.748	941.89	1085.33	46.8309	42.1725
1	8.117	1402.75	1594.25	47.2384	42.2351
1	8.298	760.194	904.01	45.9047	42.2712
1	8.471	741.589	910.354	44.979	42.3086
1	8.646	621.415	812.236	43.1758	42.3493
1	8.845	448.426	592.841	42.8523	42.3986
1	9.065	567.414	761.943	42.4111	42.4566
1	9.25	596.117	814.979	41.9065	42.5078
1	9.438	702.401	846.211	45.525	42.5619
1	9.582	727.351	928.943	43.8371	42.6045
1	9.737	569.508	730.516	43.7128	42.6511
1	9.989	586.899	756.904	43.5582	42.7277
1	10.241	389.247	626.517	37.4619	42.8062
1	10.499	714.817	1185.57	36.6755	42.8889
1	10.771	1122.72	1697.38	39.1351	42.9794
1	11.079	719.268	1097.53	38.8853	43.0871
1	11.227	1024.61	1553.51	39.0572	43.141
1	11.364	648.596	993.204	38.7898	43.1923
1	11.599	646.926	957.932	39.6993	43.2839
1	13.246	5872.14	6113.35	49.864	44.0869
1	14.005	1820.14	2275.82	44.4471	44.5818
1	14.275	2525.66	2819.11	47.7743	44.7814
1	14.632	1126.02	1333.07	46.0356	45.0675
1	15.417	1207.04	1433.39	45.9453	45.7798
1	16.138	644.499	648.634	50.8912	46.5125
1	16.454	1123.76	1208.2	48.894	46.8508
1	16.825	1548.82	1633.66	49.4694	47.2573
1	17.254	1443.85	1997.58	41.5736	47.7358
1	17.518	1424.44	1626.96	47.0914	48.0325
1	17.759	2025.78	2105.76	49.9104	48.3037
1	18.506	1058.71	1025.61	52.0569	49.136
1	19.765	2104.53	2013.84	52.434	50.4476
1	21.406	991.534	961.763	52.0178	51.7943
1	22.502	1626.75	1548.89	52.5876	52.3331
1	22.516	1416.38	1348.27	52.5951	52.3377
1	23.206	1901.28	1975.79	49.9189	52.4881
1	25.415	6000.52	5447.84	54.0565	52.2352
1	27.166	1911.83	1812.28	52.7239	51.6436
1	27.452	3595.24	3896.19	48.656	51.5451
1	27.615	1960.95	1927.32	51.6141	51.4908
1	27.935	1035.43	1022.95	51.4562	51.3893
1	28.19	1155.72	1119.05	52.0718	51.3148
1	28.525	747.368	721.348	52.1696	51.2278
1	28.686	1318.37	1156.07	55.1357	51.1911
1	28.855	1443.01	1273.73	54.9307	51.1566
1	29.094	1383.31	1231.7	54.6604	51.1156
1	29.351	596.543	528.687	54.8054	51.0636
1	29.675	734.324	696.011	52.7273	50.9669
1	29.826	751.778	660.131	55.0931	50.913
1	30.166	980.678	882.025	54.3479	50.7789
1	30.377	955.256	843.655	54.9136	50.6915
1	30.638	742.867	714.962	52.2571	50.5847
1	30.873	358.843	496.901	41.5489	50.4946
1	31.019	959.473	1193.34	44.6	50.4435
1	31.18	664.281	806.79	45.2892	50.3931
1	31.327	980.35	1122.3	47.0236	50.3537
1	31.533	1098.83	1215.74	48.0367	50.3111
1	31.804	1106.77	1154.88	49.7948	50.2825
1	32.163	1460.1	1419.97	51.9375	50.3044
1	32.394	1276.85	1379.2	48.7545	50.3541
1	32.706	645.303	823.306	43.8666	50.46
1	32.929	1607.13	1667.71	49.9623	50.5593
1	33.096	1382.12	1365.24	51.461	50.645
1	33.252	1390.55	1495.79	48.8789	50.7326
1	33.457	1067.64	1099.11	50.2032	50.8575
1	33.809	2350.98	1973.09	56.5048	51.0924
1	33.986	819.73	743.804	54.0742	51.2177
1	34.34	1186.42	1141.17	52.2755	51.4765
1	34.527	1349.64	1184.6	55.1066	51.6148
1	34.736	1100.22	1103.44	50.9969	51.7685
1	34.992	1674.97	1532.75	53.812	51.9715
1	35.156	1031.08	1018.92	51.4483	52.1168
1	35.305	956.926	932.388	51.8797	52.2572
1	35.595	2357.26	2038.97	55.5622	52.5484
1	35.779	1335.79	1261.27	52.845	52.7416
1	35.924	1505.57	1415.19	52.9837	52.8964
1	36.219	999.817	1000.98	51.0505	53.2129
1	36.657	1107.43	1136.88	50.288	53.6671
1	37.056	1189.64	1044.92	55.0839	54.0384
1	37.207	638.974	635.31	51.2614	54.1627
1	37.408	1082.07	1022.3	52.8267	54.3107
1	37.568	1269.19	1153.42	54.0264	54.4123
1	37.857	1155.21	1008.47	55.2752	54.5937
1	38.03	1223.36	1095.92	54.4713	54.7116
1	38.277	1652.77	1312.99	58.228	54.8877
1	38.497	1987.82	1464.81	60.5985	55.0482
1	38.703	2440.69	1919.65	58.5424	55.1978
1	38.846	1668.54	1397.13	56.5766	55.2997
1	39.096	1040.68	1008.36	52.0507	55.4701
1	39.409	1513.29	1319.9	55.3026	55.6621
1	39.58	878.681	794.746	54.1735	55.7532
1	39.844	923.158	843.73	53.8503	55.8696
1	40.035	1198.23	1086.16	54.1052	55.9321
1	40.193	1131.68	1036.08	53.7975	55.9679
1	40.358	975.972	905.406	53.3891	55.9993
1	40.717	1379.99	1183.77	55.8215	56.0739
1	41.031	1266.85	1078.73	56.0521	56.1333
1	41.229	1125.72	919.035	57.3705	56.1613
1	41.603	1341.75	1104.99	57.097	56.1804
1	41.85	646.488	611.735	52.7788	56.1594
1	42.18	1679.93	1346.27	57.9536	56.0762
1	42.332	2282.84	1641.98	61.3639	56.0127
1	42.507	1799.51	1422.77	58.3779	55.917
1	42.678	1450.37	1254.92	55.5524	55.7982
1	42.864	1469.69	1311.51	54.5916	55.6378
1	43.055	1123.45	1015.5	54.1929	55.4363
1	43.205	1440.91	1244.91	55.598	55.2414
1	43.356	1290.39	1157.4	54.4331	55.0048
1	43.707	1377.74	1225.61	54.6888	54.3213
1	43.934	1263.92	1058.12	56.5828	53.7992
1	44.103	2206.94	1799.53	57.409	53.3796
1	44.488	1047.3	983.61	53.0093	52.359
1	44.697	1365	1267.93	53.3496	51.7862
1	44.941	1149.7	1102.77	52.3613	51.1194
1	45.092	1193.98	1178.26	51.4905	50.715
1	45.244	1200.98	1164.16	52.0379	50.3194
1	45.5	1151.36	1151.43	51.0842	49.6908
1	45.768	1111.28	1156.81	49.8672	49.1025
1	46.151	949.178	1101.2	46.6301	48.2424
1	46.392	1183.6	1413.96	45.771	47.6393
1	46.537	1155.13	1360.18	46.1936	47.2631
1	46.773	1245.37	1536.63	44.8305	46.642
1	47.067	747.459	891.373	45.8223	45.8768
1	47.274	934.884	1111.12	45.9213	45.361
1	47.567	859.883	1052.39	45.0663	44.6897
1	47.751	854.091	1051.62	44.8916	44.3169
1	47.912	1337.04	1631.18	45.1589	44.0295
1	48.146	729.171	983.207	42.2947	43.6886
1	48.337	1045.41	1463.9	41.2372	43.4885
1	48.508	1162.42	1608.03	41.5767	43.3773
1	48.71	951.928	1362.52	40.6302	43.3381
1	48.93	842.648	1241.41	39.8383	43.4024
1	49.205	510.18	837.169	36.9547	43.6163
1	49.446	550.229	833.03	39.097	43.9028
1	49.594	539.992	789.464	40.0475	44.1152
1	50.13	842.96	1039.16	44.8569	45.0315
1	50.476	564.775	686.491	45.2657	45.6674
1	50.673	544.406	650.538	45.7632	46.0163
1	51.019	1147.38	1165.93	50.5978	46.5644
1	51.176	920.866	998.771	48.6314	46.7722
1	51.371	1156.96	1201.65	49.9352	46.9828
1	51.554	1209.92	1152.72	52.5687	47.1234
1	51.691	827.073	904.36	48.3883	47.2071
1	51.988	1113.15	1192.24	49.0085	47.3963
1	52.215	916.125	959.523	49.6819	47.544
1	52.376	1006.42	1067.96	49.288	47.6484
1	52.618	727.571	802.711	48.121	47.8013
1	53.092	930.498	980.648	49.4945	48.0727
1	53.254	1129.94	1222.26	48.7116	48.1523
1	53.553	1435.3	1475.91	50.2379	48.2753
1	53.7	1362.65	1351.25	51.3422	48.3223
1	53.873	1216.07	1292.07	49.2497	48.3647
1	54.057	823.649	966.221	46.304	48.3925
1	54.223	1149.61	1292.42	47.561	48.401
1	54.427	1480.39	1665.77	47.5346	48.3945
1	54.573	1173.96	1358.11	46.7142	48.3815
1	55.016	731.468	846.774	46.6944	48.2986
1	55.267	712.319	770.425	48.7151	48.2214
1	55.755	671.213	861.328	43.701	48.0059
1	55.953	627.289	802.643	43.7837	47.8929
1	56.231	680.135	844.558	44.6465	47.7085
1	56.374	671.966	853.18	44.0057	47.6018
1	56.581	784.629	913.527	46.5259	47.4324
1	56.986	1162.21	1316.52	47.3363	47.0495
1	57.14	1023.83	1187.64	46.6342	46.8855
1	57.442	801.407	951.784	45.9427	46.5337
1	57.667	410.052	469.262	47.0341	46.1461
1	57.816	890.815	981.592	48.1581	45.7871
1	58.076	1478.27	1618.42	48.3511	45.0267
1	58.458	1304.79	1526.99	46.3743	43.7775
1	58.656	1395.48	1611.08	46.7745	43.1563
1	58.904	1344.27	1415.47	49.5211	42.4868
1	59.254	1473.79	1550.08	49.5556	41.8997
1	59.569	765.114	861.967	47.4987	41.4222
1	59.949	1112.15	1279.88	46.8687	40.5544
1	60.185	787.124	937.258	45.8665	40.0279
1	60.339	1019.27	1722.77	36.1852	39.7485
1	60.527	1041.89	1708.57	36.9717	39.5237
1	60.674	905.962	1552.99	35.8221	39.4677
1	61.077	573.938	1017.38	34.9672	39.6272
1	61.276	1454.04	2537.12	35.368	39.8021
1	61.51	1127.87	1780.91	37.9696	40.078
1	61.755	1506.17	2307.68	38.7751	40.4375
1	61.996	619.519	1439.44	28.5458	40.8505
1	62.223	971.777	1671.75	35.7307	41.2832
1	62.38	688.989	1233.24	34.7219	41.6022
1	62.566	876.217	1561.01	34.8405	41.9963
1	62.719	1078.94	1795.78	36.5844	42.3302
1	62.995	639.353	1119.08	35.2886	42.9449
1	63.171	436.563	938.656	30.2969	43.3388
1	63.564	284.908	724.048	26.6128	44.1986
1	63.886	1082.37	866.307	57.9929	45.0678
1	64.022	816.593	655.959	57.8789	45.5324
1	64.205	1238.18	967.248	58.7566	46.2308
1	64.405	1153.38	883.405	59.3783	47.0707
1	64.651	911.957	725.745	58.1729	48.18
1	64.813	1551.87	1175.5	59.7286	48.9369
1	64.975	1030.69	760.458	60.559	49.7003
1	65.252	887.438	703.731	58.2845	50.9848
1	65.447	1166.41	856.963	60.6927	51.845
1	65.797	1466.18	1075.61	60.7395	53.2214
1	65.99	478.883	989.657	31.2194	53.8507
1	66.305	501.156	988.952	32.3182	54.6131
1	66.506	779.082	827.115	49.2735	54.9206
1	66.742	1039.47	1009.74	51.9728	55.1445
1	66.901	1070.98	1006.76	52.9814	55.222
1	67.134	1498.71	1391.91	53.3544	55.2444
1	67.325	1172.58	1051.91	54.4276	55.1946
1	67.605	2448.01	1951.06	58.126	55.0357
1	67.816	1449.56	1173.59	57.6323	54.8678
1	68.025	1524.26	1309.98	55.7629	54.6771
1	68.291	1352.9	1150.33	56.0975	54.4228
1	68.461	338.334	305.212	54.255	54.2665
1	68.67	1272.45	1138.71	54.5037	54.0947
1	68.863	1192.32	993.386	56.7335	53.968
1	69.042	2354.75	1834.81	58.8371	53.8636
1	69.198	1760.64	1436.38	57.3925	53.7654
1	69.346	1909.8	1404.47	60.6626	53.6664
1	69.515	1172.72	998.211	56.0635	53.5474
1	69.682	1092.25	985.023	54.2643	53.4242
1	69.987	1262.96	1128.43	54.553	53.1875
1	70.223	1228.59	1094.5	54.6442	52.9966
1	70.409	676.402	646.754	52.4578	52.843
1	70.564	864.978	819.668	52.7341	52.7138
1	70.747	822.091	774.032	52.9322	52.5608
1	71.002	1092.06	974.217	54.6013	52.3485
1	71.286	427.589	601.68	41.1018	52.1167
1	71.466	792.727	903.089	47.1682	51.9591
1	71.618	1616.68	1841.26	47.1761	51.8077
1	71.774	763.219	922.136	45.4409	51.6373
1	71.925	678.223	769.922	47.2727	51.4601
1	72.146	809.442	926.346	47.0333	51.1836
1	72.479	932.796	1063.53	47.1438	50.7424
1	72.66	699.287	782.811	47.6877	50.4973
1	72.86	1197.48	1388.88	46.6385	50.228
1	73.253	459.993	424.874	53.5241	49.7222
1	73.432	388.42	397.545	50.3799	49.5104
1	73.659	703.497	654.945	53.2798	49.2665
1	73.812	663.092	602.734	54.0197	49.121
1	73.997	984.265	849.777	55.6202	48.9589
1	74.179	1154.92	958.692	56.8488	48.8063
1	74.322	1182.2	1017.13	55.7284	48.6909
1	74.602	686.833	664.315	52.1052	48.4765
1	74.745	956.728	822.495	55.753	48.3729
1	74.931	908.543	798.693	55.0577	48.2437
1	75.15	554.42	540.482	51.8639	48.0998
1	75.399	988.606	1633.62	36.7719	47.9465
1	75.677	732.057	1184.23	37.3294	47.7882
1	76.011	866.821	1243.01	40.5791	47.6152
1	76.223	1039.85	1593.89	38.7637	47.5148
1	76.42	977.601	1494.31	38.8385	47.4279
1	76.654	2066.34	2294.82	47.9244	47.3377
1	76.865	2233	2264.23	50.6633	47.2712
1	77.036	2010.05	2232.11	47.927	47.2259
1	77.358	1296.49	1425.78	48.2172	47.1575
1	77.614	1286.46	1324.71	50.1955	47.1143
1	77.886	720.068	911.967	44.0776	47.0745
1	78.058	367.221	479.284	43.2174	47.0505
1	78.423	1195.15	1347.85	47.4677	46.9965
1	78.725	861.615	959.752	47.8354	46.942
1	78.983	1358.71	1468.24	48.7416	46.8831
1	79.151	1083.82	1224.03	47.4255	46.8366
1	79.338	852.236	998.869	46.3301	46.7757
1	79.671	1193.68	1234.12	50.0739	46.6441
1	80.017	897.124	1051.67	46.3246	46.4821
1	80.173	919.144	1022.32	47.8794	46.4023
1	80.383	1691.83	1880.77	47.8947	46.2896
1	80.69	1135.33	1240.92	48.4005	46.1165
1	80.866	823.067	889.421	48.7416	46.0143
1	81.062	2028.9	2047.75	50.8043	45.8991
1	81.274	1717.82	1844.19	48.938	45.7743
1	81.714	1026.78	1162.15	47.3606	45.5203
1	81.922	724.13	903.464	44.5094	45.4054
1	82.213	741.941	961.862	43.4092	45.2538
1	82.551	1319.31	1472.04	47.7855	45.0954
1	82.726	560.075	725.216	43.4435	45.0262
1	82.907	691.178	911.951	42.9088	44.9679
1	83.113	848.712	1251.37	39.8159	44.9157
1	83.276	501.32	690.913	41.6812	44.8832
1	83.439	1221.7	1542.36	44.1693	44.8569
1	83.738	1202.13	1513.76	44.2432	44.8203
1	84.118	1541.22	1910.81	44.6918	44.7835
1	84.428	924.158	1150.11	44.5827	44.7502
1	84.738	1407.01	1832.02	43.2851	44.7035
1	84.878	898.546	1226.19	41.9579	44.6754
1	85.116	641.221	927.891	40.3289	44.6143
1	85.383	751.514	1116.19	39.6164	44.521
1	85.711	1238.71	1439.78	46.5754	44.3884
1	86.049	713.842	843.404	46.0946	44.2518
1	86.188	995.74	1143.61	46.9282	44.1953
1	86.367	736.164	885.602	45.5673	44.1218
1	86.65	1459.71	1746.54	45.7255	44.0039
1	87.046	967.852	1152.01	45.8778	43.8331
1	87.195	787.985	950.053	45.5024	43.7667
1	87.4	991.212	1144.31	46.7755	43.673
1	87.671	1469.71	1568.11	49.1238	43.5444
1	87.976	1180.43	1335.07	47.3826	43.3922
1	88.125	885.184	1012.89	47.0374	43.3147
1	88.334	846.055	998.666	46.1224	43.202
1	88.589	474.394	684.872	40.3935	43.0309
1	88.803	794.663	1034.68	43.2858	42.8463
1	89.105	453.512	630.059	41.4572	42.538
1	89.275	607.928	875.467	40.4621	42.3471
1	89.418	618.325	820.84	42.7352	42.1805
1	89.566	883.862	1135.27	43.6743	42.005
1	89.823	927.219	1310.4	40.9816	41.7
1	90.086	115.569	307.791	25.6412	41.3998
1	90.379	900.146	1377.12	38.815	41.0971
1	90.636	801.073	1181.03	39.8182	40.8744
1	90.967	746.142	1101.8	39.7746	40.6692
1	91.203	654.255	952.877	40.1519	40.5936
1	91.535	914.039	1241.6	42.0874	40.5952
1	91.71	962.389	1280.38	42.6734	40.6405
1	91.958	1163.57	1631.36	41.203	40.7492
1	92.242	513.811	893.537	35.4535	40.9269
1	92.435	955.429	1429.77	39.4119	41.0734
1	92.63	660.491	956.625	40.3046	41.2375
1	92.856	983.218	1363.71	41.5034	41.4419
1	93.08	1286.07	1605.35	44.4954	41.653
1	93.423	1504.46	1796.75	45.7796	41.9772
1	93.666	1349.37	1753.06	43.3485	42.1959
1	94.078	583.562	830.613	40.7846	42.5187
1	94.357	499.231	777.308	38.3435	42.6848
1	94.634	896.888	1099.03	45.0309	42.8147
1	94.986	692.98	896.261	43.4769	42.9571
1	95.127	839.607	1088.29	43.4141	43.008
1	95.395	695.346	892.327	43.7001	43.0964
1	95.774	1026.55	1316.36	43.7216	43.2061
1	96.055	717.353	904.592	44.2025	43.2788
1	96.393	929.967	1128.29	45.3198	43.36
1	96.548	642.431	798.183	44.6304	43.396
1	96.844	1112.48	1370.37	44.8791	43.4643
1	97.199	1112.05	1361.36	45.059	43.5487
1	97.477	1164.58	1429.87	44.9735	43.6194
1	97.746	798.261	980.724	44.9553	43.6939
1	98.078	773.495	1030.78	42.6266	43.7741
1	98.328	1570.79	1843.38	46.293	43.816
1	98.627	1005.76	1252.39	44.566	43.8507
1	98.797	945.273	1124.35	45.8983	43.8649
1	99.061	1436.29	1766.97	44.9162	43.8824
1	99.313	807.164	1069.66	42.7846	43.8972
1	99.49	810.919	1021.78	44.225	43.9084
1	99.703	1114	1406.04	44.1764	43.9246
1	99.88	638.446	868.913	42.0333	43.942
1	100.15	474.579	715.704	39.2024	43.9781
1	100.418	311.346	983.659	22.3245	44.0293
1	100.758	1160.36	1350.83	46.529	44.123
1	101.036	795.098	948.746	45.805	44.2176
1	101.293	620.381	745.296	45.6072	44.3114
1	101.656	807.451	933.92	46.7201	44.4583
1	101.818	857.577	927.987	48.7004	44.5307
1	101.962	870.076	926.679	49.1772	44.5991
1	102.334	840.322	876.079	49.8212	44.7965
1	102.575	1427.65	1407.36	51.523	44.9423
1	102.842	860.145	953.141	47.9904	45.1229
1	103.308	468.482	626.274	42.5379	45.4925
1	103.638	1055.92	1310.87	44.6537	45.8016
1	103.894	725.447	873.089	45.5546	46.0717
1	104.104	922.712	1103.8	45.7314	46.3145
1	104.502	1077.73	1284.11	45.8477	46.8646
1	104.793	374.78	602.759	37.4825	47.3297
1	105.018	1282.23	1587.49	44.7325	47.7049
1	105.2	762.295	893.059	46.343	48.0084
1	105.451	920.413	1201.87	43.2036	48.413
1	105.621	1323.74	1505.17	47.2243	48.6694
1	105.785	1663.07	1759.6	49.3761	48.897
1	106.081	1299.3	1420.23	48.3986	49.349
1	106.309	1154.7	1197.93	49.9701	49.7588
1	106.502	1723.64	1717.06	51.2027	50.1264
1	106.89	1934.27	1761.01	53.9703	50.8565
1	107.15	1547.53	1481.21	52.4264	51.2875
1	107.287	1450.39	1362.31	53.0066	51.4803
1	107.439	1359.4	1333.94	51.6633	51.685
1	107.577	1207.26	1161.56	52.2664	51.8812
1	107.739	1807.98	1688.54	53.1822	52.1214
1	107.949	2111.69	1801	56.0019	52.443
1	108.086	2032.54	1665.17	57.2608	52.6558
1	108.293	1641.7	1369.66	56.6907	52.9767
1	108.459	1484.82	1293.96	55.3292	53.2291
1	108.616	1135.73	1087.87	52.4037	53.4603
1	108.786	1061.53	1028.28	52.0588	53.6986
1	109.06	1007.34	971.79	52.1849	54.0466
1	109.359	1459.39	1292.22	54.8336	54.3584
1	109.581	1688.53	1449.52	55.7982	54.5319
1	109.921	1755.11	1580.49	54.3098	54.6325
1	110.204	1230.98	1114.43	54.1446	54.563
1	110.408	967.212	934.431	52.1404	54.4509
1	110.65	971.453	949.883	51.7718	54.2738
1	110.836	1869.81	1512.04	57.6695	54.1201
1	110.99	1306.08	1170.51	54.4587	53.9903
1	111.293	1380.29	1263.02	53.8139	53.7545
1	111.446	1468.71	1375.36	53.0996	53.6578
1	111.662	1253.98	1098.04	55.1801	53.563
1	111.811	2388.31	1946.05	57.4311	53.5342
1	112.001	927.761	903.208	51.9056	53.5516
1	112.247	1183.09	1064.89	54.3241	53.6826
1	112.482	1773.58	1595.68	54.338	53.9044
1	112.637	1911.15	1635.27	55.9005	54.0818
1	112.789	1411.4	1315.12	53.2532	54.277
1	113.089	1338.33	1272.29	52.6358	54.7145
1	113.326	1409.94	1304.94	53.4615	55.0995
1	113.52	946.712	978.829	50.0725	55.4338
1	113.74	1593.37	1563.52	51.6635	55.827
1	113.932	1432.12	1437.11	50.98	56.1773
1	114.228	1030.71	1050.61	50.5042	56.7187
1	114.425	1946.19	1498.74	59.2074	57.0726
1	114.597	2026.07	1689.79	56.7008	57.3727
1	114.854	1560.06	1264.39	57.5989	57.798
1	115.039	1499.3	1140.26	59.6017	58.1145
1	115.197	1290.64	958.801	60.3425	58.4172
1	115.419	1560.41	1167.17	60.1263	58.8841
1	115.574	1957.52	1417.35	61.1543	59.2328
1	115.733	2444.26	1746.88	61.5661	59.6052
1	115.996	2232.16	1470.72	64.1397	60.2413
1	116.311	1860.83	1212.79	64.4842	61.0114
1	116.505	2780.81	1810.05	64.5252	61.4758
1	116.65	1386.1	947.981	62.9589	61.812
1	116.938	1004.71	743.695	60.4568	62.4374
1	117.274	1635.88	1097.73	63.5611	63.0655
1	117.636	1749.1	1172.71	63.588	63.5734
1	117.814	1220.68	858.528	62.0734	63.751
1	117.995	1668.21	1095.24	64.2527	63.892
1	118.162	967.096	645.086	63.7504	63.9905
1	118.398	1188.75	783.439	64.1318	64.0845
1	118.6	1177.65	790.601	63.5467	64.1294
1	118.759	1027.31	708.073	62.713	64.1459
1	119.041	1128.41	732.093	64.6287	64.1437
1	119.266	940.1	629.023	63.6524	64.1224
1	119.56	892.374	636.777	61.6153	64.0832
1	119.86	1529.89	954.229	65.8745	64.0474
1	120.059	1796.21	1138.62	65.3628	64.0355
1	120.272	2112.74	1328.71	65.6132	64.0408
1	120.499	1676.84	1032.97	66.2673	64.042
1	120.671	852.677	570.035	63.6798	64.0226
1	120.939	893.124	611.662	62.9155	63.9639
1	121.076	1130.86	726.8	64.9268	63.9232
1	121.242	1056.63	692.27	64.3186	63.8664
1	121.46	1308.31	894.245	62.9777	63.7829
1	121.785	1312.93	851.625	64.6353	63.65
1	121.957	1376.16	959.033	62.3642	63.5806
1	122.237	2089.4	1239.76	67.4505	63.4767
1	122.43	1665.82	1140.47	62.9259	63.4166
1	122.586	839	665.897	58.2573	63.3776
1	122.957	1192.74	934.216	58.6736	63.3307
1	123.157	1532.38	1043.42	63.0984	63.3374
1	123.537	1100.9	729.144	63.9752	63.404
1	123.747	994.879	767.497	59.152	63.4644
1	124.041	1662.55	1076.93	64.6788	63.5684
1	124.182	1630.32	1100.51	63.3733	63.6237
1	124.353	1212.38	725.68	67.1752	63.6931
1	124.642	1377.95	1014.45	60.6282	63.8113
1	124.839	1700.58	1106.39	64.5402	63.8881
1	125.02	1455.19	928.389	65.1596	63.9529
1	125.448	1315.42	907.587	62.6805	64.0701
1	125.694	1382.04	957.027	62.5654	64.1048
1	125.917	1342.91	889.683	63.9662	64.1094
1	126.223	2245.26	1420.85	65.4165	64.1053
1	126.524	1973.68	1325.51	63.5348	64.112
1	127.032	1330.69	919.913	62.6189	64.1173
1	127.322	1733.14	1029.73	67.4086	64.1001
1	127.508	913.248	637.933	62.2896	64.0756
1	127.783	1210.95	781.249	64.8062	64.0137
1	128.042	1264.06	850.957	63.4595	63.9209
1	128.196	1256.75	919.855	60.8121	63.8469
1	128.361	1751.79	1116.81	65.1825	63.7501
1	128.5	2374.25	1378.03	68.1455	63.6531
1	128.709	1858.1	1228.28	64.0362	63.4784
1	129.043	1820.66	1324.67	61.0006	63.1189
1	129.362	1408.06	909.534	64.7671	62.5993
1	129.523	2121.22	1285.21	66.7913	62.2548
1	129.699	2750.08	1519.04	69.7012	61.8289
1	130.007	2607.65	1715.83	64.1821	60.9927
1	130.157	2065.73	1295.46	65.703	60.5589
1	130.328	1677.89	1139.65	63.1774	60.0551
1	130.543	1273.45	1014.18	58.1494	59.4233
1	130.727	1229.69	1022.27	56.8026	58.8986
1	130.91	1422.11	1172.08	57.0726	58.4051
1	131.163	964.199	839.257	55.3665	57.7933
1	131.344	952.745	914.811	52.3291	57.4226
1	131.648	1211.91	1057.78	55.2806	56.9639
1	131.922	1340.49	1237.98	53.5282	56.7013
1	132.118	1064.14	1006.95	52.7782	56.5639
1	132.329	2039.43	1692.07	56.8646	56.4578
1	132.548	2307.5	1810.44	58.6199	56.3886
1	132.979	1755.42	1450.02	57.0029	56.3531
1	133.13	1639.22	1343.23	57.2541	56.3662
1	133.42	1880.59	1612.08	55.8431	56.4186
1	133.565	524.586	624.042	45.8947	56.4552
1	133.954	870.462	718.875	57.0093	56.5724
1	134.282	755.411	653.009	55.5813	56.6754
1	134.556	390.032	498.858	43.7954	56.7501
1	134.759	692.884	690.706	51.182	56.7922
1	135.124	1114.09	954.216	55.8694	56.9225
1	135.426	962.949	891.019	53.4689	57.117
1	135.77	1404.9	1045.59	60.2848	57.4067
1	135.967	1821.99	1171.87	64.9029	57.5944
1	136.112	1505.96	1014.18	63.4476	57.7385
1	136.279	1072.92	758.6	61.9064	57.9076
1	136.423	1312.41	921.846	62.1145	58.0535
1	136.645	1948.68	1281.87	64.1909	58.2735
1	136.81	1313.19	900.057	62.8905	58.429
1	136.993	1704.6	1060.94	65.9418	58.5889
1	137.199	2122.93	1296.84	66.5324	58.7479
1	137.396	921.027	664.778	61.2537	58.8734
1	137.718	1191.23	942.203	58.3655	59.0549
1	137.857	1171.88	807.444	62.7237	59.1337
1	138.112	1417.92	954.181	63.4712	59.2794
1	138.317	1987.07	1290.33	64.6003	59.3976
1	138.668	639.15	711.587	47.8505	59.603
1	138.806	1103.78	1030.13	53.2039	59.6849
1	139.027	760.307	778.296	50.3749	59.8176
1	139.288	613.506	615.172	51.0034	59.9771
1	139.438	584.241	588.702	50.8543	60.0701
1	141.556	1893.32	1246.24	64.171	61.5381
1	141.737	1223.25	850.435	62.4397	61.6802
1	142.098	1044.94	738.575	61.9168	61.9732
1	142.436	740.097	566.998	59.3708	62.2824
1	142.594	750.967	578.6	59.1918	62.4443
1	143.011	583.756	374.356	64.9963	62.9115
1	143.256	1004.2	669.184	63.7813	63.2049
1	143.448	1063.75	721.476	63.2229	63.4404
1	143.668	1214.98	749.547	66.221	63.7125
1	143.904	1489.81	824.905	69.6256	64.003
1	144.106	1637.94	930.287	68.8273	64.2469
1	144.337	1328.8	793.057	67.2667	64.5165
1	144.582	1002.95	620.619	66.1255	64.7867
1	144.835	975.633	625.041	65.0277	65.0432
1	145.069	1540.8	916.385	67.3766	65.2551
1	145.221	1137.04	651.485	68.5516	65.3808
1	145.428	955.799	568.853	67.3547	65.5428
1	145.636	1172.72	717.174	66.4976	65.6955
1	145.992	1000.91	668.52	63.7089	65.9354
1	146.344	1077.15	718.207	63.7632	66.1491
1	146.651	893.102	554.348	66.0282	66.3192
1	146.912	975.422	601.757	66.2212	66.4536
1	147.099	617.997	443.193	61.4575	66.545
1	147.363	1689.43	999.105	67.5553	66.6682
1	147.714	825.652	603.314	60.8648	66.8238
1	147.88	735.071	513.653	62.2784	66.8949
1	148.022	1330.54	873.244	64.2635	66.9549
1	148.227	1046.04	732.613	62.2066	67.0553
1	148.638	984.643	638.229	64.6579	67.3237
1	148.973	804.233	642.112	58.0701	67.5812
1	149.14	1269.04	751.303	67.5211	67.7137
1	149.317	2225.82	1195.89	70.5675	67.8525
1	149.571	1430.53	737.296	71.8635	68.0408
1	149.713	1012.12	534.739	71.0917	68.1368
1	149.904	1452.27	823.525	68.8771	68.2512
1	150.158	1244.08	698.576	69.1855	68.3694
1	150.34	1388.38	777.309	69.2779	68.4245
1	150.616	1234.42	678.764	69.8433	68.4505
1	150.754	1153.51	567.46	73.3068	68.4336
1	150.964	1050.69	552.238	71.2539	68.3615
1	151.12	1337.14	683.009	72.1422	68.2743
1	151.365	896.968	506.039	69.0379	68.0941
1	151.546	579.177	326.796	69.0336	67.9377
1	151.765	1326.63	692.946	71.4475	67.7355
1	152.201	1116.53	630.985	68.9842	67.3481
1	152.366	1342.94	713.234	70.9289	67.2263
1	152.547	1285.73	681.365	70.997	67.0706
1	153	1420.83	727.252	72.0782	66.4572
1	153.409	401.309	271.85	63.2618	65.7747
1	153.642	902.483	786.641	55.3227	65.3965
1	153.883	799.644	726.107	54.0517	65.0534
1	154.24	1003.25	931.7	53.3563	64.7057
1	154.531	988.148	690.906	62.2597	64.5003
1	154.679	998.11	678.528	63.1496	64.3799
1	154.956	1523.48	1024.07	63.5067	64.1342
1	155.152	1040.48	782.614	59.9506	63.9502
1	155.293	1008.08	640.7	65.28	63.8157
1	155.481	1145.42	775.573	63.2758	63.6368
1	155.813	1393.14	936.491	63.5053	63.3339
1	155.959	1681.15	975.318	68.1595	63.2107
1	156.232	1447.61	946.365	64.3875	63.0058
1	156.414	878.965	608.826	62.5568	62.8925
1	156.611	676.867	498.971	60.5864	62.796
1	156.971	955.569	731.482	59.3963	62.7049
1	157.22	1460.93	998.783	62.9709	62.6924
1	157.409	1530.97	996.329	64.5311	62.6914
1	157.766	1650.93	1066.56	64.7629	62.704
1	157.944	1598.6	1038.03	64.6016	62.715
1	158.186	1011.46	714.101	61.9525	62.7322
1	158.325	1076.52	749.854	62.3793	62.7423
1	158.598	1519.12	985.994	64.6153	62.7599
1	158.966	2668.09	1505.87	69.0249	62.7725
1	159.128	2465.96	1441.92	67.9118	62.7717
1	159.499	1990.17	1194.89	67.0784	62.7488
1	159.769	1766.63	1182.43	63.6424	62.709
1	160.004	1167.17	938.433	57.8501	62.6549
1	160.192	793.271	627.886	58.3431	62.6006
1	166.141	1080.63	1011.98	53.0984	59.2718
1	166.406	771.666	705.19	53.8539	59.1201
1	166.6	928.611	782.986	56.3591	59.0127
1	166.755	1002.14	778.675	58.9256	58.9292
1	166.934	2143.09	1481.86	62.6118	58.8356
1	167.138	1447.01	1005	62.4711	58.7329
1	167.374	2272.19	1463.99	64.8478	58.6199
1	167.71	2076.75	1356.61	64.4121	58.4705
1	168.001	1779.85	1217.79	62.9456	58.3532
1	168.159	1943.38	1302.08	63.6095	58.2945
1	168.332	1359.12	950.044	62.2678	58.2346
1	168.621	1263.07	881.624	62.3137	58.1185
1	169.027	929.17	718.029	59.0982	57.9033
1	169.276	1148.33	990.402	55.6525	57.7526
1	169.465	2119.85	1495.34	61.98	57.6339
1	169.771	1519.4	1072.18	61.9682	57.4422
1	170.117	871.789	941.696	48.7535	57.2403
1	170.26	1194.91	1154.7	52.1327	57.1655
1	170.526	1036.83	996.693	52.2939	57.0462
1	170.716	883.844	863.302	51.8044	56.9805
1	171.049	367.762	612.587	36.5636	56.9147
1	171.32	1049.15	727.828	62.5081	56.9174
1	171.474	1094.65	719.25	64.2275	56.9451
1	171.679	910.161	642.926	61.9357	57.0159
1	171.844	1072.26	738.585	62.7334	57.101
1	172.079	627.689	449.601	61.4957	57.2616
1	172.342	601.633	457.378	59.614	57.4908
1	172.71	1343.2	1004.02	60.1478	57.8855
1	172.912	732.407	582.535	58.1903	58.1325
1	173.253	1109.21	842.601	59.6386	58.5873
1	173.464	799.258	1147.01	40.5578	58.8867
1	173.619	769.047	1054.18	41.8324	59.1126
1	173.917	1133.53	906.334	58.0248	59.5556
1	174.183	1148.14	808.038	62.0528	59.9534
1	174.351	1080.16	727.63	63.4389	60.2023
1	174.748	1682.98	1111.54	64.0641	60.8726
1	174.913	1533.73	997.253	64.559	61.1947
1	175.099	1152.83	710.09	66.2708	61.5817
1	175.339	2231.81	1324.32	67.4491	62.1101
1	175.517	1247.02	799.367	65.0094	62.5169
1	175.949	1389.72	893.453	64.9168	63.526
1	176.407	1168.65	825.441	61.9387	64.5691
1	176.603	914.075	718.16	58.5765	64.9879
1	177.113	2956.53	1794.75	66.7307	65.9417
1	177.285	1340.58	867.889	64.6962	66.2049
1	177.542	2806.93	1549.52	69.72	66.5289
1	177.719	2082.24	1075.38	71.8001	66.6972
1	177.911	1847.1	1041.57	69.0531	66.8442
1	178.25	1007.05	605.461	67.035	67.0572
1	178.467	2018.57	1130.71	69.262	67.1619
1	178.619	928.191	603.435	64.5635	67.2204
1	178.768	1585.61	924.22	68.0116	67.2657
1	179.16	1081.04	682.036	65.5125	67.327
1	179.455	1133.95	704.01	66.0207	67.3169
1	179.603	1630.9	942.324	68.2875	67.2934
1	179.758	1774.11	981.018	69.6671	67.2554
1	180.043	946.855	605.401	65.0905	67.1493
1	180.213	966.306	570.607	67.6023	67.0635
1	180.536	1810.62	1032.09	68.7136	66.8534
1	180.674	1449.38	867.472	67.1776	66.7349
1	180.922	1549.06	971.779	65.6921	66.4507
1	181.067	1224.75	786.978	64.9336	66.2472
1	181.321	1297.46	829.802	65.0817	65.8356
1	181.497	1270.96	821.96	64.7293	65.5165
1	181.679	1328.52	828.196	65.891	65.164
1	181.992	1351.05	855.293	65.4048	64.5221
1	182.298	2871.52	1641.54	68.6232	63.8765
1	182.441	1387.18	834.544	67.0145	63.5768
1	182.59	1035.81	760.91	60.6968	63.2705
1	182.991	900.316	649.353	61.277	62.5014
1	183.527	1742.33	1153.09	63.9993	61.6917
1	183.853	1397.68	978.705	62.2125	61.3047
1	184.01	1233	863.051	62.2249	61.1197
1	184.21	1338.32	1003.55	60.0476	60.8857
1	184.441	1396.43	943.977	63.328	60.6178
1	184.951	648.606	494.718	59.51	60.0374
1	185.284	682.669	557.955	57.3353	59.6679
1	185.483	356.183	567.207	37.7443	59.4512
1	185.656	973.786	863.117	54.8018	59.2655
1	185.903	1313.46	1007.61	59.3284	59.0051
1	186.157	1390.49	1114.16	57.9578	58.7433
1	186.472	1412.79	1057.88	60.0927	58.428
1	186.672	1496.28	1136.68	59.6371	58.2334
1	186.886	1665.14	1290.66	59.0028	58.0247
1	187.252	1273.18	1017.85	58.0294	57.6564
1	187.397	2341.11	1632.97	62.3356	57.5076
1	187.755	1529.25	1183.62	59.0484	57.1363
1	187.917	1074.24	848.684	58.4021	56.9675
1	189.742	1936.87	1459.42	59.8948	55.2085
1	189.932	2137.87	1491.98	62.319	55.0571
1	190.077	3676.07	2508.67	63.0278	54.9477
1	190.409	1461.97	1174.12	57.886	54.7193
1	190.562	1686.89	1324.13	58.6051	54.6254
1	190.83	970.553	871.465	54.3996	54.4798
1	191.162	958.439	932.873	51.9122	54.3359
1	191.466	1161.49	1191.76	50.3038	54.2142
1	191.693	1552.1	1377.65	54.7581	54.1147
1	191.84	1424.33	1392.06	51.786	54.0484
1	192.001	1060.63	1041.97	51.6277	53.9759
1	192.237	1479.25	1730.78	46.3806	53.8725
1	192.384	1077.34	1157.95	48.9028	53.8116
1	192.546	1229.63	1229.97	51.0776	53.7494
1	192.821	2066.3	2093.45	50.6887	53.6595
1	193.22	765.212	829.802	48.6367	53.5773
1	193.611	1158.97	1062.5	53.7557	53.5717
1	193.813	1240.82	1121.08	54.2069	53.6049
1	194.018	1945.77	1626.99	56.6204	53.6676
1	194.279	1432.21	1286.72	54.3819	53.8405
1	194.508	1405.61	1214.94	55.5843	54.0981
1	194.667	1298.88	1112.18	55.878	54.3245
1	195.007	1376.88	1198.23	55.3727	54.9069
1	195.154	1399.22	1354.38	52.0818	55.1879
1	195.63	1627.5	1326.62	57.4193	56.1438
1	195.811	1430.87	1184.59	56.9325	56.5003
1	196.008	1951.6	1666.35	55.9664	56.8672
1	196.175	864.968	838.134	52.0494	57.1523
1	196.563	651.933	503.605	59.1098	57.6796
1	196.754	995.368	696.087	62.2537	57.8481
1	196.92	2099.04	1511.38	61.3303	57.9341
1	197.117	882.305	661.188	60.0674	58.0017
1	197.254	642.654	532.573	56.9011	58.05
1	197.432	634.076	516.077	57.4665	58.1116
1	197.73	1542.99	1141.93	60.4622	58.2053
1	198.003	1258.62	1027.27	57.3786	58.2709
1	198.417	2224.16	1546.11	62.4434	58.3103
1	198.619	817.055	637.949	58.7726	58.294
1	198.759	1042.22	767.602	60.6152	58.2661
1	198.901	1274.68	964.651	59.7577	58.2223
1	199.146	1033.74	882.119	55.9852	58.1058
1	199.31	987.199	774.732	58.6122	57.9958
1	199.576	1879.04	1258.9	63.6114	57.7565
1	199.729	805.484	620.045	59.2202	57.5892
1	200.086	614.349	545.097	54.7695	57.1471
1	200.353	725.43	576.375	58.2236	56.7681
1	200.514	897.59	711.002	58.319	56.5191
1	200.883	879.883	716.235	57.4623	55.8893
1	201.043	1562.79	1135.82	61.035	55.5902
1	201.236	1260.22	983.909	58.7745	55.2079
1	201.375	911.732	783.184	55.7781	54.9179
1	201.597	1086.74	909.755	56.5839	54.429
1	201.766	1352.76	1096.74	57.5884	54.0352
1	202.009	814.935	718.17	54.981	53.4358
1	202.179	909.189	828.051	53.959	52.9928
1	202.393	580.894	559.396	52.2395	52.4287
1	202.726	626.5	613.818	51.7106	51.5739
1	202.94	667.572	945.582	40.9191	51.0391
1	203.187	1333.95	1792.09	42.3983	50.4358
1	222.967	504.222	837.613	36.6343	30.914
1	225.052	861.899	1768.97	31.3816	29.695
1	227.155	977.583	1998.08	31.4799	28.1092
1	227.296	637.71	1365.61	30.3902	27.9867
1	227.433	540.526	1202.28	29.5221	27.8655
1	229.526	852.957	2875.21	21.1578	25.7215
1	229.802	861.228	2738.66	22.2054	25.3937
1	230.056	1536.99	3569.59	28.5555	25.082
2	6.566	1237.85	1610.95	43.2995	46.9751
2	8.282	2611.12	3527.69	42.2397	47.896
2	8.619	1535.67	1588.77	50.0534	48.0165
2	8.802	1359.45	1456.46	48.9999	48.0731
2	9.057	1661.37	1534.96	53.5155	48.1412
2	9.526	1512.8	1559.29	50.1662	48.2332
2	9.79	1106.48	1250.22	47.4113	48.2655
2	9.988	1521.97	1551.42	50.5028	48.2802
2	10.155	1577.1	1655.97	49.6059	48.2862
2	10.392	954.628	1096.12	46.9355	48.2846
2	10.831	1140.13	1299.7	47.1489	48.2491
2	11.171	758.762	913.486	45.5449	48.1875
2	11.589	1243.27	1331.99	48.9999	48.0712
2	11.771	999.639	1046.82	49.6869	48.0098
2	11.934	1118.16	1185.94	49.303	47.9504
2	12.113	1055.73	1103.99	49.7299	47.8816
2	12.43	1378.87	1315.93	52.5162	47.7535
2	12.642	1784.71	1540.31	55.6312	47.6657
2	13.062	927.573	967.85	49.796	47.4948
2	13.231	734.825	813.843	48.0061	47.4295
2	13.529	702.442	788.595	47.6027	47.3231
2	13.82	535.798	612.857	47.0489	47.2339
2	14.048	671.702	765.041	47.1749	47.1508
2	14.219	727.224	827.077	47.2179	47.0654
2	14.55	987.871	1128.86	47.0775	46.8588
2	14.744	615.325	717.751	46.4708	46.721
2	14.912	1695.45	1718.52	50.6746	46.5969
2	15.211	872.259	1006.93	46.7771	46.3762
2	15.383	1022.18	1087.89	49.1992	46.2557
2	15.633	972.328	1028.98	49.3698	46.0983
2	15.814	947.455	1014.44	49.0185	46.0032
2	16.047	925.124	1098.98	45.9356	45.9119
2	16.354	417.049	536.684	43.6205	45.8596
2	16.596	436.233	857.994	32.3979	45.8826
2	16.797	558.959	942.093	36.2582	45.9415
2	17.065	911.27	1513.62	36.6374	46.0676
2	17.503	1299.85	1419.3	48.4306	46.3628
2	17.687	2005.37	2329.13	46.5975	46.5097
2	17.978	1317.61	1475.27	47.682	46.7575
2	18.141	1068.91	1203.91	47.5062	46.8999
2	18.535	1316.81	1356.95	50.1736	47.2363
2	19.008	1098.65	1150.51	49.6867	47.584
2	19.208	912.353	964.099	49.4139	47.6985
2	19.537	1295.83	1378.96	49.2028	47.9048
2	19.869	756.916	858.478	47.2995	48.1746
2	20.086	781.374	888.82	47.2126	48.3729
2	20.279	854.191	928.068	48.5793	48.5575
2	20.462	1255.23	1211.01	52.183	48.7351
2	20.628	1149.41	1141.95	51.2844	48.8951
2	20.792	1719.62	1691.5	51.5894	49.0489
2	21.067	1468.19	1487.6	50.6862	49.2896
2	21.262	751.076	826.486	48.1988	49.4408
2	21.516	1040.32	1144.64	48.2019	49.6044
2	21.824	937.219	1013.72	48.7136	49.7379
2	22.018	1844.34	1827.6	51.3642	49.7881
2	22.471	1067.1	1060.19	51.2842	49.8524
2	22.751	1402.49	1400.26	51.1346	49.8633
2	22.961	1673.49	1576.43	52.9171	49.8612
2	23.28	1805.1	1666.91	53.531	49.8471
2	23.5	1100.19	1152.31	49.6818	49.8336
2	23.774	1523.64	1567.53	50.2229	49.8173
2	24.12	783.024	871.076	47.8741	49.8052
2	24.308	1167.21	1185.71	50.6075	49.8061
2	24.599	1098.17	1240.54	47.4183	49.823
2	24.829	681.457	825.07	45.3801	49.8533
2	25.071	682.059	810.207	45.9367	49.886
2	25.416	760.533	900.591	46.0287	49.9075
2	25.663	917.059	1129.15	44.8917	49.9083
2	25.904	1045.39	1187.78	47.2464	49.9001
2	26.191	886.233	1026.39	46.6813	49.8824
2	26.628	1390.25	1514.66	48.4969	49.8476
2	26.891	1194.98	1211.05	50.6794	49.8274
2	27.223	905.388	978.859	48.7269	49.8086
2	27.615	1248.76	1327.06	49.2437	49.8044
2	27.79	1495.43	1549.01	50.0169	49.8113
2	28.099	1939.56	1550.17	58.0378	49.8408
2	28.312	1022.52	1011.25	51.4239	49.8653
2	28.533	1841.26	1725.81	53.0715	49.8821
2	28.709	1495.44	1505.96	50.8724	49.8896
2	29.063	1222.7	1233.74	50.8123	49.8898
2	29.6	676.441	697.839	50.1397	49.8567
2	35.567	3685.95	2947.09	58.0257	49.0336
2	35.788	1241.78	1282.5	50.1057	49.0647
2	36.21	901.781	966.851	48.9775	49.1516
2	36.473	687.227	870.967	44.058	49.2253
2	36.683	546.474	631.288	46.7565	49.2957
2	36.928	1064.79	1156.46	48.5901	49.4011
2	37.164	1066.51	1055.99	51.3882	49.5322
2	37.399	1574.58	1399.95	54.7057	49.6877
2	37.712	1139.38	1125.94	51.4482	49.9265
2	37.919	1176.11	1141.69	51.9938	50.1004
2	38.153	982.086	901.216	53.7255	50.3083
2	38.543	793.883	825.12	49.9143	50.6714
2	38.763	853.917	873.099	50.4104	50.8798
2	38.964	1316.8	1251.45	52.6447	51.069
2	39.2	1385.47	1436.19	49.994	51.2862
2	39.564	617.71	704.621	47.1298	51.6022
2	39.987	392.84	917.474	28.4319	52.0203
2	40.184	1030.43	1062.78	50.147	52.255
2	40.42	1251.58	1198.99	52.3996	52.5615
2	40.66	587.356	602.017	50.3364	52.8943
2	40.851	1036.36	990.085	52.4842	53.1695
2	41.293	1261.96	1080.39	55.8832	53.8181
2	41.458	1432.79	1264.3	54.9408	54.0572
2	41.622	624.07	608.447	51.8606	54.2892
2	41.984	1244.1	1089.72	55.1704	54.7697
2	42.267	2046.88	1617.42	58.3961	55.1013
2	42.449	2388.14	1871.26	58.6609	55.2875
2	42.676	1331.26	1034.09	58.9348	55.5226
2	42.86	1547.13	1298.1	56.513	55.7358
2	43.205	1008.69	836.672	56.8726	56.1747
2	43.659	1090.57	842.62	59.1033	56.7917
2	43.848	991.372	804.292	57.5674	57.0486
2	44.063	1095.48	904.33	57.0222	57.3327
2	44.309	1027.35	849.378	56.9747	57.6391
2	44.495	1810.74	1301.63	61.383	57.8519
2	44.685	1544.17	1190.26	59.1781	58.0476
2	45.013	917.963	771.201	56.4728	58.3209
2	45.221	568.313	465.731	57.2516	58.4429
2	45.481	1137.09	879.7	59.0624	58.4928
2	45.655	1234.68	1009.19	57.3329	58.4541
2	45.878	1871.85	1350.78	61.2603	58.3404
2	46.081	922.043	719.254	58.8019	58.1923
2	46.255	888.512	754.272	56.1472	58.0454
2	46.518	1118.49	887.342	58.2707	57.8139
2	46.709	1480.16	1130.62	59.4642	57.6577
2	46.973	1382.22	1105.9	58.0042	57.4886
2	47.17	1378.05	1084.84	58.5142	57.4183
2	47.472	1856.36	1377.25	60.3842	57.4437
2	47.964	1547.13	1185.55	59.3636	57.7087
2	48.177	2038.09	1594.86	58.7028	57.8598
2	48.589	1164.9	917.552	58.4966	58.2009
2	48.779	1336.4	1079.49	57.7046	58.3757
2	49.306	557.588	691.272	44.693	58.8979
2	49.778	885.846	918.994	49.9704	59.3866
2	50.097	715.011	1052.11	39.8709	59.7125
2	50.66	1867.26	1273.78	63.0403	60.2481
2	50.908	1274.98	866.39	63.1627	60.4573
2	51.08	1964.92	1310.79	63.7474	60.5895
2	51.307	1836.85	1152.44	65.6886	60.7451
2	51.694	1482.71	991.944	63.6569	60.9993
2	51.934	1058.76	727.689	62.8025	61.1639
2	52.209	1580.13	1032.56	64.4009	61.3564
2	52.422	1754.16	1079.87	66.2888	61.5068
2	52.585	1120.65	741.34	64.0128	61.6217
2	52.872	1029.02	711.348	62.6196	61.8221
2	53.074	1117.14	798.24	61.5725	61.9602
2	53.255	1269.61	861.309	63.2153	62.081
2	53.492	1199.32	751.414	65.7325	62.2336
2	53.781	893.178	534.854	67.1613	62.4089
2	53.97	744.567	467.866	65.6397	62.5157
2	54.341	1139.08	680.019	67.2579	62.6737
2	54.654	930.57	573.132	66.2738	62.7473
2	54.946	920.104	583.862	65.3299	62.7786
2	55.259	776.931	522.037	63.5192	62.7842
2	55.511	496.471	524.036	49.448	62.7761
2	55.694	965.115	781.329	57.6341	62.7674
2	55.903	686.341	570.671	56.7969	62.7582
2	56.173	1299.6	1006.3	59.035	62.7533
2	56.357	1067.71	878.945	57.1098	62.7583
2	56.549	718.548	627.629	55.2575	62.7741
2	56.864	852.052	538.952	65.4311	62.8309
2	57.104	917.256	578.414	65.5283	62.9021
2	57.412	874.149	555.969	65.2577	63.0199
2	57.626	869.224	538.356	66.0968	63.1151
2	57.794	579.333	426.868	60.6014	63.1952
2	58.08	1020.91	635.359	65.9444	63.3381
2	58.305	589.842	429.61	60.9672	63.4525
2	58.739	815.469	540.361	63.9597	63.6643
2	58.986	1379.19	887.12	64.9013	63.772
2	59.165	1578.69	951.641	66.9522	63.841
2	59.341	2057.7	1225.11	67.3432	63.8994
2	59.624	960.772	631.334	64.2249	63.9971
2	60.08	1877.5	1267.86	63.361	64.195
2	60.534	1221.56	759.015	65.995	64.4221
2	60.819	1510.26	951.172	65.5677	64.5702
2	61.01	1892.6	1135.09	67.1123	64.6683
2	61.515	1834.66	1131.85	66.2208	64.9104
2	61.997	1667.13	1046.9	65.6604	65.0955
2	62.268	1674.27	1207.85	61.2696	65.1697
2	62.519	1243.82	844.748	63.1801	65.2141
2	62.86	1264.86	871.764	62.7146	65.2298
2	63.063	1541	1008	64.3691	65.2114
2	63.365	777.941	537.852	62.6154	65.1524
2	63.734	1433.86	891.654	65.9693	65.0421
2	63.897	1748.04	970.952	69.5263	64.9808
2	64.213	1809.49	1051.78	68.0994	64.8418
2	64.397	1039.24	603.524	68.1277	64.7492
2	64.858	1665.87	1052.21	65.4764	64.4836
2	65.268	1546.96	1015.7	64.2505	64.2113
2	65.445	1158.94	795.375	62.8491	64.0846
2	65.731	362.328	654.908	34.4762	63.8697
2	66.116	1360.63	935.966	62.7755	63.5631
2	66.542	1844.49	1000.92	70.2566	63.2055
2	66.717	1168.85	657.38	69.1354	63.0453
2	66.916	1032.97	640.925	66.0399	62.8406
2	67.236	1366.2	800.32	67.8544	62.4679
2	67.534	1767.45	935.3	71.0419	62.0821
2	67.871	1038.38	593.046	68.6526	61.6137
2	68.061	919.646	570.802	66.0294	61.3396
2	68.38	1226.11	726.283	67.5039	60.8721
2	68.62	2223.3	1141.05	71.9949	60.5205
2	68.878	1285.42	680.319	71.0373	60.1491
2	69.123	290.087	592.406	31.4999	59.8086
2	69.487	1224.42	1475.48	45.5176	59.3364
2	69.728	715.478	938.125	43.0865	59.0057
2	69.95	1688.47	1460.83	55.5547	58.6482
2	70.229	1542.42	1193.06	59.0683	58.1459
2	70.562	1994.82	1517.6	59.5915	57.5005
2	70.891	1803.69	1367.39	59.7021	56.8511
2	71.135	2089.26	1692.23	57.6187	56.3852
2	71.553	1955.28	1538.36	58.5324	55.6684
2	71.835	1520.42	1137.79	60.1115	55.277
2	72.007	1928.8	1314.53	63.0698	55.0872
2	72.239	2656.61	1911.08	61.3595	54.9016
2	72.467	2482.88	1643.73	63.9889	54.7938
2	72.654	2326.19	1512.49	64.5595	54.7479
2	72.84	1385.14	1081.57	58.7709	54.7355
2	73.164	298.217	416.916	41.2825	54.7798
2	73.336	357.512	533.848	39.4708	54.8309
2	73.599	460.936	891.001	32.8176	54.9358
2	73.899	1788.55	1643.53	53.683	55.0812
2	74.085	1479.75	1293.74	55.2281	55.1774
2	74.357	1033.52	939.304	54.0242	55.3156
2	74.551	1270.22	1123.79	54.8592	55.4058
2	74.931	879.138	842.137	52.4019	55.5408
2	75.148	824.221	735.203	54.6046	55.6142
2	75.615	1641.72	1200.64	60.8382	55.8714
2	75.843	1264.02	998.741	58.3981	56.0336
2	76.024	851.888	668.922	58.5944	56.1739
2	76.197	1520.31	1099.72	61.1847	56.3145
2	76.363	1585.28	1163.33	60.73	56.4529
2	76.645	1199.03	821.92	62.8864	56.6889
2	76.812	1533.16	1119.89	60.8764	56.8253
2	77.203	914.806	723.727	58.3586	57.119
2	77.392	1023.55	837.807	57.2886	57.241
2	77.644	1108.76	842.659	59.6235	57.3754
2	77.819	819.297	737.687	54.3139	57.4637
2	78.296	765.605	732.149	52.4536	57.7667
2	78.611	804.385	711.185	54.8797	57.9976
2	78.816	968.352	806.938	56.7276	58.1525
2	78.999	1003.97	802.554	58.0321	58.2898
2	79.426	832.995	715.663	55.7731	58.5896
2	79.821	855.293	631.418	60.5405	58.8153
2	80.021	1495.64	1125.45	59.9369	58.9008
2	80.382	1001.37	816.109	57.4245	58.9907
2	80.586	1372.3	1007.39	60.7192	58.9977
2	80.774	1122.36	876.007	58.784	58.9718
2	81.179	1268.1	1000.95	58.4301	58.8195
2	81.507	1276.2	908.018	61.7074	58.6193
2	81.731	757.208	597.852	58.4215	58.4508
2	82.122	1045.04	822.348	58.5268	58.1105
2	82.65	2114.23	1513.91	61.5055	57.5944
2	82.955	1213.54	921.3	59.6574	57.2875
2	83.276	1224.01	956.112	58.7588	56.9732
2	83.518	957.706	762.742	58.1486	56.7499
2	83.847	912.529	758.784	56.7951	56.4766
2	84.034	1266.55	1123.52	54.7766	56.3416
2	84.394	1579.41	1286.76	57.4354	56.0612
2	84.73	1732.95	1450.14	56.5966	55.7429
2	85.054	1059.57	925.327	55.2634	55.3984
2	85.366	993.419	894.558	54.3106	55.0443
2	85.685	567.959	701.547	44.7993	54.6719
2	85.924	1552.17	1390.84	54.4635	54.3935
2	86.197	987.943	927.506	53.0212	54.0838
2	86.504	1273.41	1174.77	53.5613	53.7554
2	86.88	1135.56	1035.93	53.9078	53.3978
2	87.154	887.32	866.963	51.795	53.179
2	87.344	981.094	965.519	51.5745	53.0529
2	87.553	902.34	854.875	52.7413	52.9357
2	87.727	1343.85	1152.24	55.8359	52.851
2	87.962	1045.56	990.36	52.7476	52.7537
2	88.418	610.587	625.774	50.339	52.6136
2	89.37	1217.73	1198.48	51.5724	52.4714
2	89.678	1233.73	1104.59	54.489	52.4517
2	89.889	911.653	898.377	51.5337	52.4414
2	90.119	1266.73	1115.28	55.0099	52.4312
2	90.494	1212.2	1161.25	52.4	52.4121
2	90.724	1596.48	1427.76	54.5239	52.3957
2	90.936	983.507	978.957	51.2274	52.3756
2	91.181	809.743	786.495	51.9763	52.369
2	91.389	891.631	827.941	53.3601	52.3908
2	91.577	1587.58	1471.15	53.4235	52.4275
2	91.795	1148.78	1077.35	53.0541	52.4853
2	91.985	974.455	948.964	51.896	52.5445
2	92.305	703.504	769.395	48.3824	52.6515
2	92.513	664.9	679.121	50.4424	52.7186
2	92.891	321.273	299.243	53.2652	52.8161
2	93.134	1304.49	1191.63	53.8665	52.8505
2	93.328	1094.67	1047.78	52.426	52.8553
2	93.746	605.712	647.248	49.0781	52.7769
2	94.062	1173.94	1150.52	51.7014	52.653
2	94.295	1400.85	1330.61	52.6615	52.5478
2	94.636	1013.89	980.918	52.0969	52.3733
2	94.854	1234.29	1103.77	54.526	52.2494
2	95.252	1188.27	1078.94	54.0533	51.9996
2	95.681	996.127	978.563	51.6291	51.6978
2	95.891	1079.06	1048.06	51.9769	51.5384
2	96.055	1362.03	1254.79	53.6041	51.4088
2	96.289	1290.37	1194.9	53.4452	51.2164
2	96.459	1140.47	1104.84	52.0564	51.0713
2	96.67	819.338	826.908	50.806	50.8692
2	96.927	185.991	171.604	53.5577	50.5767
2	97.185	931.484	924.312	51.3218	50.241
2	97.413	1521.65	1482.62	51.8798	49.9173
2	97.635	1173.47	1187.42	50.7262	49.5843
2	97.847	1114.02	1137.14	50.4612	49.256
2	98.101	1156.79	1125.18	51.9326	48.857
2	98.465	1483.96	1491.28	50.9362	48.2926
2	98.705	796.184	1059.33	42.6716	47.9372
2	98.988	1464.51	1789.41	45.1146	47.5478
2	99.276	1467.67	1781.33	45.3089	47.1972
2	99.439	1423.58	1802.16	44.0905	47.0178
2	99.718	1083.32	1334.21	44.8842	46.7253
2	100.021	911.605	1195.31	43.0858	46.4247
2	100.358	705.294	982.093	41.3936	46.1062
2	100.63	526.883	726.494	41.6677	45.8571
2	100.91	1643.51	1815.72	48.0803	45.6045
2	101.168	1197.29	1499.11	44.4071	45.3723
2	101.624	1638.88	1773.56	48.6983	44.9543
2	101.81	1867.97	2129.35	47.1498	44.7782
2	101.993	1039.3	1270.07	45.1098	44.6004
2	102.178	892.795	1125.36	44.2145	44.4148
2	102.522	867	1088.56	44.3275	44.0883
2	102.691	791.192	992.902	44.3414	43.9429
2	102.926	892.105	1102.58	44.7824	43.7531
2	103.259	685.094	935.757	41.9324	43.5002
2	103.49	798.096	1037.11	43.3419	43.3295
2	103.723	661.012	851.56	43.5892	43.156
2	104.003	826.207	1026.88	44.62	42.9394
2	104.289	659.722	862.887	43.1567	42.7011
2	104.481	310.768	411.607	42.8002	42.5272
2	104.701	460.066	605.543	42.9779	42.3105
2	104.869	567.015	718.045	44.0808	42.1302
2	105.101	1033	1132.84	48.3008	41.8511
2	105.374	845.913	1037.81	44.9961	41.4783
2	105.615	737.189	1165.18	37.9431	41.1186
2	105.901	922.297	1324.93	40.5297	40.6671
2	106.133	1087.58	1664.22	38.8095	40.2904
2	106.368	791.601	1260.69	37.7423	39.9078
2	106.549	665.845	1085.86	37.1171	39.6175
2	106.844	519.166	908.224	35.3022	39.1624
2	107.083	760.839	1167.28	38.7391	38.8196
2	107.249	676.409	1133.42	36.4092	38.6
2	107.452	957.392	1466.41	38.7836	38.3402
2	107.756	917.246	1435.59	38.205	37.9456
2	108.056	896.707	1400.69	38.2574	37.5523
2	108.262	637.079	1025.42	37.4618	37.2818
2	108.535	857.517	1387.09	37.3312	36.9244
2	108.748	743.247	1241.26	36.4961	36.6479
2	109.092	708.519	1188.72	36.3766	36.2087
2	109.265	752.666	1271.24	36.2039	35.9925
2	109.702	903.322	1434.37	37.8206	35.4651
2	110.075	857.998	1572.19	34.1341	35.0418
2	110.487	903.09	1675.11	33.8311	34.6106
2	110.693	741.564	1310.2	35.0506	34.4023
2	110.856	991.437	1825.32	34.0163	34.2336
2	111.049	888.217	1601.35	34.5405	34.0306
2	111.237	740.824	1563.24	30.7315	33.8311
2	111.759	888.693	1539.74	35.5484	33.2802
2	112.062	1168.4	1984.17	36.0635	32.9717
2	112.559	695.843	1332	33.0558	32.5033
2	112.753	575.668	1175.66	31.4988	32.3381
2	113.114	1084.45	2114.09	32.6121	32.0646
2	113.361	505.143	1007.43	32.064	31.9075
2	113.532	822.102	1647.45	31.9491	31.815
2	113.731	963.351	1851.8	32.9537	31.7133
2	113.932	551.727	1156.95	30.8775	31.6076
2	114.196	815.842	1674.02	31.3876	31.4689
2	114.466	382.515	852.905	29.4667	31.3333
2	114.729	494.822	1079.94	29.9536	31.2139
2	114.957	1293.59	2517.91	32.6494	31.1253
2	115.149	1122.34	2247.38	31.9675	31.0648
2	115.509	696.182	1453.33	30.9824	30.9948
2	115.886	550.99	1162.47	30.7353	30.9972
2	116.177	506.547	1128.73	29.4814	31.0637
2	116.443	708.552	1529.76	30.2018	31.1817
2	116.755	784.298	1482.57	33.3638	31.4323
2	117.098	668.106	1351.19	31.7304	31.8601
2	117.333	580.111	1263.66	29.9975	32.2241
2	117.605	823.688	1719.92	30.9768	32.6967
2	117.908	678.256	1425.22	30.8292	33.2629
2	118.113	909.15	1888.24	31.1022	33.6555
2	118.407	648.472	1429.04	29.733	34.211
2	118.689	794.172	1729.97	29.9973	34.7133
2	118.998	1036.37	2221.02	30.3725	35.2008
2	119.372	795.684	1274.5	37.5901	35.6592
2	119.608	1001.1	1490.2	39.5558	35.9141
2	119.869	1175.71	1782.06	39.0655	36.2387
2	120.115	920.817	1366.75	39.6344	36.5744
2	120.413	443.981	678.982	38.8252	37.0038
2	120.665	567.966	834.977	39.8959	37.3729
2	121.029	575.437	866.126	39.2549	37.8908
2	121.319	908.704	1335.87	39.8964	38.2694
2	121.537	554.564	813.929	39.941	38.5225
2	121.703	533.61	798.06	39.428	38.6917
2	121.976	970.328	1345.53	41.5097	38.9165
2	122.168	1036.79	1465.54	40.9762	39.0277
2	122.395	814.968	1195.66	39.9515	39.0984
2	122.793	823.852	1163.56	40.9996	39.0732
2	122.961	1219.84	1583.68	43.3684	39.0164
2	123.28	963.387	1562.87	37.2548	38.853
2	123.668	877.474	1573.13	34.6816	38.5907
2	123.878	1289.36	1890.53	39.9677	38.4362
2	124.056	979.339	1632.47	36.545	38.3061
2	124.332	589.841	989.865	36.3699	38.1178
2	124.573	1293.8	2062.28	37.7192	37.9792
2	124.769	817.217	1387.92	36.061	37.893
2	125.021	719.916	1197.62	36.5975	37.8285
2	125.484	1247.18	1916.96	38.6895	37.6909
2	125.689	559.503	917.242	36.9794	37.593
2	125.855	603.736	950.446	38.0493	37.5029
2	126.037	710.586	1218.74	35.8081	37.3971
2	126.203	782.597	1302.22	36.5908	37.2975
2	126.419	792.03	1288.1	37.1892	37.1689
2	126.818	1230.79	1924.34	38.2325	36.9561
2	127.195	807.187	1251.68	38.4526	36.8176
2	127.451	629.939	1056.19	36.3935	36.7774
2	127.84	879.891	1411.35	37.5532	36.8288
2	128.004	814.08	1340.54	36.863	36.8996
2	128.239	829.779	1350.14	37.1764	37.0504
2	128.764	676.997	1367.79	31.7544	37.547
2	129.021	514.066	1033.34	31.8757	37.851
2	129.212	651.37	1046.72	37.5046	38.0948
2	129.442	793.158	1202.95	39.049	38.4024
2	129.739	832.429	1369.98	36.8779	38.8114
2	130.007	909.561	1290.19	40.8795	39.1803
2	130.215	1147.57	1617.79	41.0505	39.4593
2	130.461	1222.44	1638.47	42.4639	39.7731
2	130.641	474.87	817.139	35.7239	39.9869
2	130.981	424.425	606.988	40.6531	40.4233
2	131.178	764.63	1127.96	39.8021	40.7141
2	131.397	976.966	1378.44	41.0272	41.0635
2	131.765	1540.56	1818.26	46.1254	41.6965
2	132.041	870.194	1165.27	42.4899	42.1943
2	132.524	885.698	1173.62	42.7875	43.0736
2	132.851	1172.84	1423.9	45.3003	43.6473
2	133.103	1617.74	1800.38	47.8622	44.0629
2	133.356	2569.06	2773.59	48.7695	44.4466
2	133.66	948.002	1174.43	44.7142	44.8502
2	134.102	964.792	1282.92	42.6879	45.2939
2	134.31	920.331	1161.68	44.1744	45.4328
2	134.547	1012.15	1229.88	45.2754	45.5398
2	134.78	228.487	348.506	38.8962	45.6011
2	134.997	796.429	929.124	46.4669	45.6275
2	135.345	1300.77	1375.53	49.3923	45.6277
2	135.522	1132.72	1274.5	47.536	45.6166
2	135.776	1093.52	1260.82	46.813	45.5981
2	135.982	1346.17	1410.39	49.6722	45.5886
2	136.448	1177.58	1321.81	47.6072	45.6213
2	136.638	947.083	1059.25	47.7145	45.6698
2	136.871	947.741	1049.24	48.0177	45.7681
2	137.118	1365.78	1556.38	47.1594	45.8857
2	137.323	937.309	986.013	49.5499	45.9672
2	137.498	748.811	842.793	47.5271	46.0276
2	137.673	643.056	746.346	46.6185	46.0813
2	137.85	559.835	737.683	42.9462	46.1309
2	138.272	520.052	745.464	40.5895	46.2405
2	138.476	834.437	1396.37	36.4437	46.295
2	138.674	1444.61	2224.45	38.6409	46.3525
2	138.986	772.01	1196.4	38.4691	46.459
2	139.522	772.803	1304.49	36.2189	46.7138
2	139.787	1495.01	1422.1	52.6168	46.8868
2	140.162	1253.33	1257.14	50.9934	47.2101
2	140.362	908.816	882.481	51.9847	47.4199
2	140.624	1456.05	1274.83	55.1837	47.726
2	140.84	1044.43	948.951	54.033	47.9996
2	141.128	1529.96	1381.73	54.2202	48.3855
2	141.334	1430.32	1323.52	53.4678	48.6707
2	141.509	1153.05	1110.19	52.2445	48.9153
2	141.734	1035.25	978.431	52.8154	49.2289
2	142.168	1278.89	1143.73	54.5239	49.8119
2	142.39	772.324	783.884	50.6338	50.0889
2	142.562	741.549	759.846	50.3449	50.3081
2	142.776	1039.58	1025.1	51.5141	50.6097
2	143.009	131.823	229.496	35.4256	50.9653
2	143.179	316.193	554.826	35.225	51.2365
2	143.355	159.139	368.829	28.6012	51.5224
2	143.517	589.868	545.611	53.4799	51.7863
2	143.721	651.93	617.264	52.7598	52.1135
2	144.042	1094.33	891.386	57.4416	52.6001
2	144.366	938.749	779.021	56.858	53.0302
2	144.651	1265.29	1064.71	56.4222	53.3343
2	144.838	686.895	629.382	53.7722	53.4858
2	145.036	1072.89	848.927	58.3536	53.6251
2	145.251	911.827	773.352	56.1759	53.7782
2	145.427	948.329	755.038	58.1584	53.9033
2	145.704	659.025	564.82	55.8491	54.0961
2	145.926	834.306	730.302	55.1908	54.2439
2	146.205	1195.38	967.427	57.6446	54.4164
2	146.419	1569.02	1187.81	59.7467	54.5355
2	146.725	1209.92	992.775	57.212	54.6805
2	147.024	1046.06	864.04	57.0039	54.787
2	147.475	1155.5	992.261	55.7882	54.8667
2	147.725	1285.63	1142.25	54.7275	54.8614
2	148.052	682.665	718.896	49.5181	54.7445
2	148.235	1214.04	1129.43	53.3022	54.6128
2	148.413	951.76	933.122	51.6899	54.4459
2	148.798	975.768	951.835	51.8447	53.9788
2	149.054	773.993	746.102	52.2085	53.6087
2	149.372	1268.71	1142.35	54.3135	53.1098
2	149.702	782.325	754.611	52.1891	52.5761
2	149.927	1067.23	993.386	53.2858	52.2197
2	150.388	747.42	766.107	50.3352	51.558
2	150.754	1061.41	994.987	53.0673	51.1475
2	151.067	694.429	723.952	49.8223	50.9144
2	151.586	970.335	942.606	51.9721	50.6708
2	151.921	1190.79	1198.27	50.8952	50.5489
2	152.23	1232.71	1167.36	52.7546	50.4587
2	152.465	1388.08	1281.95	53.5279	50.4033
2	152.692	989.092	1007.41	50.5275	50.3597
2	152.855	840.577	904.836	48.8576	50.334
2	153.203	760.981	899.307	46.0878	50.2936
2	153.579	537.065	643.502	45.6843	50.2694
2	153.778	546.228	666.768	45.1425	50.2638
2	153.948	1187.96	1286.82	48.6695	50.2624
2	154.116	333.971	458.227	41.806	50.2694
2	154.427	1055.79	946.842	54.4377	50.3155
2	154.852	999.351	898.427	54.3614	50.4363
2	155.236	1027.39	960.888	53.1383	50.5876
2	155.572	771.023	734.506	52.5716	50.7409
2	155.982	887.826	860.527	52.0407	50.9394
2	156.167	741.546	689.978	53.2973	51.0287
2	156.544	1101.13	989.71	54.3682	51.2011
2	156.755	1321.25	1342.04	50.611	51.288
2	157.036	714.976	724.448	50.6854	51.3876
2	157.205	1063.94	1010.96	52.6502	51.4366
2	157.53	891.172	862.588	52.0827	51.5216
2	157.81	621.199	688.368	47.9901	51.5952
2	158.005	1134.24	1074.46	52.7445	51.6468
2	158.36	734.667	715.481	51.8946	51.7422
2	158.575	963.455	973.446	50.7719	51.8011
2	159.07	1550.15	1440.49	53.3371	51.9413
2	159.276	1989.12	1661.01	56.6624	52.0021
2	159.602	2506.79	2328.9	53.3445	52.1016
2	159.863	1029.29	1026.96	51.1549	52.1847
2	160.274	1022.87	933.159	53.9069	52.3226
2	160.523	1132.54	1065.65	52.9519	52.4109
2	160.903	1045.14	1045.7	51.0696	52.567
2	161.103	858.183	870.119	50.6656	52.6613
2	161.475	743.337	854.96	46.8854	52.8522
2	161.67	1209.36	1242.73	50.2586	52.9571
2	161.971	1406.79	1409.34	51.0308	53.1211
2	162.134	1426.84	1462.02	50.3455	53.2091
2	162.551	962.696	1018.8	49.3694	53.4242
2	162.803	504.973	532.421	49.4813	53.5421
2	162.982	1187.19	1047.62	54.9394	53.618
2	163.193	1301.6	1097.46	56.3597	53.6972
2	163.374	1757.49	1397.81	58.1913	53.7549
2	163.735	1010.86	857.707	56.1629	53.8743
2	164.048	1338.37	1150.41	55.758	53.9953
2	164.306	1099.74	1006.6	53.8047	54.1009
2	164.601	1847.43	1536.54	56.7877	54.2215
2	164.774	1535.51	1296.71	56.3108	54.2896
2	165.018	890.312	682.951	59.3305	54.3788
2	165.328	1969.43	1582.49	57.8694	54.4749
2	165.51	1438.42	1185.44	57.0748	54.5193
2	165.711	1541.72	1329.62	55.6541	54.5556
2	166.002	787.514	808.983	50.2684	54.58
2	166.248	374.067	497.998	42.6546	54.5811
2	166.634	1709.28	1406.45	57.1241	54.5684
2	167.156	1101.78	948.386	55.7138	54.5264
2	167.512	1995.7	1552.07	58.8974	54.4834
2	167.737	1207.4	1081.22	54.4831	54.4511
2	167.948	1103.91	997.426	54.2057	54.4174
2	168.238	943.953	845.809	54.4645	54.3665
2	169.508	1479	1248.67	56.3188	54.0997
2	169.991	936.277	807.656	55.6469	53.9887
2	170.377	937.758	829.551	54.863	53.9
2	170.713	396.852	527.811	42.6825	53.8245
2	171.142	581.768	672.705	46.7282	53.7068
2	171.528	795.077	1041.22	43.1213	53.5696
2	171.73	715.9	960.838	42.4257	53.4894
2	171.931	1044.76	912.115	55.273	53.4059
2	172.372	853.52	771.647	54.1872	53.216
2	172.661	822.356	661.642	57.8288	53.0925
2	172.963	1138.02	859.333	59.8271	52.9696
2	173.225	835.612	711.934	56.0341	52.8716
2	173.47	1623.87	1209.99	60.2473	52.7902
2	173.688	1235.29	996.229	57.7545	52.7283
2	173.915	890.932	694.488	58.8245	52.6762
2	174.193	1178.25	889.624	59.8302	52.6097
2	174.529	1222.36	943.434	59.1371	52.5058
2	174.776	731.571	628.968	55.7511	52.4195
2	175.08	1376.11	1094.6	58.1879	52.3095
2	175.254	1489.62	1160.86	58.8328	52.2478
2	175.423	1113.37	911.956	57.2669	52.1908
2	175.595	376.355	554.916	39.8155	52.1373
2	175.87	703.233	875.683	44.5657	52.0652
2	176.087	656.69	838.616	43.8399	52.0237
2	176.336	524.373	679.051	43.4408	51.9972
2	176.53	742.003	926.997	44.471	51.9954
2	176.735	535.767	750.973	41.21	51.9952
2	176.967	1328.93	1223.96	53.6124	51.9789
2	177.234	1387.16	1343.46	52.0646	51.9448
2	177.435	977.002	932.582	52.5104	51.9123
2	177.831	653.947	677.221	50.0238	51.8439
2	178.254	999.985	870.876	55.3496	51.786
2	178.558	1192.17	1001.47	56.4759	51.7693
2	178.901	811.54	785.938	52.066	51.7901
2	179.391	1324.3	1181.36	54.6023	51.9213
2	179.784	1119.55	1063.11	52.67	52.139
2	180.045	775.819	875.262	47.4568	52.3739
2	180.512	1258.53	1149.8	53.8623	53.0118
2	180.682	1580.22	1437.09	54.0043	53.2977
2	181.046	1254.03	1161.18	53.4469	53.9748
2	181.313	1059.7	945.408	54.5993	54.5061
2	181.673	1532.82	1246.67	57.4891	55.2331
2	181.856	1426.54	1138.53	58.0824	55.5943
2	182.066	1404.57	1185.65	56.3236	55.992
2	182.353	1428.54	1189.8	56.7438	56.4908
2	182.764	1662.17	1279.37	59.2237	57.0732
2	183.065	1083.59	900.769	56.8039	57.3668
2	183.293	1218.33	1054.41	55.5446	57.5381
2	183.716	770.15	680.223	54.9114	57.8457
2	183.878	782.171	690.956	54.9062	57.9573
2	184.058	1028.31	936.017	53.9763	58.0755
2	184.248	1291.32	1088.29	56.3743	58.1925
2	184.436	972.296	849.989	55.2311	58.2989
2	184.668	1424.41	1017.68	61.5763	58.4154
2	184.992	2252.63	1420.45	65.5291	58.5457
2	185.179	1526.98	1061.51	62.4422	58.6014
2	185.573	1496.76	1104.19	60.563	58.6643
2	185.846	1074.89	770.98	61.4523	58.6593
2	186.13	778.087	606.836	58.8083	58.5676
2	186.542	1336.66	1011.86	59.7482	58.2369
2	186.893	1277.92	961.651	59.9359	57.8113
2	187.079	1019.5	746.075	60.8175	57.5459
2	187.46	929.12	784.25	56.3258	56.9451
2	187.759	904.87	729.973	57.7451	56.4453
2	188.241	912.537	752.945	57.0375	55.651
2	188.678	827.09	728.084	55.0151	55.0144
2	189.103	1090.13	916.297	56.4571	54.5432
2	189.36	1057.33	885.503	56.571	54.3576
2	189.706	1508.54	1114.92	60.5051	54.2572
2	189.879	1179.62	904.269	59.3517	54.2553
2	190.292	755.255	831.968	48.1671	54.2597
2	190.553	805.746	820.158	50.5466	54.2774
2	190.79	622.454	663.647	49.1456	54.3092
2	191.066	289.094	497.86	35.7034	54.3715
2	191.357	747.918	1063.74	40.8056	54.4737
2	191.655	2201.58	1752.63	58.1622	54.6257
2	191.845	1811.56	1355.78	60.109	54.7517
2	192.104	1006.1	832.718	56.9405	54.9645
2	192.272	1032.76	856.549	56.8758	55.1305
2	192.671	1168.72	950.182	57.501	55.7402
2	193.103	1701.84	1278.26	59.9952	56.7413
2	193.426	1486.57	1240.42	56.6861	57.6427
2	193.67	1304.07	1039.21	58.13	58.3719
2	193.902	1377.67	1174.14	56.0241	59.0792
2	194.137	884.737	764.827	55.5803	59.7876
2	194.396	1485.19	1204.75	57.5721	60.5331
2	194.574	479.256	471.591	51.5782	61.0095
2	194.838	1050.92	709.023	63.3902	61.6393
2	195.116	597.456	394.787	64.0486	62.173
2	195.352	1015.37	641.439	65.4712	62.4955
2	195.581	1375.38	853.174	66.0476	62.7438
2	195.743	1320.78	843.341	65.1333	62.9194
2	196.026	1562.46	929.261	67.3769	63.2213
2	196.189	1693.22	962.629	68.7964	63.3898
2	196.448	2641.2	1329.31	72.6008	63.6446
2	196.766	1244.76	713.914	68.5203	63.9282
2	197.205	1049.67	679.682	64.6903	64.2466
2	197.514	497.139	335.14	63.415	64.4055
2	198.064	1639.69	1076.06	64.266	64.5187
2	198.438	1442.77	873.417	66.8177	64.4466
2	198.856	1252.13	788.041	65.5902	64.1139
2	199.186	1644.49	894.283	70.1901	63.6402
2	199.452	1230.93	771.747	65.711	63.1558
2	199.761	889.925	718.917	57.7013	62.5111
2	200.14	756.958	664.823	55.0864	61.6511
2	200.322	1000.81	859.261	55.7941	61.2292
2	200.533	985.892	842.872	55.9265	60.746
2	200.829	1069.75	916.023	55.8767	60.1002
2	201.031	1329.19	1051.95	58.347	59.6954
2	201.315	1415.86	1125.18	58.2168	59.198
2	201.484	2368.99	1691.11	61.6031	58.952
2	201.863	1079.04	816.201	59.7728	58.375
2	202.108	1182.57	837.174	61.8668	57.9414
2	202.477	1505.52	1082.38	61.3783	57.2387
2	202.64	1553	1107.47	61.6355	56.9214
2	202.986	1664.05	1222.46	60.6957	56.2616
2	203.203	1908.71	1433.06	60.0078	55.8731
2	203.385	1602.61	1245.48	58.9194	55.5722
2	203.811	1773.32	1396.4	58.5051	54.9945
2	204.064	1588.71	1282.35	57.7275	54.762
2	204.323	1690.29	1408.79	56.7221	54.6317
2	204.642	300.692	621.43	31.2185	54.6016
2	205.002	702.807	851.858	45.348	54.6877
2	205.204	689.775	810.422	46.2587	54.7831
2	205.5	1647.37	1281.21	58.8964	54.9735
2	205.765	1548.83	1236.31	58.0777	55.1851
2	205.992	1581.13	1314.79	56.7938	55.3899
2	206.267	1136.69	961.633	56.2549	55.6579
2	206.516	1061.74	848.669	58.0347	55.9111
2	206.721	618.527	553.236	54.5196	56.1212
2	206.928	514.05	533.164	49.9773	56.3302
2	207.152	446.997	433.646	52.0129	56.5474
2	207.339	678.36	610.793	54.3137	56.7824
2	207.631	862.473	654.486	59.6713	57.3536
2	207.807	1233.49	894.189	61.1161	57.7925
2	208.001	1246.43	1139.56	53.8402	58.3359
2	208.208	1097.77	802.911	60.835	58.9617
2	208.425	1077.17	793.079	60.6255	59.6416
2	208.633	1077.26	785.288	60.9403	60.2895
2	208.948	1489.57	1061.86	61.6469	61.2053
2	209.121	1115.68	770.549	62.6487	61.6466
2	209.373	1236.59	847.174	62.9048	62.1734
2	209.749	1004.93	643.614	65.0374	62.6129
2	209.99	1613.95	1020.94	65.4293	62.6767
2	210.191	1593.04	1094.76	62.8068	62.648
2	210.424	2011.93	1272.09	65.4441	62.5333
2	210.841	1342.47	915.72	63.0426	62.1488
2	211.104	1460.43	975.436	63.7089	61.816
2	211.323	2239.95	1390.7	66.02	61.5016
2	211.652	1167.11	776.673	63.8247	60.9907
2	211.938	1284.96	878.812	62.9587	60.5339
2	212.283	2312.98	1549.68	63.6103	60.0027
2	212.481	1192.18	914.955	59.3151	59.7229
2	212.807	1732.77	1208.02	62.3519	59.3272
2	213.071	2040.1	1241.09	66.6632	59.01
2	213.331	1285.71	957	60.281	58.6365
2	213.574	895.408	657.046	60.7317	58.2474
2	213.902	1003.22	772.101	59.2266	57.6854
2	214.226	994.613	858.316	55.6346	57.1188
2	214.484	1651	1319.17	58.0465	56.681
2	214.786	583.148	815.248	41.2828	56.2073
2	215.013	727.9	932.167	43.7595	55.8939
2	215.327	625.265	818.343	43.1384	55.543
2	215.548	665.38	906.958	41.9903	55.368
2	215.78	862.732	1069.06	44.707	55.2138
2	216.034	1354.02	1282.84	52.7403	55.0348
2	216.52	1583.95	1349.54	56.0334	54.6842
2	216.716	2076.45	1607.01	59.051	54.5473
2	216.896	1858.95	1445.91	58.8932	54.4275
2	217.059	1971.44	1614.34	57.2759	54.3256
2	217.235	317.789	290.502	53.8445	54.2246
2	217.528	1784.56	1435.54	57.8345	54.0825
2	217.898	1329.55	1048.68	58.4535	53.9619
2	218.082	1115.79	879.283	58.4818	53.9317
2	218.421	1359.48	1110.76	57.3456	53.9373
2	218.655	801.52	717.623	54.4888	53.9961
2	218.873	1101.98	926.022	56.4651	54.0907
2	219.076	1291.65	1038.84	57.8404	54.207
2	219.276	1555.44	1238.24	58.1626	54.3424
2	219.688	972.298	816.282	56.4945	54.6631
2	219.867	916.508	918.892	51.0068	54.8103
2	220.126	1135.14	1028.09	54.1318	55.0208
2	220.297	1757.09	1567.2	54.6069	55.153
2	220.575	1859.66	1559.81	56.5236	55.3463
2	220.791	1268.25	1145.67	54.2121	55.4699
2	220.971	1273.69	1254.47	51.5502	55.5496
2	226.877	12591.5	7521.6	67.2387	59.0266
2	227.244	1062.35	853.328	57.8806	59.3391
2	227.631	1380.93	1023.83	60.4056	59.6828
2	227.997	898.62	658.367	60.7814	60.0214
2	228.403	987.625	687.532	62.3979	60.4127
2	228.652	856.257	636.076	60.3439	60.6611
2	228.885	308.899	306.687	51.3052	60.8994
2	229.089	600.908	534.481	54.6933	61.1127
2	229.29	552.847	444.052	57.8819	61.3273
2	229.554	1123.99	931.901	56.8864	61.6157
2	229.922	1025.8	703.201	62.8851	62.0305
2	230.265	1174.5	797.595	63.1831	62.4658
2	230.671	1131.33	726.465	64.9547	63.0692
2	230.859	1594.32	1066.28	63.6667	63.372
2	231.111	812.202	563.087	62.5283	63.793
2	231.37	1113.65	738.618	63.931	64.2357
2	231.575	901.536	642.858	61.6378	64.5874
2	231.872	842.682	545.455	64.7017	65.0894
2	232.222	1436.51	837.869	67.9907	65.6526
2	232.54	1934.41	1279.3	64.0218	66.1202
2	232.997	1158.96	682.984	67.6661	66.684
2	233.19	1150.19	723.085	65.625	66.8886
2	233.4	1435.22	858.045	67.2124	67.1089
2	233.621	1541.14	901.859	67.8871	67.3367
2	233.982	1078.19	670.524	65.9671	67.6967
2	234.251	1650.04	973.804	67.6202	67.9522
2	234.578	1495.57	743.832	72.9684	68.2443
2	234.839	1259.33	684.332	70.2128	68.46
2	235.274	1078.85	607.317	69.1068	68.779
2	235.962	1910.83	952.526	72.8983	69.1576
2	236.238	1650.39	838.482	72.3095	69.2584
2	236.407	1501.14	792.168	71.1287	69.3039
2	236.909	906.908	497.687	69.9055	69.2959
2	237.133	1111.1	580.555	71.4376	69.2251
2	237.483	1865.81	918.236	73.2945	69.0547
2	237.687	813.136	411.1	72.4611	68.9314
2	237.853	913.232	497.231	70.1517	68.8228
2	238.067	972.359	538.638	69.6113	68.6771
2	238.364	657.719	426.192	64.6675	68.4752
2	238.656	709.395	557.639	58.5602	68.2923
2	238.977	1811.81	1148.82	65.354	68.1283
2	239.195	1803.98	1120.41	66.009	68.0497
2	239.435	1188.64	732.519	66.2547	68.0032
2	239.745	1422.27	915.372	64.8824	67.9796
2	240.01	1744.52	1031.67	67.5557	67.9683
2	240.186	2359.8	1355.95	68.4617	67.965
2	240.366	1636.84	931.774	68.756	67.9651
2	240.694	2000.15	1163.88	68.0649	67.9735
2	241.005	1156.73	699.539	66.8501	67.991
2	241.231	823.622	528.771	64.9608	68.009
2	241.776	1161.54	666.361	68.5118	68.0695
2	242.024	1881.31	990.876	71.1887	68.1043
2	242.297	2491.2	1257.7	72.5051	68.1473
2	242.468	1049.82	683.632	64.5113	68.1765
2	242.653	1730.8	984.321	68.786	68.2299
2	243.019	1142.88	642.967	69.126	68.4378
2	243.273	2053.66	1250.6	66.6315	68.6389
2	243.505	1753.64	901.505	71.9435	68.8458
2	243.687	1214.51	723.118	67.342	69.0144
2	244.022	1254.37	716.033	68.6689	69.3155
2	244.371	1573.23	913.042	68.1481	69.5789
2	244.567	1068.96	565.828	71.0332	69.6872
2	244.756	1379	718.429	71.5286	69.7549
2	244.941	1245.86	714.186	68.5361	69.7789
2	245.148	937.234	549.25	67.8418	69.7643
2	245.366	1069.47	633.486	67.5047	69.7176
2	245.603	1251.23	700.646	69.2726	69.6354
2	245.909	1972.87	1047.91	70.9253	69.4891
2	246.279	1863.86	988.071	70.9864	69.2672
2	246.501	1281.09	675.99	71.1312	69.1183
2	246.805	1321.6	712.844	70.4458	68.905
2	247.149	1584.76	826.932	71.4794	68.6633
2	247.363	1636.34	878.926	70.5764	68.5198
2	247.651	995.771	568.296	68.6756	68.343
2	247.857	1137.2	634.586	69.3814	68.233
2	248.08	1603.68	884.194	69.7586	68.1108
2	248.271	992.792	576.796	68.1142	67.9887
2	248.588	893.86	564.198	65.4982	67.7573
2	248.801	1572.21	913.334	68.1176	67.5862
2	249.139	1511.76	951.996	65.5717	67.2981
2	249.422	1173.79	703.176	67.1484	67.0495
2	249.698	1693.02	986.334	68.0275	66.8084
2	250.008	956.32	594.99	65.9536	66.5481
2	250.443	925.759	635.55	62.8388	66.2201
2	250.694	955.997	687.805	61.3554	66.0604
2	250.978	1114.17	737.118	64.0102	65.914
2	251.162	1203.43	762.384	65.3823	65.8381
2	251.4	1265.36	829.891	64.2855	65.7544
2	251.584	376.216	243.859	64.6577	65.6991
2	251.824	1582.83	991.168	65.7494	65.6365
2	252.059	1074.46	723.962	63.4314	65.5827
2	252.221	1043.6	706.177	63.2961	65.5482
2	252.49	1516.6	1000.31	64.1063	65.4926
2	252.799	2118.77	1221.99	68.3448	65.4259
2	253.356	2493.07	1365.19	69.9729	65.2756
2	253.821	1777.3	1036.2	68.0042	65.095
2	254.131	1199.83	706.102	67.7094	64.9337
2	254.36	1217.3	764.233	65.6681	64.8029
2	254.781	1517.29	975.752	64.9076	64.5747
2	255.111	1334.55	918.707	62.7521	64.4049
2	255.98	2643.12	1460.83	69.6826	63.982
2	256.183	1632.96	1006.9	66.2371	63.8858
2	256.833	899.563	678.119	59.8807	63.5758
2	257.029	1415.8	923.874	64.4456	63.4804
2	257.254	2336.01	1351.39	68.249	63.3689
2	257.478	1329.3	861.425	64.6655	63.2553
2	257.659	1078.03	699.23	64.6366	63.1612
2	257.844	1581.79	1032.45	64.4377	63.0628
2	258.073	1243.57	884.614	61.7142	62.9378
2	258.454	1171.19	833.429	61.7027	62.7229
2	258.779	1052.63	840.568	58.0651	62.5331
2	259.035	1558.68	1199.61	59.2264	62.3798
2	259.504	716.783	652.068	53.9945	62.0912
2	265.418	9720.72	6421.32	64.0582	58.1938
2	265.722	1318.58	1027.34	58.8397	58.0115
2	265.916	1394.98	1052.05	59.8666	57.8976
2	266.209	961.41	759.275	58.4133	57.7295
2	266.48	1341.16	1000.54	60.2095	57.5784
2	266.914	1297.49	995.412	59.3269	57.3317
2	267.221	1057.16	1134.21	48.9572	57.148
2	267.412	778.858	693.993	54.6379	57.0304
2	267.706	1163	996.956	55.8428	56.8451
2	267.952	1117.43	916.833	57.2139	56.6866
2	268.215	1385	1090.02	58.5224	56.5144
2	268.503	1632.79	1213.35	60.3329	56.3232
2	268.746	1824.94	1411.94	59.0605	56.1603
2	269.042	1305.96	1022.85	58.6751	55.9608
2	269.474	1090.59	881.479	57.6851	55.6694
2	269.871	1225.84	1051.57	55.8208	55.4033
2	270.146	1469.5	1138.01	59.0307	55.2427
2	270.785	698.726	658.984	52.8805	55.0117
2	270.949	1342.89	1123.31	56.6086	54.9761
2	271.413	872.917	856.596	51.6623	54.9058
2	271.727	299.092	374.843	44.38	54.87
2	271.9	681.062	735.366	48.7662	54.8496
2	272.073	794.443	879.53	48.0177	54.8264
2	272.264	913.776	914.009	51.0783	54.7953
2	272.593	733.009	765.241	49.78	54.721
2	272.789	559.821	652.699	46.4848	54.6601
2	272.979	778.963	713.52	53.7818	54.5859
2	273.368	1237.81	1015.98	57.2021	54.4549
2	273.651	1401.55	1161.35	56.9046	54.398
2	273.828	1667.9	1298.35	58.8679	54.374
2	274.112	910.111	779.698	55.8617	54.3474
2	274.291	697.28	617.038	54.8521	54.3345
2	274.486	1295.6	969.087	60.1267	54.3204
2	274.786	1530.08	1197.29	58.7036	54.2917
2	275.141	1710.04	1324.49	59.0259	54.233
2	275.54	1321.17	1100.7	56.7345	54.1128
2	275.828	1170.28	987.679	56.3299	53.976
2	276.008	1098.27	928.094	56.2897	53.8589
2	276.183	1474.86	1174.76	58.1448	53.7166
2	276.446	710.28	634.785	54.545	53.4569
2	276.651	851.734	766.142	54.3442	53.2223
2	276.95	1111.35	1073.57	52.1435	52.8409
2	277.386	987.216	913.592	53.4649	52.2309
2	277.64	669.822	661.114	51.4853	51.8629
2	277.976	1116.38	1053.65	52.858	51.3819
2	278.181	807.183	1081.36	42.4777	51.1002
2	278.441	1333.45	1511.22	47.3221	50.7653
2	278.652	838.209	914.794	48.4451	50.5184
2	278.986	747.488	877.727	46.2755	50.1462
2	279.361	1047.14	1155.26	48.1218	49.7256
2	279.534	1014.54	1077.15	49.2717	49.5318
2	280.101	437.792	557.211	43.9357	48.9049
2	280.294	493.03	563.953	47.0481	48.6965
2	280.466	855.937	904.136	49.4255	48.5138
2	280.795	909.607	1043.16	46.9713	48.1738
2	281.102	1097.31	1126.45	50.2892	47.8704
2	281.306	1123.86	1200.56	49.0874	47.6774
2	281.511	723.937	707.166	51.802	47.4914
2	281.729	744.006	788.969	49.3081	47.303
2	281.916	1013.03	1089.55	48.883	47.1599
2	282.161	955.257	1088.14	47.1711	47.0097
2	282.367	1182.87	1287.19	48.5321	46.9095
2	282.634	1157.47	1388.23	45.6555	46.8047
2	282.887	1307.63	1534.59	46.2923	46.7208
2	283.084	1648.21	1960.13	45.9031	46.6588
2	283.281	1091.95	1207.78	48.0453	46.594
2	283.704	980.866	1179.24	45.5854	46.4214
2	283.912	829.288	989.837	45.7963	46.3074
2	284.165	1040.63	1287.13	44.76	46.1315
2	284.368	654.033	834.687	43.8583	45.9537
2	284.577	1381.7	1578.05	47.0931	45.7463
2	284.827	1599.23	1969.6	44.8842	45.4843
2	285.117	1137.72	1444.97	43.997	45.1619
2	285.351	1710.42	1978.69	46.7146	44.8877
2	285.631	1339.2	1596.22	45.8375	44.5436
2	285.804	1075.87	1339.46	44.5707	44.3226
2	286.132	877.101	1146.2	43.1817	43.8864
2	286.398	890.975	1223.22	41.7887	43.5169
2	286.734	1246.83	1510.49	45.3628	43.0306
2	286.952	1043.15	1396.27	42.5021	42.704
2	287.35	1009.83	1337.72	42.7956	42.023
2	287.695	1000.82	1410.05	41.0675	41.329
2	287.928	777.763	1092.2	41.1583	40.8202
2	288.218	1059.89	1498.37	40.9729	40.1559
2	288.429	945.548	1325.58	41.2052	39.6595
2	288.604	1289.33	1821.26	40.9952	39.2444
2	288.992	896.764	1341.2	39.4276	38.3312
2	289.336	687.688	1081.32	38.0812	37.5548
2	289.55	891.404	1312.17	39.8604	37.0998
2	290.053	417.141	678.136	37.1997	36.1566
2	290.314	603.308	1009.12	36.4558	35.7582
2	290.669	678.397	1191.78	35.1953	35.275
2	290.982	579.375	1005.57	35.5039	34.866
2	291.255	316.347	600.585	33.2577	34.5248
2	291.449	859.644	1689.9	32.4103	34.2922
2	291.757	627.103	1345.47	30.3459	33.9419
2	292.231	326.297	714.646	29.8734	33.4542
2	292.448	313.403	680.045	30.0864	33.2541
2	292.69	463.676	1009.58	30.0076	33.05
2	292.904	377.092	830.78	29.739	32.8872
2	293.08	463.291	1014.6	29.8753	32.7664
2	293.342	512.491	1113.19	30.0627	32.61
2	293.773	582.158	1081.23	33.7989	32.4394
2	294.013	588.554	1089.73	33.8756	32.3938
2	294.387	592.075	1073.75	34.3926	32.3816
2	294.57	883.252	1479.64	36.4158	32.3979
2	295.042	921.161	1622.54	35.1281	32.4922
2	295.49	496.933	931.129	33.5805	32.6294
2	295.682	568.692	1009.64	34.928	32.6958
2	295.921	352.225	652.922	33.8465	32.7806
2	296.135	463.466	923.179	32.0933	32.8555
2	296.317	388.148	787.194	31.664	32.9162
2	296.524	840.15	1498.36	34.8135	32.9796
2	296.798	963.016	1657.35	35.7203	33.0709
2	297.081	977.932	1681.85	35.7381	33.1891
2	297.286	712.836	1259.18	35.0557	33.2876
2	297.475	878.272	1641.39	33.6447	33.3866
2	297.682	768.724	1362.63	34.9679	33.5026
2	297.987	1049.98	1936.36	33.9744	33.6849
2	298.259	450.349	1012.82	29.273	33.8553
2	298.419	459.853	1047.23	28.9919	33.9575
2	298.627	678.346	1408.17	31.114	34.0913
2	298.825	1094.48	2175.85	32.1402	34.2182
2	299.23	974.005	1738.8	34.7885	34.501
2	299.46	1347.05	2295.98	35.9686	34.6823
2	299.842	450.527	821.231	34.2648	35.0129
2	300.076	614.666	1016.17	36.7599	35.2319
2	301.365	753.848	1356.73	34.5843	36.6079
2	301.71	618.045	1155.49	33.6353	37.0095
2	302.194	1013.88	1776.77	35.2579	37.5843
2	302.448	1148.35	1665.53	40.2663	37.8883
2	302.806	776.024	1200.2	38.5229	38.316
2	303.236	587.346	900.395	38.7604	38.8235
2	303.536	674.719	941.311	41.3405	39.1699
2	303.783	655.183	931.797	40.8071	39.4748
2	303.949	548.685	815.516	39.5971	39.7018
2	304.146	1059.78	1432.62	42.2234	39.9887
2	304.488	918.394	1271.89	41.5453	40.5146
2	304.728	536.282	800.062	39.4956	40.8907
2	304.891	729.8	1076.09	39.8147	41.1432
2	305.156	943.919	1355.36	40.5425	41.5385
2	305.503	798.128	1107.31	41.4955	42.0066
2	305.86	661.081	1009.8	38.857	42.3978
2	306.047	294.951	532.324	34.5139	42.5544
2	306.245	736.515	965.798	43.0839	42.6694
2	306.505	1246.44	1435.69	46.8426	42.7382
2	306.922	1406.42	1666.61	46.0079	42.7022
2	307.153	939.919	1192.09	44.0372	42.6311
2	307.449	768.453	1011.94	42.9639	42.5156
2	307.73	1048.22	1150.1	48.2862	42.406
2	307.907	470.647	578.312	44.9509	42.3491
2	308.117	543.721	683.382	44.2975	42.3042
2	308.335	688.571	863.769	44.3531	42.2946
2	308.565	589.317	814.227	41.6112	42.3388
2	308.745	599.505	772.407	43.5861	42.4212
2	308.907	692.153	860.57	44.6099	42.4898
2	309.086	1191.03	1337.84	47.5865	42.5113
2	309.345	1358.9	1533.9	47.441	42.4677
2	309.526	810.019	1016.44	44.344	42.4038
2	309.842	1423.35	1673.53	46.2372	42.2723
2	310.076	963.785	1410.2	40.0251	42.1949
2	310.248	1249.6	1803.8	40.3967	42.1684
2	310.494	675.091	1038.15	38.6763	42.201
2	310.728	983.303	1496.81	38.9501	42.3373
2	310.906	758.334	1134	39.4317	42.5285
2	311.1	1435.09	1840.98	43.71	42.8268
2	311.406	782.077	1181.15	39.1631	43.4561
2	311.738	703.483	1062.78	39.1547	44.3204
2	311.98	1866.6	2215.06	45.9663	45.0427
2	312.379	1178.59	1636.75	41.4683	46.3493
2	312.549	1060.45	1398.21	42.9285	46.9327
2	312.858	895.846	1168.64	43.2318	48.0054
2	313.193	1061.26	1422.6	42.4605	49.1481
2	313.499	860.2	1301.99	39.1038	50.1328
2	313.717	296.675	579.59	32.5606	50.7785
2	314.069	1292.3	1054.03	57.4004	51.6847
2	314.347	1020.53	807.324	58.3604	52.3745
2	314.535	1434.94	1064.18	60.3966	52.8915
2	314.736	2069.79	1434.16	62.5459	53.4771
2	314.91	721.56	610.374	56.2581	54.0031
2	315.133	747.951	602.003	57.8171	54.6907
2	315.434	1020.04	744.61	60.8965	55.6175
2	315.804	1128.81	798.986	61.8719	56.7032
2	316.112	1643.57	1069.87	64.5235	57.5147
2	316.471	890.667	727.263	57.3651	58.2973
2	316.731	1200.76	821.92	62.9321	58.7198
2	316.913	1396.73	909.674	64.5066	58.9286
2	317.197	816.011	612.199	60.0317	59.074
2	317.419	1063.15	742.108	62.3126	59.0417
2	317.581	1158.38	713.857	66.2554	58.9515
2	317.764	811.186	562.32	62.5319	58.7946
2	317.989	984.45	759.531	59.1487	58.5396
2	318.181	928.223	735.695	58.3007	58.2846
2	318.579	1365.18	950.927	62.3793	57.7125
2	318.764	925.299	732.385	58.3433	57.4554
2	318.95	694.095	1298.34	33.6226	57.2211
2	319.244	758.068	1326.52	35.2953	56.9326
2	319.519	909.641	772.46	56.137	56.7942
2	319.755	1411.49	1068.86	59.7376	56.7138
2	319.959	992.235	860.223	55.4907	56.6034
2	320.126	1220.23	967.011	58.3046	56.4906
2	320.548	723.441	621.196	55.7904	56.1461
2	320.843	1466.3	1128.97	59.2135	55.8836
2	321.122	1391.42	1044.03	60.0276	55.6435
2	321.301	812.376	665.585	57.2589	55.5032
2	321.602	1236.28	989.908	57.9798	55.3083
2	322.076	1298.08	1015.59	58.7085	55.1598
2	322.251	302.583	559.897	33.891	55.1707
2	322.473	1554.84	1270.89	57.333	55.2367
2	322.659	1324.57	1150.09	55.4435	55.3285
2	322.952	1176.89	1016.61	55.604	55.5295
2	323.431	1557.48	1264.62	57.5413	55.9668
2	323.719	1455.15	1217.32	56.6058	56.2684
2	323.927	1091.35	926.795	56.1359	56.493
2	324.181	1222.95	1035.9	56.2159	56.7651
2	324.354	1541.07	1190.37	59.112	56.9438
2	324.587	1099.76	892.41	57.561	57.1689
2	324.926	2100.46	1466.24	62.3112	57.4484
2	325.162	1218.22	945.318	58.9671	57.5971
2	325.41	1055.25	866.89	57.1748	57.7333
2	325.631	1654.66	1217.45	60.6468	57.8598
2	325.981	949.7	711.176	60.0903	58.0672
2	326.23	1228.54	931.677	59.6916	58.2178
2	326.425	1294.52	951.438	60.6809	58.3363
2	326.661	1254.97	1022.88	57.422	58.479
2	326.937	776.237	657.198	56.2308	58.6433
2	327.436	1029.14	894.487	55.4116	58.9259
2	327.869	1500.85	1201.04	57.9983	59.1475
2	328.135	1179.94	1010.43	55.8752	59.2687
2	328.303	1655.21	1356.02	57.2611	59.3382
2	328.584	812.95	681.904	56.522	59.4722
2	328.774	945.667	736.045	58.8719	59.583
2	328.941	1747.95	1259.86	61.2983	59.6892
2	329.247	964.701	715.565	60.391	59.8929
2	329.487	901.289	683.652	59.6847	60.0494
2	329.649	1048.14	799.284	59.517	60.1476
2	329.813	989.169	671.6	63.1896	60.2371
2	330.068	1060.46	858.312	57.6416	60.3488
2	330.282	936.391	735.442	58.5872	60.4088
2	330.49	1133.12	872.865	59.1982	60.43
2	330.733	1726.32	1165.95	63.3561	60.3996
2	330.939	1647.93	1105.31	63.5756	60.3313
2	331.33	889.901	687.509	59.1062	60.1275
2	331.773	1105.91	857.141	59.005	59.7945
2	332.096	695.498	522.376	59.9961	59.4944
2	332.506	1473.46	1041.49	61.9158	59.0577
2	332.85	942.567	613.869	64.5073	58.6543
2	333.24	2069.21	1522.62	60.6434	58.1687
2	333.814	1255.9	976.976	58.8892	57.4279
2	334.201	1425.17	1071.77	59.9562	56.9306
2	334.428	1088.24	886.375	57.4434	56.6461
2	334.815	2356.21	1713.42	61.0174	56.1031
2	335.068	1157.24	900.107	58.8933	55.6884
2	335.267	1530.3	1284.2	56.5077	55.3367
2	335.487	1350.6	1103.99	57.3317	54.9281
2	335.891	1698.77	1417.02	56.6964	54.144
2	336.156	612.938	824.847	42.3504	53.622
2	336.418	1079.57	1210.43	47.6407	53.1129
2	336.712	870.594	1066.68	45.0342	52.5633
2	337.161	903.958	1062.69	46.2416	51.8021
2	337.326	1288.38	1460.3	47.3189	51.5554
2	337.718	998.146	1058.03	49.3207	51.0625
2	337.972	1127.02	1229.82	48.4494	50.8334
2	338.428	1361.43	1256.41	53.5506	50.5995
2	338.617	748.678	722.515	52.1738	50.553
2	338.86	1374.21	1372.9	51.115	50.5229
2	339.046	1170.61	1113.68	52.6127	50.5151
2	339.264	1443.77	1427.54	51.4308	50.5142
2	339.495	1031.11	1035.56	50.9549	50.5133
2	339.694	815.514	828.149	50.6181	50.5042
2	339.901	1081.71	1088.6	50.8927	50.4787
2	340.254	1180.87	1176.61	51.1962	50.3751
2	340.515	1255.28	1294.56	50.1497	50.2302
2	340.69	738.226	773.178	49.6826	50.1151
2	340.956	606.928	642.601	49.3553	49.9582
2	341.23	687.072	772.372	47.563	49.8107
2	341.432	1124.54	1186.22	49.4671	49.7056
2	341.613	1410.17	1301.59	53.5459	49.6105
2	341.81	1293.95	1237.69	52.4464	49.5024
2	342.02	1130.48	1164.72	50.1793	49.3781
2	342.217	1167.5	1174.61	50.9012	49.2492
2	342.4	976.274	1085.64	47.8856	49.1154
2	342.63	904.925	925.65	50.3973	48.9236
2	342.914	378.205	449.344	45.9314	48.6424
2	343.141	861.193	935.198	48.5946	48.3644
2	343.476	993.506	1062.7	49.048	47.856
2	343.653	1254.32	1358.89	48.6654	47.55
2	343.926	1092.24	1174.96	48.8774	47.0413
2	344.164	966.116	1078.15	47.7801	46.5738
2	344.343	590.409	705.245	45.7741	46.2149
2	344.653	1013.7	1124.32	47.9632	45.5946
2	344.881	540.169	647.454	45.6737	45.1523
2	345.275	617.576	783.173	44.0405	44.4491
2	345.704	1080.48	1273.3	46.1702	43.8255
2	345.975	531.562	693.111	43.2447	43.4905
2	346.257	606.546	1027.19	36.1347	43.1406
2	346.551	636.566	1077.74	36.1417	42.7782
2	346.949	611.208	927.398	39.0373	42.2987
2	347.242	838.294	1254.07	39.4209	41.9593
2	347.425	689.704	949.17	41.7216	41.7551
2	347.678	567.698	808.917	40.7543	41.4851
2	347.936	684.761	988.473	40.3963	41.2266
2	348.161	602.855	811.971	42.3264	41.0174
2	348.327	714.685	975.562	41.95	40.8738
2	348.514	911.5	1241.39	42.0138	40.7241
2	348.696	1144.45	1463.58	43.7991	40.5954
2	348.901	806.087	1092.17	42.159	40.4735
2	349.247	1003.7	1367.91	41.9942	40.3146
2	349.805	943.562	1293.95	41.8204	40.1461
2	350.081	670.778	1011.8	39.1968	40.0855
2	350.332	492.031	811.335	36.8272	40.0343
2	350.58	335.706	627.586	33.6372	39.9811
2	350.867	843.262	1231.61	40.0749	39.9088
2	351.191	1119.28	1473.09	42.9802	39.8023
2	351.469	805.636	1158.32	40.5064	39.6804
2	351.707	474.124	684.023	40.4119	39.5471
2	352.115	1050.16	1343.59	43.7866	39.2705
2	352.356	1203.72	1556.69	43.4792	39.0892
2	352.777	933.092	1476.41	37.9146	38.7485
2	352.967	983.682	1409.63	40.5977	38.5876
2	353.32	784.855	1122.68	40.6476	38.2814
2	353.754	620.561	953.42	38.7009	37.9016
2	354.001	937.196	1458.98	38.348	37.6885
2	354.302	587.004	924.926	38.0257	37.436
2	354.683	322.524	602.346	33.6617	37.1345
2	354.971	784.512	1453.36	33.8618	36.925
2	355.343	659.963	1308.33	32.2078	36.6848
2	355.507	395.863	698.595	35.0802	36.5818
2	355.884	613.06	1163.67	33.2623	36.3086
2	356.178	572.673	1044.92	34.24	36.0714
2	356.411	1499.94	2427.06	37.3225	35.8758
2	356.594	1046.65	1747.28	36.506	35.7213
2	356.978	1008.64	1614.54	37.6074	35.4056
2	357.451	656.981	1139.07	35.5308	35.0615
2	357.608	820.749	1373.74	36.4383	34.965
2	358.13	733.808	1257.78	35.8242	34.7347
2	358.398	745.874	1253.61	36.3307	34.6842
2	358.656	614.447	1048.46	35.94	34.6739
2	358.889	602.242	1095.52	34.3163	34.6853
2	359.132	699.416	1149.55	36.9125	34.7172
2	359.46	648.537	1126.13	35.492	34.7905
2	359.628	830.175	1471.34	34.9716	34.8408
2	359.964	515.48	964.436	33.6174	34.9653
2	360.218	2045.74	3299.01	37.4117	35.0793
2	360.461	554.883	978.202	35.1067	35.203
2	360.656	669.339	1294.07	32.8135	35.3119
2	360.89	509.932	984.738	32.8416	35.453
2	361.243	448.66	844.675	33.4635	35.6854
2	361.556	698.041	1292.75	33.8698	35.9291
2	361.903	1117.2	1850.48	36.7103	36.2581
2	362.091	704.201	1299.35	33.9615	36.4585
2	362.428	608.699	1010.87	36.6419	36.85
2	362.677	676.079	1035.82	38.7762	37.1609
2	363.167	356.745	622.674	35.3599	37.8093
2	363.559	449.029	779.985	35.4828	38.3461
2	363.819	914.197	1381.98	39.1377	38.7024
2	364.084	773.736	1147.93	39.6465	39.0603
2	364.342	855.24	1237.8	40.3242	39.3991
2	364.513	823.344	1212.87	39.8405	39.6161
2	364.739	825.757	1134.62	41.7657	39.9125
2	365.042	888.24	1228.34	41.586	40.3495
2	365.328	879.007	1198.79	41.9751	40.7949
[truncated: 38,919 more rows]
