# Supplementary material for: Functional Centromeres Determine the Activation Time of Pericentric Origins of DNA Replication in Saccharomyces cerevisiae
Source: PLoS Genet. 2012 May 10;8(5):e1002677. doi: 10.1371/journal.pgen.1002677 (PMC3349730; doi:10.1371/journal.pgen.1002677)
Supplement: Dataset S2 — Percent replication values for the rearranged strain (shown in Figure 5 and Figure S3). Raw microarray signal intensity values for HH (unreplicated) and HL (replicated) DNA are included. (XLS) [file pgen.1002677.s002.xls]

## Sheet: README
Key
Rearranged = strain with CEN14 knocked out and CEN7 integrated at MET2
Chr=chromosome
Coord_kb = coordinates in kilo base pairs
HL = raw signal intensity, Heavy-Light (replicated) DNA
HH = raw signal intensity, Heavy-Heavy (unreplicated) DNA
Perc_rep = Percent replication (normalized but not smoothed)
Perc_rep_smoothed = smoothed percent replication

## Sheet: Rearranged 40 min
Chr	Coord_kb	HL	HH	Percent_rep	Percent_rep_smoothed
1	0.048	7529.06	3832.69	14.5358	7.76944
1	0.193	5028.47	4246.94	9.22624	7.67152
1	0.766	608.183	1141.76	4.34319	7.29929
1	1.516	1035.7	1773.98	4.74302	6.84996
1	2.287	1199.3	2039.66	4.77542	6.4369
1	2.834	860.566	1185.63	5.83785	6.17638
1	2.997	741.756	1159.1	5.17829	6.10425
1	3.194	569.395	887.006	5.19364	6.01974
1	3.505	429.871	750.408	4.65746	5.89114
1	3.736	769.794	1178.14	5.28215	5.79984
1	3.891	551.513	845.094	5.27603	5.74078
1	4.075	310.645	570.203	4.43822	5.67311
1	4.229	515.809	913.182	4.59501	5.61863
1	4.372	455.945	782.186	4.73587	5.56985
1	4.58	386.918	665.96	4.72093	5.50192
1	4.857	623.441	977.468	5.16182	5.41687
1	5.169	514.001	846.249	4.92618	5.32817
1	5.349	559.445	864.476	5.23394	5.28028
1	5.626	615.22	865.596	5.72259	5.21108
1	5.763	371.471	580.869	5.17493	5.17881
1	5.987	677.573	921.134	5.91227	5.1287
1	6.146	423.299	650.519	5.2614	5.09509
1	6.32	387.367	628.446	4.996	5.06009
1	6.75	409.314	609.471	5.42224	4.98122
1	6.973	309.632	525.232	4.78728	4.94435
1	7.162	324.161	572.089	4.6089	4.91814
1	7.322	491.799	685.458	5.77404	4.90168
1	7.748	952.698	1246.67	6.12991	4.87916
1	8.117	1717.89	1992.02	6.87028	4.87853
1	8.298	627.156	979.2	5.18242	4.88248
1	8.471	635.814	1007.66	5.10902	4.88789
1	8.646	412.048	825.596	4.07913	4.8943
1	8.845	292.268	606.388	3.94411	4.90182
1	9.065	393.597	683.958	4.67789	4.90921
1	9.25	446.634	771.487	4.70483	4.91367
1	9.438	675.177	997.732	5.46163	4.91566
1	9.582	701.517	986.896	5.72324	4.9149
1	9.737	427.404	643.591	5.36455	4.91268
1	9.989	446.042	672.424	5.35872	4.90846
1	10.241	259.971	396.097	5.30475	4.90378
1	10.499	526.209	923.085	4.63565	4.89884
1	10.771	906.689	1439.17	5.10147	4.89385
1	11.079	584.012	1061.79	4.47914	4.88899
1	11.227	834.82	1379.59	4.90859	4.88711
1	11.364	383.67	806.921	3.89267	4.88571
1	11.599	421.537	852.128	4.04441	4.88424
1	13.246	2653.26	3850.63	5.55634	4.92778
1	14.005	1196.47	2360.85	4.13984	4.99581
1	14.275	1773.56	2504.07	5.70366	5.02982
1	14.632	720.347	1312.47	4.46994	5.08084
1	15.417	596.915	1339.3	3.65663	5.20758
1	16.138	405.425	665.339	4.94142	5.33806
1	16.454	898.195	1232.01	5.86243	5.39845
1	16.825	1081.72	1341.19	6.45045	5.4712
1	17.254	951.772	1401.24	5.48102	5.55717
1	17.518	1090.18	1342.6	6.49157	5.6107
1	17.759	1522.91	1856.98	6.5527	5.6598
1	18.506	698.857	917.344	6.11192	5.8117
1	19.765	1275.04	1749.18	5.86157	6.05682
1	21.406	748.912	1137.21	5.32188	6.32535
1	22.502	1193.53	1415.82	6.72487	6.45154
1	22.516	967.185	1139.89	6.76615	6.4528
1	23.206	2773.07	1528.86	13.5531	6.51374
1	25.415	2424.76	3668.33	5.34072	6.68616
1	27.166	1375.58	2212.89	5.03656	6.79203
1	27.452	1832.41	3083.68	4.82397	6.80625
1	27.615	986.211	1729.89	4.63601	6.81394
1	27.935	490.19	816.942	4.86905	6.82814
1	28.19	815.303	1156.33	5.67919	6.83857
1	28.525	482.14	726.923	5.35815	6.85106
1	28.686	873.384	1076.86	6.48445	6.85655
1	28.855	1418.83	1768.2	6.4193	6.86197
1	29.094	1105.95	1303.77	6.76451	6.86898
1	29.351	440.639	593.169	5.96766	6.8857
1	29.675	465.358	602.407	6.19289	6.93029
1	29.826	436.661	557.561	6.27372	6.95821
1	30.166	861.746	800.154	8.45367	7.03297
1	30.377	877.04	875.067	7.90765	7.08481
1	30.638	660.426	632.942	8.20918	7.15126
1	30.873	368.488	349.656	8.28535	7.21041
1	31.019	1098.21	1017.71	8.46912	7.24559
1	31.18	898.05	933.801	7.60904	7.28208
1	31.327	1179.58	1073.7	8.61076	7.31256
1	31.533	1314.28	1291.03	8.02324	7.34942
1	31.804	1620	1424.14	8.89209	7.38471
1	32.163	1746.09	1414.93	9.58347	7.39
1	32.394	1395.73	1255.48	8.7056	7.36528
1	32.706	621.801	598.154	8.18077	7.30359
1	32.929	1276.59	1557.13	6.55068	7.24358
1	33.096	1105.23	1604.47	5.55479	7.19194
1	33.252	1173.08	1502.26	6.25642	7.13972
1	33.457	695.341	993.04	5.64197	7.06697
1	33.809	3569.03	3348.51	8.37277	6.93721
1	33.986	727.682	868.744	6.68454	6.87265
1	34.34	1018.73	1312.05	6.22277	6.75217
1	34.527	821.297	1114.65	5.92167	6.69635
1	34.736	716.037	1082.36	5.345	6.64308
1	34.992	1417.63	1870.37	6.0824	6.5851
1	35.156	629.562	1019.51	5.00471	6.54849
1	35.305	830.867	1181.24	5.66628	6.51565
1	35.595	2521.57	2436.91	8.14572	6.45308
1	35.779	1089.06	1372.1	6.35357	6.41443
1	35.924	987.925	1249.54	6.33022	6.38461
1	36.219	778.281	1054.28	5.93225	6.32587
1	36.657	750.655	921.637	6.51033	6.24411
1	37.056	1139.8	1319.67	6.88013	6.17618
1	37.207	357.189	525.261	5.48706	6.15229
1	37.408	796.802	1147.2	5.59864	6.12217
1	37.568	889.123	1144.81	6.22444	6.09962
1	37.857	815.887	1091.65	6.00218	6.06145
1	38.03	872.35	1233.69	5.69472	6.03977
1	38.277	1372.51	1456.25	7.46688	6.01011
1	38.497	2411.07	2012.77	9.32548	5.98477
1	38.703	2193.87	2410.43	7.22686	5.96178
1	38.846	1188.68	1689.42	5.6679	5.94614
1	39.096	530.521	818.786	5.24001	5.91927
1	39.409	873.547	1182.71	5.9352	5.88605
1	39.58	485.012	804.082	4.89358	5.86791
1	39.844	601.401	953.067	5.10927	5.83966
1	40.035	682.543	1079.88	5.11733	5.81886
1	40.193	729.883	1196.47	4.94671	5.80131
1	40.358	504.15	845.602	4.8393	5.77896
1	40.717	792.278	1184.89	5.39963	5.70807
1	41.031	778.861	1106.43	5.67049	5.62872
1	41.229	707.08	1024.38	5.56558	5.57418
1	41.603	815.549	1186.07	5.54531	5.46985
1	41.85	368.651	628.981	4.76078	5.40545
1	42.18	1266.38	1562.64	6.47966	5.33281
1	42.332	2067.85	2033.49	8.01507	5.30682
1	42.507	1180.62	1595.07	5.94719	5.28436
1	42.678	797.832	1083.14	5.91995	5.27141
1	42.864	802.645	1251.91	5.18749	5.26892
1	43.055	539.553	979.56	4.48529	5.28068
1	43.205	927.396	1610.89	4.67972	5.30085
1	43.356	736.902	1207.46	4.94872	5.33032
1	43.707	996.565	1491.61	5.39551	5.43004
1	43.934	936.288	1281.33	5.87513	5.5142
1	44.103	1652.26	1780.34	7.35986	5.58501
1	44.488	676.189	1060.11	5.1621	5.76613
1	44.697	1038.11	1394.11	5.98127	5.87243
1	44.941	700.042	1152.09	4.92804	6.00018
1	45.092	743.811	1244.37	4.85127	6.07985
1	45.244	700.576	1170.68	4.85665	6.15959
1	45.5	734.508	1100.78	5.38894	6.29065
1	45.768	820.461	1216.31	5.44499	6.41996
1	46.151	663.949	1054.17	5.10011	6.64089
1	46.392	1328.74	1431.94	7.35889	6.81522
1	46.537	1205.37	1390.13	6.90552	6.9288
1	46.773	816.988	1134.2	5.79579	7.12184
1	47.067	679.843	1025.94	5.35348	7.36562
1	47.274	1021.11	1319.06	6.20522	7.53153
1	47.567	710.895	860.08	6.60121	7.74627
1	47.751	885.178	1044.41	6.75901	7.86286
1	47.912	1634.98	1854.46	7.01434	7.94966
1	48.146	740.511	877.48	6.73172	8.04495
1	48.337	2357.68	1488.84	12.0131	8.0907
1	48.508	3378.26	1863.82	13.5448	8.10341
1	48.71	2451.17	1384.3	13.2683	8.08564
1	48.93	1674.25	1030.17	12.2952	8.03334
1	49.205	1017.51	615.96	12.4752	7.92662
1	49.446	511.597	676.587	6.06874	7.80203
1	49.594	844.151	868.16	7.6875	7.71395
1	50.13	1477.15	1137.29	10.0425	7.34614
1	50.476	301.003	559.654	4.3837	7.09113
1	50.673	333.543	581.072	4.66652	6.94824
1	51.019	1183.05	1378.74	6.83791	6.71358
1	51.176	699.342	1090.61	5.1883	6.61801
1	51.371	916.688	1350.19	5.47867	6.5123
1	51.554	955.275	1241.42	6.1702	6.42891
1	51.691	459.442	836.067	4.47525	6.37079
1	51.988	740.113	1270.26	4.73382	6.23214
1	52.215	555.919	1031.1	4.39398	6.11722
1	52.376	642.942	1268.1	4.14152	6.03248
1	52.618	383.353	852.487	3.68836	5.90217
1	53.092	648.194	1033.46	5.07981	5.64696
1	53.254	667.587	1220.13	4.4566	5.56285
1	53.553	1260.77	1788.1	5.67929	5.41623
1	53.7	1161.62	1518.61	6.13543	5.34961
1	53.873	992.898	1515.83	5.29466	5.27699
1	54.057	507.519	905.293	4.56193	5.20777
1	54.223	671.201	1019.34	5.32119	5.15346
1	54.427	1265.43	1745.48	5.83134	5.09475
1	54.573	877.606	1269.76	5.57254	5.05617
1	55.016	1209.63	789.537	11.6623	4.95514
1	55.267	1305.41	823.145	12.0288	4.90757
1	55.755	370.913	630.956	4.77441	4.83206
1	55.953	351.08	676.994	4.23258	4.80692
1	56.231	339.035	731.437	3.79804	4.77605
1	56.374	311.365	730.593	3.50144	4.76193
1	56.581	345.038	778.116	3.63864	4.74327
1	56.986	642.503	1338.78	3.9278	4.71156
1	57.14	551.13	1151.99	3.91592	4.70069
1	57.442	426.025	913.402	3.82098	4.68044
1	57.667	199.891	463.452	3.54228	4.64129
1	57.816	462.96	980.123	3.86795	4.59333
1	58.076	975.836	1674.06	4.73591	4.48305
1	58.458	899.287	1735.48	4.22936	4.30416
1	58.656	758.369	1492.36	4.15062	4.22568
1	58.904	887.725	1577.5	4.57855	4.16208
1	59.254	997.866	1696.05	4.7782	4.17621
1	59.569	515.829	806.04	5.17837	4.27591
1	59.949	795.091	1317.53	4.8958	4.43934
1	60.185	434.533	824.481	4.29897	4.56275
1	60.339	806.886	1397.82	4.69175	4.6517
1	60.527	1020.23	1751.11	4.73361	4.76879
1	60.674	900.527	1502.25	4.86455	4.86654
1	61.077	409.21	844.027	3.96661	5.22765
1	61.276	1659.77	2411.53	5.55035	5.46004
1	61.51	1422.74	2128.01	5.39907	5.76808
1	61.755	1876.64	2325.06	6.45495	6.12056
1	61.996	705.636	1038.91	5.48082	6.48628
1	62.223	1579.83	1982.74	6.3768	6.83817
1	62.38	968.684	1237.72	6.26971	7.08088
1	62.566	837.22	1234.86	5.47145	7.363
1	62.719	1630.4	2019.62	6.45604	7.58734
1	62.995	739.502	1059.47	5.62495	7.96494
1	63.171	506.277	724.474	5.63129	8.1813
1	63.564	702.92	436.883	12.1851	8.5713
1	63.886	1303.07	1033.34	9.77508	8.82726
1	64.022	1117.01	940.876	9.24902	8.93367
1	64.205	1623.34	1316.47	9.57673	9.07428
1	64.405	1485.57	1188.02	9.70011	9.2235
1	64.651	1663.06	1099.25	11.531	9.39883
1	64.813	1781.28	1202.57	11.3134	9.50828
1	64.975	1733.38	1220.35	10.8931	9.61216
1	65.252	1144.12	997.867	8.95724	9.77493
1	65.447	1682.97	1171.92	11.0017	9.87672
1	65.797	2529.03	1402.96	13.4794	10.0287
1	65.99	3976.71	1918.97	15.2279	10.0936
1	66.305	1451.67	769.035	14.0373	10.167
1	66.506	533.307	639.348	6.65836	10.1776
1	66.742	929.029	1014.15	7.27081	10.139
1	66.901	927.284	963.355	7.61527	10.0872
1	67.134	1725.25	1615.42	8.38829	9.98202
1	67.325	1281.07	1208.7	8.32923	9.87646
1	67.605	2748.92	2257.59	9.46654	9.70341
1	67.816	2048.61	1645.54	9.66097	9.56866
1	68.025	1526.23	1396.8	8.56762	9.44021
1	68.291	1518.46	1406.16	8.47467	9.29625
1	68.461	289.895	336.244	6.86858	9.22249
1	68.67	1512.57	1472.04	8.09301	9.15854
1	68.863	1489.2	1217.06	9.50911	9.13196
1	69.042	3729.94	2532.22	11.2567	9.13308
1	69.198	2817.84	1989.34	10.8658	9.14814
1	69.346	2314.69	1677.82	10.609	9.17315
1	69.515	1301.81	1141.09	8.916	9.21284
1	69.682	1205.95	1074.77	8.78039	9.26195
1	69.987	1170.79	974.277	9.35275	9.37103
1	70.223	1298.23	1003.96	10.0021	9.46679
1	70.409	733.233	716.092	8.06668	9.54553
1	70.564	883.434	790.068	8.75236	9.61138
1	70.747	904.054	767.671	9.18064	9.6873
1	71.002	1237.33	942.572	10.1403	9.78549
1	71.286	417.434	354.685	9.17532	9.87727
1	71.466	1084.73	837.115	10.0211	9.93502
1	71.618	2683.83	1801.9	11.37	9.99369
1	71.774	937.116	781.08	9.33896	10.0614
1	71.925	877.258	739.429	9.24328	10.1325
1	72.146	1206.11	1084.56	8.7082	10.2428
1	72.479	1643.65	1094.86	11.451	10.4124
1	72.66	1208.55	822.395	11.233	10.5008
1	72.86	2418.93	1793.57	10.3929	10.5909
1	73.253	458.782	375.351	9.4996	10.7301
1	73.432	428.982	350.716	9.50591	10.7704
1	73.659	770.673	607.585	9.82749	10.7948
1	73.812	851.308	621.994	10.5328	10.7918
1	73.997	1364.77	818.007	12.586	10.7714
1	74.179	2188.22	1276.44	12.8933	10.7394
1	74.322	2142.36	1192.76	13.4365	10.7066
1	74.602	1192.13	753.849	11.9983	10.6237
1	74.745	1717.02	984.072	13.0965	10.5726
1	74.931	1375.44	937.667	11.2146	10.498
1	75.15	761.047	535.435	10.8997	10.3992
1	75.399	1682.79	1520.05	8.67198	10.2739
1	75.677	1085.15	1024.37	8.3253	10.1199
1	76.011	1528.56	1388.81	8.62534	9.91856
1	76.223	1631.44	1488.88	8.59002	9.78329
1	76.42	1369.4	1311.54	8.21421	9.65355
1	76.654	3506.31	2381.39	11.2525	9.4783
1	76.865	3228.05	2527.39	9.88984	9.2909
1	77.036	3037.02	2237.32	10.4542	9.12198
1	77.358	1816.11	1599.09	8.87901	8.77191
1	77.614	1637.88	1311.66	9.68767	8.47314
1	77.886	1106.19	1012.2	8.56899	8.14613
1	78.058	447.419	479.451	7.39793	7.93878
1	78.423	1157.72	1254.08	7.32353	7.51067
1	78.725	633.98	925.439	5.52575	7.18296
1	78.983	1232.03	1389.77	7.05057	6.93329
1	79.151	1029.83	1321.47	6.24453	6.79011
1	79.338	672.168	970.12	5.58569	6.65218
1	79.671	724.911	1163.88	5.04599	6.43768
1	80.017	561.223	813.694	5.56153	6.23369
1	80.173	473.446	776.46	4.94451	6.14779
1	80.383	1253.82	1653.9	6.0836	6.03793
1	80.69	784.447	1126.41	5.61283	5.88891
1	80.866	573.786	858.15	5.39949	5.80948
1	81.062	1919.85	2211.34	6.91369	5.726
1	81.274	1601.08	1859.81	6.85905	5.64145
1	81.714	1424.99	1612.57	7.02952	5.48419
1	81.922	691.857	1138.94	4.92671	5.41801
1	82.213	560.316	942.793	4.82462	5.33379
1	82.551	1028.02	1356.21	6.08292	5.24758
1	82.726	363.726	680.254	4.35902	5.21059
1	82.907	453.723	861.026	4.29832	5.18121
1	83.113	389.739	737.722	4.30889	5.15743
1	83.276	298.95	513.561	4.72965	5.14492
1	83.439	1073.64	1569.53	5.51804	5.13713
1	83.738	1149.88	1544.69	5.97944	5.1326
1	84.118	1686.03	2288.46	5.92117	5.13861
1	84.428	775.005	1362.96	4.62446	5.14701
1	84.738	1154.25	1734.85	5.37407	5.15285
1	84.878	690.011	1113.96	5.01949	5.15323
1	85.116	552.641	923.041	4.85885	5.14883
1	85.383	484.868	727.058	5.38609	5.13375
1	85.711	1268.22	1701.79	5.9857	5.11025
1	86.049	683.247	1003.54	5.49333	5.09129
1	86.188	977.14	1367.61	5.75121	5.08472
1	86.367	481.27	868.087	4.51339	5.0771
1	86.65	1522.71	2196.43	5.5887	5.06651
1	87.046	701.065	1156.91	4.91526	5.05332
1	87.195	534.1	885.206	4.89493	5.04845
1	87.4	773.691	1282.33	4.89481	5.04152
1	87.671	1092.1	1581.96	5.56633	5.03146
1	87.976	840.929	1323.82	5.14185	5.01811
1	88.125	514.572	862.85	4.84056	5.01051
1	88.334	648.777	1063.77	4.94556	4.99837
1	88.589	232.504	498.663	3.81971	4.98179
1	88.803	504.32	935.998	4.39126	4.96709
1	89.105	304.528	602.524	4.129	4.94545
1	89.275	454.079	818.767	4.51484	4.93298
1	89.418	421.506	768.333	4.46798	4.9224
1	89.566	649.236	1050.67	5.00792	4.91143
1	89.823	773.411	1245.54	5.03129	4.89251
1	90.086	140.461	130.915	8.42416	4.87356
1	90.379	770.207	1230.96	5.0681	4.85333
1	90.636	718.129	1190.88	4.89231	4.8367
1	90.967	555.191	1020	4.43436	4.8173
1	91.203	532.62	1009.25	4.30445	4.80518
1	91.535	604.886	1081.21	4.55287	4.78796
1	91.71	633.702	1134.76	4.54501	4.77798
1	91.958	1008.77	1600.95	5.10224	4.76307
1	92.242	441.639	1007.71	3.59755	4.74526
1	92.435	753.659	1607.75	3.8396	4.73295
1	92.63	393.227	901.277	3.58197	4.72052
1	92.856	872.427	1397.31	5.05778	4.70635
1	93.08	1021.96	1466.98	5.61456	4.69278
1	93.423	1414.78	1744.21	6.48505	4.67347
1	93.666	1276.01	2015.8	5.12468	4.66129
1	94.078	428.001	801.821	4.35193	4.64443
1	94.357	334.036	641.403	4.24989	4.63637
1	94.634	813.809	1229.62	5.34717	4.6284
1	94.986	510.372	866.612	4.78272	4.61523
1	95.127	664.005	1153.84	4.67791	4.60952
1	95.395	496.297	928.69	4.35678	4.59878
1	95.774	783.041	1294.03	4.90856	4.5857
1	96.055	397.924	784.239	4.14459	4.57927
1	96.393	655.886	1204.21	4.43715	4.57722
1	96.548	447.586	849.863	4.29598	4.57893
1	96.844	853.418	1464.89	4.73331	4.58784
1	97.199	722.899	1338.16	4.40236	4.61008
1	97.477	883.813	1476.15	4.85893	4.63788
1	97.746	525.814	1022.82	4.19718	4.67473
1	98.078	467.778	994.468	3.85236	4.7449
1	98.328	1030.05	1556.12	5.3479	4.81838
1	98.627	607.898	1119.19	4.42537	4.92386
1	98.797	527.187	1031.43	4.17388	4.99014
1	99.061	1204.84	1909.05	5.11009	5.0988
1	99.313	631.85	1086.24	4.72633	5.20555
1	99.49	660.668	1113.28	4.81783	5.28022
1	99.703	1050.15	1803.35	4.73135	5.36765
1	99.88	425.625	813.699	4.26784	5.43674
1	100.15	407.202	653.082	5.05116	5.53277
1	100.418	800.208	757.4	8.30475	5.61287
1	100.758	1152.51	1383.14	6.65169	5.68552
1	101.036	753.68	1008.61	6.00109	5.72726
1	101.293	425.676	751.504	4.60738	5.76174
1	101.656	616.034	938.817	5.30359	5.80289
1	101.818	890.549	1166.91	6.1221	5.81815
1	101.962	703.106	987.597	5.73169	5.82997
1	102.334	662.171	878.795	6.04863	5.85248
1	102.575	1245.11	1458.31	6.806	5.86042
1	102.842	770.615	987.166	6.25457	5.86264
1	103.308	566.261	689.049	6.56551	5.84867
1	103.638	1171.97	1330.48	7.00851	5.82393
1	103.894	847.865	989.287	6.83029	5.79563
1	104.104	989.734	1121.1	7.02315	5.76617
1	104.502	1091.02	1199.46	7.22263	5.65775
1	104.793	425.412	589.906	5.80213	5.53626
1	105.018	815.746	1466.11	4.52903	5.43124
1	105.2	415.618	810.577	4.18663	5.34572
1	105.451	552.127	1113.89	4.05218	5.23598
1	105.621	800.643	1416.78	4.59709	5.17247
1	105.785	1202.69	1954.68	4.98749	5.12352
1	106.081	723.635	1551.16	3.82173	5.03134
1	106.309	554.68	1074.76	4.21299	4.94401
1	106.502	1154.53	2000.72	4.69024	4.86508
1	106.89	1085.65	1945.23	4.54236	4.7116
1	107.15	988.464	1668.03	4.81125	4.62747
1	107.287	869.858	1451.59	4.86296	4.59366
1	107.439	787.936	1432.07	4.48057	4.55948
1	107.577	595.618	1234.9	3.94677	4.52623
1	107.739	942.723	1639.37	4.67463	4.4854
1	107.949	1406.21	2029.46	5.5859	4.43118
1	108.086	1052.22	1663.79	5.12019	4.39599
1	108.293	938.922	1587.82	4.80138	4.3447
1	108.459	890.039	1569.18	4.61337	4.30647
1	108.616	591.7	1096.64	4.39716	4.27377
1	108.786	459.639	956.16	3.93408	4.24327
1	109.06	646.674	1235.63	4.27004	4.20776
1	109.359	895.48	1650.86	4.41969	4.1934
1	109.581	968.423	1616.28	4.86236	4.20289
1	109.921	1096.1	1864.32	4.77502	4.23123
1	110.204	577.287	1281.19	3.69548	4.25709
1	110.408	363.152	847.065	3.52164	4.2798
1	110.65	410.88	833.856	4.0291	4.31383
1	110.836	1117.88	1812.08	5.00001	4.34692
1	110.99	698.586	1321.02	4.31298	4.37992
1	111.293	684.675	1325.61	4.21616	4.46268
1	111.446	717.811	1360.23	4.30427	4.51489
1	111.662	686.811	1260.56	4.43861	4.60233
1	111.811	1732.05	2484.79	5.6178	4.67298
1	112.001	392.335	793.984	4.04005	4.7765
1	112.247	601.178	1129.38	4.34034	4.93505
1	112.482	1022.36	1872.4	4.44777	5.12412
1	112.637	1291.82	2126.47	4.92703	5.2721
1	112.789	783.181	1331.01	4.77872	5.4325
1	113.089	756.258	1082.38	5.63036	5.78473
1	113.326	1077.91	1651.54	5.27652	6.08714
1	113.52	473.659	915.539	4.22291	6.34406
1	113.74	1269.76	2209.74	4.67126	6.63932
1	113.932	996.843	1602.37	5.04031	6.89531
1	114.228	974.553	901.3	8.48493	7.27599
1	114.425	2547.87	2084.78	9.49856	7.51289
1	114.597	2308.86	1908.92	9.40859	7.7045
1	114.854	1473.47	1256.96	9.14188	7.95699
1	115.039	1463.97	1314.19	8.72198	8.11984
1	115.197	1046.17	955.397	8.58464	8.25566
1	115.419	1547.62	1344.54	8.98945	8.44183
1	115.574	2035.55	1753.36	9.06064	8.56886
1	115.733	2659.97	2000.89	10.2576	8.69688
1	115.996	2509.16	1891.84	10.2359	8.9041
1	116.311	2370.49	1692.87	10.7532	9.14603
1	116.505	3545.43	2348.54	11.5086	9.2923
1	116.65	1320.6	1126.26	9.14405	9.40055
1	116.938	905.159	909.695	7.85443	9.61351
1	117.274	1364.97	1228.74	8.69956	9.85993
1	117.636	1796.93	1302.53	10.6089	10.1251
1	117.814	1036.83	819.745	9.80196	10.2558
1	117.995	1530.55	1206.58	9.82809	10.3884
1	118.162	860.186	675.591	9.86158	10.5102
1	118.398	1099.33	840.356	10.1083	10.6811
1	118.6	1019.35	853.203	9.3029	10.8257
1	118.759	800.588	658.333	9.45547	10.9382
1	119.041	1137.14	798.011	10.9247	11.1341
1	119.266	752.078	656.719	8.94741	11.2866
1	119.56	877.024	722.003	9.44566	11.4796
1	119.86	1754.04	1047.09	12.6314	11.6683
1	120.059	2153.44	1152.94	13.9074	11.7881
1	120.272	3111.96	1615.66	14.2877	11.9111
1	120.499	2060.05	1238.3	12.5538	12.0496
1	120.671	1036.06	742.694	10.7165	12.1662
1	120.939	922.568	651.367	10.865	12.3619
1	121.076	1472.88	899.001	12.3838	12.4661
1	121.242	1376.59	798.584	12.9565	12.5938
1	121.46	1732.19	986.192	13.1738	12.7607
1	121.785	1642.03	917.426	13.3948	12.9982
1	121.957	2022.73	1196.45	12.7349	13.1136
1	122.237	3667.41	1562.62	16.9475	13.2787
1	122.43	2473.51	1211.01	15.0378	13.3716
1	122.586	1001.66	606.649	12.4699	13.4315
1	122.957	1843.62	999.018	13.761	13.5089
1	123.157	2376.98	1246.84	14.1595	13.5099
1	123.537	1216.36	756.807	12.1735	13.4471
1	123.747	1228.8	761.173	12.2217	13.3812
1	124.041	2461.26	1227.16	14.8013	13.2583
1	124.182	1989.83	1142.74	13.0731	13.1887
1	124.353	1453.7	885.896	12.4012	13.0968
1	124.642	1557.75	878.552	13.2841	12.9267
1	124.839	2518.15	1309.09	14.2712	12.8034
1	125.02	2143.15	1131.87	14.0751	12.6873
1	125.448	1651.57	1084.65	11.5979	12.4125
1	125.694	1458.19	1070.02	10.4916	12.2619
1	125.917	1397.47	896.986	11.839	12.1348
1	126.223	2893.83	1637.37	13.2462	11.9344
1	126.524	2487.49	1503.43	12.4928	11.6817
1	127.032	1271.57	913.362	10.6968	11.1733
1	127.322	1733.33	1185.5	11.1816	10.861
1	127.508	777.876	681.032	8.92578	10.6605
1	127.783	1212.21	957.311	9.81225	10.3728
1	128.042	828.284	780.528	8.33874	10.1206
1	128.196	1324.89	997.299	10.2512	9.98347
1	128.361	1836.09	1338.79	10.5522	9.85
1	128.5	2636.29	1602.41	12.4299	9.7502
1	128.709	1878.06	1533.52	9.51669	9.62542
1	129.043	1502.06	1411.32	8.36141	9.50069
1	129.362	1249.82	937.769	10.2812	9.4541
1	129.523	2075	1527.38	10.4619	9.44717
1	129.699	3021.95	1996.82	11.5343	9.45122
1	130.007	3226.6	2277.54	10.8674	9.48484
1	130.157	2092.86	1688.77	9.62066	9.51222
1	130.328	1710.13	1469.35	9.08166	9.55126
1	130.543	897.427	1029.86	6.93784	9.61092
1	130.727	910.849	996.661	7.2547	9.67018
1	130.91	1261.65	1359.98	7.35719	9.7355
1	131.163	844.559	919.781	7.28678	9.8344
1	131.344	963.596	1167.91	6.59001	9.9099
1	131.648	1246.72	1030.95	9.40702	10.0426
1	131.922	2022.11	1503.34	10.3677	10.1934
1	132.118	1267.16	1046.62	9.41716	10.333
1	132.329	3607.06	2061.02	13.1318	10.5078
1	132.548	4590.22	2360.19	14.4091	10.711
1	132.979	2370.23	1684.87	10.7984	11.1541
1	133.13	1979.02	1487.12	10.2673	11.3168
1	133.42	2612.85	1742.18	11.4409	11.6301
1	133.565	575.592	412.594	10.7168	11.7841
1	133.954	2009.07	963.774	15.306	12.173
1	134.282	1234.9	735.051	12.6639	12.4558
1	134.556	439.082	306.284	10.9844	12.6461
1	134.759	1397.15	711.599	14.5291	12.7533
1	135.124	2598.91	1115.36	16.8437	12.8953
1	135.426	1964.11	893.741	16.0199	12.9859
1	135.77	1891.18	1121.94	12.7016	13.0689
1	135.967	2819.64	1378.99	15.0518	13.1106
1	136.112	2091.11	1160.2	13.4777	13.14
1	136.279	1227.39	898.505	10.5144	13.1738
1	136.423	1376.31	834.731	12.4542	13.2036
1	136.645	2681.89	1319.57	14.973	13.2527
1	136.81	1734.99	1029.35	12.7008	13.2932
1	136.993	2733.34	1402.93	14.4314	13.3435
1	137.199	3844.85	1704.72	16.381	13.409
1	137.396	1022.88	732.269	10.7295	13.4823
1	137.718	1576.87	1070.56	11.2564	13.6115
1	137.857	1164.26	814.304	10.9579	13.6673
1	138.112	2158.55	1201.87	13.4356	13.7702
1	138.317	3294.72	1659.85	14.6682	13.8538
1	138.668	829.41	533.875	11.809	13.9996
1	138.806	2308.41	1055.3	15.956	14.0582
1	139.027	1300.27	823.789	11.978	14.1538
1	139.288	930.559	605.004	11.7035	14.2701
1	139.438	931.975	581.457	12.1437	14.3389
1	141.556	3910.19	1567.7	17.8452	15.5348
1	141.737	2227.2	935.207	17.1596	15.663
1	142.098	1768.99	782.063	16.4217	15.9342
1	142.436	1298.67	545.487	17.155	16.2227
1	142.594	1087.85	506.771	15.6991	16.3725
1	143.011	939.59	437.213	15.7144	16.8016
1	143.256	1253.05	665.387	14.0081	17.0697
1	143.448	1408.96	674.368	15.336	17.2843
1	143.668	2164.84	902.889	17.2586	17.5319
1	143.904	2896.22	971.415	20.7011	17.796
1	144.106	3303.79	1051.47	21.6061	18.0176
1	144.337	2674.82	1009.53	18.7745	18.2626
1	144.582	1481.92	638.904	16.778	18.5085
1	144.835	1277.98	577.603	16.1135	18.7425
1	145.069	3276.45	1158.7	19.8183	18.9365
1	145.221	1678.46	631.206	18.8311	19.0539
1	145.428	1622.12	589.609	19.3728	19.2113
1	145.636	1904.72	721.885	18.7091	19.3662
1	145.992	2400.42	761.646	21.6593	19.6227
1	146.344	1865.58	804.674	16.7716	19.8637
1	146.651	1437.45	578.498	17.7883	20.0622
1	146.912	1627.2	650.004	17.9004	20.2213
1	147.099	855.895	333.086	18.2983	20.3293
1	147.363	6083.74	1287.34	29.6751	20.4727
1	147.714	1649.69	609.667	19.107	20.6457
1	147.88	1365.43	471.159	20.2242	20.7199
1	148.022	3675.01	1065.2	23.2932	20.7793
1	148.227	2418.06	784.776	21.2652	20.8535
1	148.638	1852.07	620.927	20.7086	20.957
1	148.973	1284.89	474.694	19.1122	21.0072
1	149.14	2177.16	733.622	20.6228	21.0242
1	149.317	7022.55	1402.87	30.9584	21.0382
1	149.571	3040.8	862.729	23.6925	21.0541
1	149.713	2060.01	625.228	22.4505	21.0623
1	149.904	2473.74	811.028	21.0903	21.0742
1	150.158	2286.09	836.875	19.2586	21.0944
1	150.34	2654.27	865.314	21.1876	21.1144
1	150.616	1916.36	724.968	18.7378	21.1572
1	150.754	1972.02	707.787	19.5771	21.1858
1	150.964	1750.16	599.707	20.3409	21.2302
1	151.12	2375.73	770.352	21.2807	21.2593
1	151.365	1228.49	512.051	17.2676	21.3
1	151.546	721.72	326.463	16.102	21.3272
1	151.765	2642.23	825.152	21.9398	21.3585
1	152.201	1861.14	741.689	17.9364	21.4215
1	152.366	2693.98	911.708	20.5497	21.4477
1	152.547	2162.4	762.973	19.8559	21.4766
1	153	3544.79	975.951	24.2622	21.5438
1	153.409	974.833	309.389	21.6549	21.6055
1	153.642	3022.01	707.953	27.4935	21.6444
1	153.883	2398.76	611.325	25.7725	21.6896
1	154.24	3250.98	824.382	25.8724	21.7692
1	154.531	1685.02	629.165	18.9437	21.8538
1	154.679	2144.57	782.579	19.3095	21.9051
1	154.956	3346.67	973.25	23.2318	22.0122
1	155.152	2530.19	783.077	22.1001	22.0946
1	155.293	2536.14	730.218	23.4172	22.156
1	155.481	2574.73	760.788	22.9381	22.2392
1	155.813	3546.01	951.455	24.7585	22.3854
1	155.959	4039.52	1087.05	24.7018	22.4475
1	156.232	3337.55	913.881	24.367	22.5562
1	156.414	1681.62	635.782	18.7472	22.6213
1	156.611	1186.21	488.533	17.4443	22.6832
1	156.971	1720.88	653.042	18.6891	22.7669
1	157.22	3286.9	895.741	24.4583	22.8034
1	157.409	3175.78	936.533	22.9744	22.8232
1	157.766	3161.96	991.266	21.8717	22.8424
1	157.944	3315.71	1030.46	22.026	22.8436
1	158.186	1814.72	663.239	19.2847	22.8365
1	158.325	1571.52	543.822	20.1767	22.8281
1	158.598	2940.87	898.447	22.3324	22.8028
1	158.966	6913.68	1252.15	33.2221	22.7511
1	159.128	6035.56	1324.81	28.8766	22.7224
1	159.499	5278.74	1217.1	27.8274	22.6435
1	159.769	3026.53	818.881	24.5968	22.5754
1	160.004	1365.72	513.783	18.8254	22.5094
1	160.192	1389.8	611.284	16.4939	22.4494
1	166.141	1224.39	617.81	14.648	19.2141
1	166.406	751.48	435.09	12.9792	19.178
1	166.6	1272.77	642.976	14.633	19.1666
1	166.755	1823.04	708.025	18.3296	19.167
1	166.934	4332.94	1396.96	21.3802	19.1787
1	167.138	2727.32	1014.03	19.0109	19.2072
1	167.374	4246.25	1362.37	21.4649	19.2614
1	167.71	4565.55	1420.59	22.0048	19.3803
1	168.001	3371.1	1337.68	18.0013	19.5254
1	168.159	3685.91	1341.41	19.3528	19.6215
1	168.332	2269.19	934.524	17.4447	19.7412
1	168.621	1851.81	818.809	16.4194	19.9889
1	169.027	1395.25	760.062	13.6971	20.4339
1	169.276	1819.16	838.617	15.8417	20.7464
1	169.465	3725.87	1319.07	19.8005	20.9964
1	169.771	3084.82	1108.31	19.5606	21.4123
1	170.117	2177.41	814.646	18.9121	21.8792
1	170.26	3951.72	1173.94	22.8399	22.0652
1	170.526	3054.67	1056.35	20.188	22.3915
1	170.716	2785.56	893.751	21.4643	22.6035
1	171.049	919.069	372.446	17.6845	22.918
1	171.32	3487.08	721.764	30.1633	23.1065
1	171.474	2857.6	635.792	28.5853	23.1814
1	171.679	2671.25	591.48	28.6886	23.2477
1	171.844	2824.56	677.357	27.0078	23.2785
1	172.079	1520.74	369.07	26.7621	23.2901
1	172.342	1678.87	470.404	23.9285	23.2621
1	172.71	4384.06	986.894	28.3351	23.1595
1	172.912	2000.9	533.46	24.8826	23.0761
1	173.253	5931.29	1064.04	33.4475	22.8996
1	173.464	3661.56	984.264	24.7229	22.7718
1	173.619	3747.97	1055.26	23.8367	22.6709
1	173.917	1487.2	683.296	15.8873	22.4638
1	174.183	2271	816.993	19.5393	22.2694
1	174.351	2238.27	826.595	19.1183	22.1446
1	174.748	3997.65	1191.67	22.7772	21.7746
1	174.913	2562.29	988.889	18.4267	21.5823
1	175.099	1886.24	767.341	17.6268	21.3434
1	175.339	4500.49	1417.48	21.7894	21.0065
1	175.517	2277.37	894.666	18.1539	20.7402
1	175.949	2191.24	898.062	17.5164	20.0583
1	176.407	1321.03	653.949	14.894	19.3241
1	176.603	772.936	486.903	12.0395	19.0203
1	177.113	5508.57	1737.95	21.7592	18.301
1	177.285	1628.25	794.479	15.082	18.092
1	177.542	5010.01	1778.44	19.7567	17.8215
1	177.719	3484.48	1141.6	21.1024	17.6691
1	177.911	3450.64	1249.64	19.4319	17.5362
1	178.25	1154.56	497.778	16.7778	17.3701
1	178.467	3098.23	1107.16	19.6479	17.3004
1	178.619	1892.54	797.943	17.0999	17.2646
1	178.768	2479.13	1036.35	17.2249	17.2374
1	179.16	1587.61	778.961	15.0096	17.1885
1	179.455	1349.89	599.787	16.3511	17.1559
1	179.603	2410.58	872.797	19.4354	17.1353
1	179.758	3282.42	1050.84	21.503	17.1077
1	180.043	867.488	420.812	15.1587	17.0338
1	180.213	1373.56	587.564	16.8906	16.9703
1	180.536	2600.96	989.866	18.6441	16.7974
1	180.674	2135.34	902.688	17.0616	16.7047
1	180.922	2005.47	831.903	17.3381	16.5288
1	181.067	1399.87	646.77	15.8112	16.4206
1	181.321	1315.59	695.908	14.0556	16.222
1	181.497	1585.91	811.106	14.4764	16.0779
1	181.679	1860.02	857.915	15.8343	15.9237
1	181.992	1458.55	773.211	14.0287	15.6465
1	182.298	4031.54	1479.84	19.2152	15.3621
1	182.441	1867.6	825.237	16.4288	15.225
1	182.59	1103.92	588.759	13.9546	15.0794
1	182.991	802.491	504.301	12.0656	14.6751
1	183.527	2443.56	1098.86	16.1833	14.1099
1	183.853	1401.34	763.889	13.6891	13.7411
1	184.01	1182.15	694.864	12.8062	13.5522
1	184.21	1547.72	861.446	13.44	13.3026
1	184.441	1647.81	949.371	13.0358	13.0037
1	184.951	862.269	523.168	12.4499	12.3151
1	185.284	878.747	572.082	11.6894	11.8542
1	185.483	1237.04	567.197	15.9153	11.5782
1	185.656	894.563	755.693	9.22441	11.3393
1	185.903	1517.69	1019.69	11.3626	11.0022
1	186.157	1587.66	1187.34	10.3121	10.6633
1	186.472	1615.16	1222.16	10.2025	10.2585
1	186.672	1715.23	1086.36	11.9812	10.0132
1	186.886	1834.09	1426.27	9.95143	9.74841
1	187.252	774.547	785.989	7.78402	9.26484
1	187.397	1847.46	1731.2	8.38225	9.06478
1	187.755	1253.02	1392.03	7.15228	8.55683
1	187.917	693.195	757.291	7.26556	8.32277
1	189.742	1208.92	1651.38	5.8854	5.86252
1	189.932	1711.44	2163.96	6.33217	5.66006
1	190.077	2659.74	2889.8	7.30291	5.51678
1	190.409	837.091	1353.69	5.0114	5.22975
1	190.562	1052.44	1715.35	4.97395	5.11866
1	190.83	518.214	1063.58	3.98563	4.95987
1	191.162	510.654	1299.57	3.23606	4.83267
1	191.466	593.294	1335.93	3.64402	4.79581
1	191.693	1151.75	2100.9	4.465	4.81779
1	191.84	863.137	1793.12	3.9392	4.85163
1	192.001	617.711	1226.52	4.11488	4.90426
1	192.237	694.923	1571.09	3.62983	5.00678
1	192.384	480.359	1064.51	3.70076	5.08344
1	192.546	676.764	1350.56	4.09494	5.17712
1	192.821	1738.92	2497.5	5.6117	5.35268
1	193.22	530.144	685.651	6.19822	5.62644
1	193.611	1066.73	1305.91	6.52822	5.89038
1	193.813	1042.46	1286.08	6.48087	6.0156
1	194.018	1402.87	1647.81	6.78759	6.12961
1	194.279	1280	1601	6.39726	6.28724
1	194.508	1278.07	1602.1	6.38403	6.45751
1	194.667	1206.33	1475.7	6.53281	6.58949
1	195.007	1067.82	1310.44	6.51317	6.8978
1	195.154	1121.89	1506.88	5.98026	7.03769
1	195.63	1190.84	1316.89	7.18314	7.49081
1	195.811	1255	1312.75	7.56687	7.65405
1	196.008	2413.91	2138.86	8.82765	7.81998
1	196.175	617.61	745.205	6.61803	7.94792
1	196.563	428.75	439.096	7.71767	8.18462
1	196.754	1236.03	860.675	11.002	8.2622
1	196.92	2779.88	1741.89	12.0968	8.30454
1	197.117	938.752	823.514	8.90943	8.33698
1	197.254	480.26	532.684	7.16305	8.35597
1	197.432	446.63	483.438	7.32872	8.3759
1	197.73	2057.36	1593.7	9.98672	8.39618
1	198.003	1438.61	1441.2	7.87786	8.39889
1	198.417	2822.52	1982.28	10.9172	8.37049
1	198.619	790.494	740.667	8.38309	8.34101
1	198.759	1215.68	974.355	9.68032	8.31411
1	198.901	1360.24	1238.58	8.60792	8.28116
1	199.146	965.447	941.326	8.07903	8.21029
1	199.31	1004.27	912.917	8.62134	8.15246
1	199.576	2247.08	1571.36	10.9598	8.03994
1	199.729	712.984	728.152	7.73781	7.96543
1	200.086	408.989	572.614	5.74938	7.76862
1	200.353	496.17	669.643	5.95312	7.60021
1	200.514	596.469	803.841	5.96131	7.48978
1	200.883	636.185	754.277	6.7282	7.2112
1	201.043	1556.75	1568.35	7.83676	7.07927
1	201.236	1077.45	1240.13	6.91842	6.91107
1	201.375	877.491	1056.17	6.6334	6.78376
1	201.597	935.536	1136.72	6.57464	6.56963
1	201.766	1140.68	1376.04	6.61941	6.39764
1	202.009	677.815	883.829	6.1505	6.13664
1	202.179	767.079	982.223	6.25706	5.94435
1	202.393	427.078	596.523	5.76234	5.70023
1	202.726	459.817	637.358	5.80434	5.3322
1	202.94	320.51	701.416	3.74595	5.10319
1	203.187	1029.58	1687.39	4.94771	4.8461
1	222.967	247.133	567.591	3.57487	1.82279
1	225.052	577.908	1193.83	3.96067	2.57506
1	227.155	766.539	1671.87	3.75819	3.34167
1	227.296	419.019	967.963	3.55483	3.39207
1	227.433	304.834	812.764	3.09277	3.44082
1	229.526	741.272	1692.52	3.59525	4.14985
1	229.802	1089.02	2165.1	4.10985	4.23678
1	230.056	2059.39	3159.44	5.26999	4.31511
2	6.566	578.083	929.245	5.04026	4.69015
2	8.282	1427.12	2310.03	5.0069	4.85545
2	8.619	785.44	1450.96	4.411	4.8873
2	8.802	569.484	1174.89	3.96569	4.90462
2	9.057	1198.73	1051.78	8.90786	4.92882
2	9.526	815.277	1427.95	4.64257	4.97369
2	9.79	508.32	1012.78	4.10133	4.99925
2	9.988	965.991	1599.54	4.89925	5.01861
2	10.155	857.492	1524.48	4.57652	5.03508
2	10.392	468.939	947.614	4.0458	5.0587
2	10.831	682.115	1317	4.22742	5.10337
2	11.171	341.829	734.103	3.81485	5.13925
2	11.589	1081.15	1632.18	5.35147	5.18436
2	11.771	784.019	1218.63	5.2047	5.20386
2	11.934	927.74	1535.87	4.90026	5.22105
2	12.113	734.82	1198.83	4.96932	5.23949
2	12.43	892.861	1431.32	5.05344	5.2705
2	12.642	1472.56	1947.08	6.06989	5.28969
2	13.062	666.282	1059.54	5.09243	5.3229
2	13.231	485.523	780.149	5.04217	5.33407
2	13.529	376.642	722.145	4.25595	5.35014
2	13.82	280.741	551.974	4.15413	5.36075
2	14.048	505.564	843.624	4.8632	5.3689
2	14.219	591.072	892.771	5.34893	5.37719
2	14.55	1008.67	1488.09	5.47019	5.39644
2	14.744	539.359	859.429	5.08267	5.40851
2	14.912	1469.59	2061.92	5.73773	5.41871
2	15.211	755.936	1225.97	4.99767	5.43476
2	15.383	897.316	1218.77	5.91731	5.44188
2	15.633	936.686	1275.97	5.90089	5.44822
2	15.814	871.653	1149.15	6.08681	5.44904
2	16.047	845.316	1237.16	5.512	5.44436
2	16.354	279.437	513.236	4.43557	5.42631
2	16.596	453.536	624.259	5.8431	5.39624
2	16.797	882.252	923.393	7.56272	5.35789
2	17.065	1626.88	1486.42	8.58086	5.2915
2	17.503	1039.36	1440.64	5.80447	5.15681
2	17.687	1486.86	2041.37	5.85718	5.09465
2	17.978	702.227	1396.2	4.10958	4.99473
2	18.141	582.911	1068.4	4.44443	4.9398
2	18.535	842.857	1420.93	4.81575	4.81764
2	19.008	620.816	1279.43	3.96974	4.70792
2	19.208	348.629	857.546	3.34481	4.67946
2	19.537	615.734	1326.76	3.80254	4.63911
2	19.869	335.197	829.969	3.32343	4.59247
2	20.086	300.856	716.827	3.44984	4.56051
2	20.279	472.428	916.138	4.20968	4.53209
2	20.462	621.508	1247.87	4.07095	4.50581
2	20.628	624.563	1140.1	4.46186	4.48306
2	20.792	1023.36	1706.98	4.86504	4.46206
2	21.067	811.332	1453.27	4.54371	4.43135
2	21.262	321.084	673.302	3.90379	4.41397
2	21.516	438.607	1010.05	3.56562	4.39815
2	21.824	397.676	909.147	3.59086	4.3915
2	22.018	1131.75	1840.38	4.98489	4.39426
2	22.471	680.159	1178.62	4.69046	4.41551
2	22.751	1141.87	1553.76	5.90707	4.43785
2	22.961	1203.29	1908.57	5.10504	4.45863
2	23.28	1236.14	1784.21	5.5853	4.49595
2	23.5	662.708	1048.46	5.11748	4.52518
2	23.774	1091.3	1673.86	5.2711	4.56491
2	24.12	516.762	925.649	4.54362	4.61921
2	24.308	781.645	1191.99	5.30024	4.65015
2	24.599	897.407	1500.08	4.85515	4.69934
2	24.829	472.241	842.51	4.56118	4.73881
2	25.071	535.268	902.558	4.81484	4.78398
2	25.416	556.909	887.872	5.08006	4.85918
2	25.663	607.961	1105.71	4.47767	4.91931
2	25.904	650.937	1045.33	5.04501	4.98182
2	26.191	496.469	919.915	4.39821	5.05976
2	26.628	1151.1	1635.97	5.66804	5.18195
2	26.891	745.795	1223.61	4.94263	5.25528
2	27.223	486.287	903.835	4.38517	5.34509
2	27.615	746.338	1176.7	5.1344	5.44371
2	27.79	1057.62	1612.08	5.30263	5.48403
2	28.099	1622.07	2201.3	5.92202	5.54802
2	28.312	760.131	1121.61	5.46931	5.58929
2	28.533	1313.93	1543.62	6.78644	5.63354
2	28.709	1128.17	1531.79	5.91927	5.66972
2	29.063	677.998	1121.86	4.90264	5.74468
2	29.6	407.286	514.476	6.33796	5.86274
2	35.567	2565.74	1757.69	11.1652	6.89195
2	35.788	902.857	1015.2	7.07177	6.89812
2	36.21	756.308	769.656	7.76351	6.89926
2	36.473	423.477	616.793	5.53741	6.89253
2	36.683	449.697	664.732	5.46006	6.88283
2	36.928	810.87	1071.21	6.07502	6.86188
2	37.164	774.804	1013.06	6.13463	6.82905
2	37.399	1405.54	1891.1	5.97056	6.78581
2	37.712	1137.04	1395.94	6.51073	6.71493
2	37.919	1040.25	1305.43	6.37736	6.66156
2	38.153	881.189	999.894	7.01162	6.59676
2	38.543	652.825	910.926	5.76781	6.4828
2	38.763	639.661	914.746	5.6348	6.41779
2	38.964	1253.1	1358.41	7.31842	6.35951
2	39.2	1164.81	1366.32	6.79632	6.29395
2	39.564	427.808	610.243	5.64833	6.20289
2	39.987	1313.25	717.329	13.6645	6.09076
2	40.184	615.181	932.595	5.33029	6.0304
2	40.42	838.385	1178.85	5.72596	5.9541
2	40.66	346.658	550.865	5.09598	5.87451
2	40.851	703.035	977.497	5.78737	5.81149
2	41.293	869.361	1166.18	5.98762	5.67464
2	41.458	894.219	1332.51	5.41831	5.62934
2	41.622	320.361	554.677	4.69421	5.58876
2	41.984	924.821	1255.98	5.91795	5.51914
2	42.267	1430.74	1905.64	6.02808	5.48858
2	42.449	1970.83	2187.89	7.15712	5.48224
2	42.676	832.897	1162.77	5.7651	5.47109
2	42.86	1170.4	1567.66	5.99607	5.44918
2	43.205	614.774	917.259	5.41178	5.38734
2	43.659	754.128	1074.63	5.65379	5.29146
2	43.848	541.064	843.218	5.1916	5.25567
2	44.063	502.717	837.722	4.86959	5.2235
2	44.309	632.88	1005.62	5.09636	5.20337
2	44.495	1365.72	1723.69	6.34303	5.20385
2	44.685	917.948	1351.48	5.48088	5.22163
2	45.013	523.842	887.905	4.79087	5.30242
2	45.221	281.185	521.771	4.39205	5.39258
2	45.481	642.231	912.557	5.66921	5.54756
2	45.655	646.709	1007.71	5.19235	5.6729
2	45.878	1056	1491.49	5.70174	5.8552
2	46.081	484.953	763.437	5.14182	6.03899
2	46.255	432.873	688.164	5.09387	6.20757
2	46.518	557.564	848.012	5.31373	6.47704
2	46.709	1487.21	1622.46	7.27506	6.68034
2	46.973	843.676	1203.65	5.64747	6.96639
2	47.17	818.039	1001.52	6.52778	7.1799
2	47.472	1451.68	1493.71	7.68394	7.49999
2	47.964	1335.95	1336.24	7.88954	8.08151
2	48.177	1550.34	1560.91	7.84127	8.37283
2	48.589	728.351	874.908	6.64593	8.99048
2	48.779	1279.2	1265.03	7.97334	9.29494
2	49.306	879.473	598.592	11.2308	10.1839
2	49.778	1974.3	1039.01	14.1189	11.0091
2	50.097	1991.55	830.24	17.2652	11.5664
2	50.66	3573.69	1855.53	14.2867	12.5173
2	50.908	2121.8	1205.24	13.2005	12.9122
2	51.08	2705.67	1559.97	13.0275	13.174
2	51.307	2771.68	1456.2	14.1396	13.5017
2	51.694	1961.04	1122.13	13.115	14.0543
2	51.934	1265.85	769.559	12.428	14.4063
2	52.209	2622.95	1259.94	15.2883	14.8131
2	52.422	3467.01	1675.58	15.2077	15.1278
2	52.585	1675.85	849.281	14.5927	15.3668
2	52.872	1303.07	693.504	13.9805	15.7803
2	53.074	1773.87	956.478	13.821	16.0632
2	53.255	1738.25	957.171	13.5677	16.3092
2	53.492	1640	740.138	16.1338	16.618
2	53.781	1639.47	620.882	18.721	16.97
2	53.97	1127.18	517.692	15.8925	17.1829
2	54.341	2316.05	779.868	20.6348	17.5672
2	54.654	1655.2	646.85	18.2341	17.8653
2	54.946	1869.98	668.497	19.6418	18.1261
2	55.259	1520.86	570.014	18.8842	18.3913
2	55.511	756.106	371.782	14.9815	18.5969
2	55.694	2334.41	834.234	19.6474	18.7433
2	55.903	1459	575.112	18.1023	18.9087
2	56.173	3701.41	1098.43	22.8591	19.1216
2	56.357	3192.37	951.558	22.7785	19.2676
2	56.549	1760.25	691.516	18.1539	19.4218
2	56.864	1966.61	656.992	20.7688	19.6816
2	57.104	2129.23	692.677	21.2242	19.8826
2	57.412	1886.31	610.578	21.3111	20.1365
2	57.626	1526.31	493.793	21.3202	20.3097
2	57.794	1228.41	444.217	19.4555	20.4435
2	58.08	2370.41	770.386	21.2411	20.6661
2	58.305	888.269	365.496	17.4576	20.8363
2	58.739	1002.22	455.392	16.0398	21.1501
2	58.986	2806.77	914.77	21.1925	21.3192
2	59.165	3382.44	974.228	23.4106	21.4368
2	59.341	3977.85	1137.54	23.5443	21.5484
2	59.624	1383.23	574.207	17.3273	21.7277
2	60.08	3051.74	1211.16	17.9987	22.0262
2	60.534	2261.17	687.812	22.4103	22.3255
2	60.819	2718.06	889.013	21.1312	22.5093
2	61.01	3840.76	1026.93	24.8267	22.6292
2	61.515	4151.94	1064.92	25.6447	22.9259
2	61.997	4318.11	1188.69	24.2649	23.1708
2	62.268	3436.1	942.862	24.3263	23.2869
2	62.519	3144.51	864.211	24.2961	23.378
2	62.86	3291.27	963.123	23.1166	23.4729
2	63.063	4437.94	1160.52	25.2617	23.5119
2	63.365	1595.77	597.544	18.8987	23.5557
2	63.734	2850.62	778.123	24.4268	23.5954
2	63.897	4560.37	1191.71	25.2753	23.6067
2	64.213	4619.77	1055.84	28.0132	23.6153
2	64.397	2295.4	724.471	21.7526	23.6109
2	64.858	4671.94	1135.52	26.7317	23.5643
2	65.268	3724.72	1028.28	24.2103	23.4726
2	65.445	2353.18	804.431	20.3805	23.4163
2	65.731	753.418	325.122	16.7649	23.3017
2	66.116	2846.94	895.438	21.8137	23.097
2	66.542	5505.16	1462.82	24.9479	22.7959
2	66.717	2451.89	752.403	22.2525	22.6432
2	66.916	1999.73	696.433	20.0709	22.4432
2	67.236	3292.99	876.764	24.9088	22.0712
2	67.534	4651.08	1069.3	27.8881	21.6797
2	67.871	1730.89	567.798	21.0806	21.1995
2	68.061	1614.04	598.066	19.0651	20.9171
2	68.38	2380.1	718.903	22.5376	20.4343
2	68.62	6186.88	1210.13	31.4371	20.071
2	68.878	2185.36	648.688	22.8545	19.6881
2	69.123	846.204	414.807	15.0216	19.3383
2	69.487	4096.69	1290.3	21.7894	18.8577
2	69.728	1798.6	834.205	15.7586	18.5435
2	69.95	2266.89	1192.27	14.1263	18.23
2	70.229	2420.76	1228.5	14.5749	17.81
2	70.562	2998.68	1483.56	14.9016	17.2817
2	70.891	2731.45	1531.93	13.3498	16.7441
2	71.135	3354.32	2117.94	12.0145	16.3434
2	71.553	3093.62	1711.71	13.5104	15.6709
2	71.835	2039.56	1145.94	13.3286	15.239
2	72.007	3545.89	1570.48	16.3961	14.9886
2	72.239	3824.11	1984.08	14.2959	14.6707
2	72.467	3594.79	1820.22	14.6035	14.3742
2	72.654	4220.89	1818.16	16.7907	14.1364
2	72.84	1738.1	1117.5	11.8212	13.9046
2	73.164	733.668	344.065	15.609	13.512
2	73.336	1103.83	448.645	17.6402	13.3094
2	73.599	1382.97	612.49	16.3967	13.0074
2	73.899	3805.36	1835.26	15.2353	12.6745
2	74.085	2536.3	1224.31	15.2234	12.4742
2	74.357	1945	1088.96	13.3703	12.1898
2	74.551	2034.57	1296.02	11.9199	11.9931
2	74.931	1013.71	764.776	10.2303	11.6226
2	75.148	806.806	727.688	8.684	11.4196
2	75.615	2090.32	1443.09	11.0876	11.0014
2	75.843	1210.62	1173.72	8.12156	10.8048
2	76.024	847.461	758.917	8.74149	10.6516
2	76.197	1559.88	1246.21	9.70891	10.5071
2	76.363	2010.23	1492.47	10.3805	10.37
2	76.645	1030.95	886.424	9.07575	10.1395
2	76.812	1325.1	1155.1	8.96159	10.0041
2	77.203	721.212	810.73	7.07359	9.68794
2	77.392	1285.15	1091.69	9.17749	9.53471
2	77.644	1036.27	966.496	8.41888	9.32902
2	77.819	730.111	822.231	7.06149	9.18603
2	78.296	992.351	951.523	8.20542	8.80389
2	78.611	1029.09	663.526	11.7911	8.55935
2	78.816	1613.61	843.818	14.1976	8.4043
2	78.999	2146.51	1085.95	14.6144	8.26897
2	79.426	459.516	538.225	6.80567	7.966
2	79.821	576.057	628.296	7.27666	7.70402
2	80.021	1210.58	1242.35	7.70286	7.57893
2	80.382	680.8	850.072	6.40766	7.36738
2	80.586	1156.59	1189.91	7.68491	7.25655
2	80.774	615.236	807.988	6.109	7.1604
2	81.179	783.402	1035.37	6.07249	6.95971
2	81.507	893.417	1090.71	6.54527	6.79906
2	81.731	369.756	606.438	4.94426	6.69153
2	82.122	668.738	993.501	5.43395	6.51039
2	82.65	2019.91	1978.68	8.04397	6.28466
2	82.955	872.455	1168.15	5.99822	6.16732
2	83.276	771.736	1168.69	5.33565	6.05651
2	83.518	528.695	788.968	5.41086	5.98279
2	83.847	417.015	750.302	4.52429	5.89779
2	84.034	920.678	1374.99	5.40684	5.85805
2	84.394	922.715	1414.06	5.27543	5.80425
2	84.73	1141.58	1438.12	6.35418	5.78109
2	85.054	696.044	946.34	5.9117	5.78021
2	85.366	690.562	920.75	6.02202	5.79634
2	85.685	269.686	369.407	5.87007	5.82715
2	85.924	1651.73	1792	7.31286	5.85796
2	86.197	916.674	1163.31	6.31023	5.8995
2	86.504	847.999	1166.44	5.84676	5.95208
2	86.88	822.113	1073.16	6.14414	6.02123
2	87.154	623.663	944.159	5.33726	6.07234
2	87.344	674.739	954.076	5.69559	6.10701
2	87.553	618.691	844.04	5.89264	6.15178
2	87.727	1540.96	1553.76	7.83054	6.19928
2	87.962	940.857	1083.29	6.91621	6.27621
2	88.418	408.285	538.772	6.08138	6.45834
2	89.37	1147.45	1280.98	7.11963	6.90541
2	89.678	1286.41	1364.42	7.46937	7.04734
2	89.889	723.982	980.305	5.93468	7.13847
2	90.119	1045.04	1372.47	6.10887	7.22963
2	90.494	1036.85	1213.59	6.81022	7.35386
2	90.724	1577.48	1722.49	7.26893	7.41124
2	90.936	854.372	1041.49	6.55449	7.44892
2	91.181	700.3	957.006	5.88311	7.48168
2	91.389	822.068	1078.89	6.1129	7.50693
2	91.577	1527.4	1661.34	7.29541	7.52764
2	91.795	1191.27	1221.15	7.71101	7.54904
2	91.985	1025.81	1034.58	7.82879	7.56533
2	92.305	516.52	669.83	6.18247	7.58758
2	92.513	749.615	650.538	8.99849	7.5984
2	92.891	636.682	475.68	10.3213	7.61039
2	93.134	1939.05	1300.22	11.3829	7.61264
2	93.328	1539.03	1136.09	10.4349	7.61125
2	93.746	675.039	649.904	8.17449	7.59825
2	94.062	1084.2	1047.39	8.14866	7.5715
2	94.295	1333.8	1283.06	8.18088	7.53845
2	94.636	811.854	1065.51	6.11276	7.4736
2	94.854	1054.25	1212.11	6.92556	7.42401
2	95.252	932.599	1078.8	6.88597	7.32238
2	95.681	793.943	1029.44	6.18333	7.20502
2	95.891	820.622	1151.54	5.737	7.14772
2	96.055	1160.49	1456.32	6.37738	7.10413
2	96.289	1024.91	1275.11	6.42966	7.04497
2	96.459	882.269	1110.29	6.36047	7.00509
2	96.67	608.552	895.385	5.48424	6.94985
2	96.927	187.446	204.11	7.2878	6.86443
2	97.185	659.622	942.675	5.63829	6.76317
2	97.413	1227.83	1516.68	6.47314	6.66462
2	97.635	1009.86	1214.76	6.63716	6.56379
2	97.847	992.956	1265.05	6.28698	6.46589
2	98.101	1232.44	1442.44	6.81056	6.35033
2	98.465	1932.68	1540.26	9.73076	6.19679
2	98.705	598.2	911.442	5.30469	6.10915
2	98.988	1761.66	1863.11	7.48952	6.02586
2	99.276	1735.52	1828.8	7.51502	5.96963
2	99.439	1316.7	1697.51	6.21694	5.95276
2	99.718	1066.92	1388.18	6.16314	5.94694
2	100.021	779.908	1282.25	4.93274	5.96721
2	100.358	480.285	795.411	4.89848	6.01263
2	100.63	358.381	688.392	4.24846	6.05949
2	100.91	1789.12	1927.1	7.36242	6.11056
2	101.168	1196.03	1641.65	5.85863	6.15468
2	101.624	1660.52	2172.44	6.13113	6.21001
2	101.81	2103.42	2615.45	6.43299	6.21903
2	101.993	751.398	1210.69	5.02893	6.21753
2	102.178	819.305	1225.55	5.39863	6.20372
2	102.522	637.145	1026.45	5.02961	6.1644
2	102.691	623.529	1001.95	5.04195	6.14419
2	102.926	696.603	1055.75	5.33165	6.11484
2	103.259	528.59	926.059	4.64143	6.07027
2	103.49	512.333	949.117	4.39907	6.03693
2	103.723	598.355	931.663	5.19606	6.00097
2	104.003	735.183	994.919	5.93781	5.95427
2	104.289	1050.3	856.475	9.5283	5.90217
2	104.481	362.08	386.199	7.43024	5.86446
2	104.701	551.361	613.891	7.13739	5.8183
2	104.869	870.833	762.435	8.92557	5.7808
2	105.101	2138.6	1398.88	11.6399	5.72133
2	105.374	922.488	925.437	7.86766	5.63744
2	105.615	500.69	912.805	4.46735	5.55378
2	105.901	834.389	1231.11	5.46962	5.44657
2	106.133	906.439	1515.96	4.85275	5.35615
2	106.368	629.662	1283.59	4.01174	5.26399
2	106.549	415.271	951.442	3.58329	5.19413
2	106.844	273.846	703.301	3.2075	5.08552
2	107.083	494.435	1141.35	3.55733	5.00514
2	107.249	440.395	972.183	3.71461	4.95479
2	107.452	723.586	1480.51	3.99749	4.89324
2	107.756	568.255	1184.99	3.92484	4.79092
2	108.056	669.329	1302.23	4.1964	4.68119
2	108.262	437.093	956.459	3.74629	4.60265
2	108.535	635.308	1192.72	4.34304	4.49674
2	108.748	558.199	1064.87	4.27665	4.41423
2	109.092	647.582	1242.55	4.25291	4.28463
2	109.265	600.127	1212.38	4.04686	4.22259
2	109.702	754.934	1337.59	4.59152	4.08069
2	110.075	735.475	1292.58	4.6274	3.98282
2	110.487	726.786	1343.21	4.40913	3.90818
2	110.693	557.476	1127.5	4.04241	3.8859
2	110.856	839.709	1518.18	4.50322	3.87461
2	111.049	785.941	1517.04	4.22857	3.8676
2	111.237	574.434	1275.14	3.69471	3.8665
2	111.759	604.586	1302.93	3.80201	3.88552
2	112.062	1069.41	1830.91	4.74503	3.90566
2	112.559	579.777	1247.99	3.80634	3.94118
2	112.753	375.488	900.822	3.4269	3.95284
2	113.114	847.604	1787.4	3.88268	3.96644
2	113.361	340.51	773.298	3.61406	3.96692
2	113.532	576.455	1215.85	3.88194	3.96179
2	113.731	925.067	1702.28	4.4275	3.95044
2	113.932	548.328	1032.24	4.33164	3.93463
2	114.196	832.403	1540.18	4.40422	3.90895
2	114.466	320.68	714.536	3.68127	3.87909
2	114.729	491.727	981.211	4.0953	3.84882
2	114.957	1781.09	2444.91	5.85815	3.82339
2	115.149	1031.91	1642.81	5.08698	3.8037
2	115.509	496.288	1139.01	3.57734	3.77424
2	115.886	366.67	967.418	3.12454	3.75915
2	116.177	348.675	974.392	2.95443	3.76266
2	116.443	458.058	1357.44	2.79014	3.78029
2	116.755	488.236	1370.73	2.94115	3.82491
2	117.098	555.813	1420.43	3.22293	3.90314
2	117.333	288.064	808.128	2.94333	3.97009
2	117.605	532.066	1366.53	3.20736	4.05696
2	117.908	601.696	1420.3	3.48119	4.16058
2	118.113	661.155	1592.91	3.41281	4.23189
2	118.407	433.853	992.77	3.58764	4.33167
2	118.689	749.097	1531.29	4.00106	4.42012
2	118.998	913.82	1708.23	4.36107	4.50314
2	119.372	933.09	1241.26	6.03518	4.57541
2	119.608	822.268	1244.37	5.33911	4.61288
2	119.869	1428.85	1838.95	6.22698	4.66158
2	120.115	1181.14	1494.43	6.32823	4.71235
2	120.413	265.957	568.544	3.83183	4.77717
2	120.665	453.783	781.877	4.71613	4.83228
2	121.029	466.009	814.471	4.65209	4.90766
2	121.319	786.521	1268.36	5.02483	4.96018
2	121.537	417.313	763.77	4.45065	4.99306
2	121.703	469.455	802.188	4.75385	5.01329
2	121.976	799.496	1181.44	5.46164	5.03574
2	122.168	1221.53	1516.52	6.44246	5.04217
2	122.395	726.951	1089.79	5.38734	5.03389
2	122.793	1007.64	1220.61	6.59352	4.97489
2	122.961	1773.86	1944.13	7.24368	4.93682
2	123.28	914.214	1568.35	4.73589	4.85006
2	123.668	630.431	1397.26	3.70029	4.73117
2	123.878	1455.59	2269.26	5.18984	4.66658
2	124.056	739.079	1372.97	4.38738	4.61443
2	124.332	435.248	864.441	4.11389	4.54253
2	124.573	1125.09	1929.57	4.73718	4.49306
2	124.769	556.332	1167.37	3.90133	4.46509
2	125.021	449.212	1085.95	3.4016	4.44926
2	125.484	791.24	1496.49	4.31225	4.45492
2	125.689	395.712	874.885	3.7091	4.46387
2	125.855	326.21	868.577	3.09685	4.47358
2	126.037	444.475	1080.86	3.3822	4.48649
2	126.203	535.636	1159.19	3.7866	4.50006
2	126.419	557.269	1264.65	3.61658	4.51992
2	126.818	907.056	1741.84	4.24956	4.56156
2	127.195	520.929	1048.14	4.06266	4.6044
2	127.451	376.204	830.778	3.71331	4.63405
2	127.84	858.039	1529.59	4.56464	4.67783
2	128.004	930.53	1574.24	4.79961	4.69522
2	128.239	802.199	1371.45	4.75156	4.72619
2	128.764	1218	1165.6	8.2204	4.8341
2	129.021	619.407	781.902	6.34195	4.90001
2	129.212	469.407	722.328	5.2548	4.95197
2	129.442	715.649	963.537	5.9667	5.01583
2	129.739	729.986	1189.39	4.97554	5.09688
2	130.007	718.609	1235.6	4.72556	5.16487
2	130.215	1216.16	1555.13	6.26517	5.21188
2	130.461	1375.67	1793.19	6.15243	5.25845
2	130.641	562.091	858.943	5.28985	5.28481
2	130.981	307.738	488.908	5.09708	5.31351
2	131.178	522.091	983.422	4.32922	5.3189
2	131.397	750.486	1323.51	4.61214	5.3172
2	131.765	1381.6	1988.38	5.60075	5.30107
2	132.041	673.445	1169.07	4.68243	5.2825
2	132.524	621.543	1137.18	4.45205	5.24872
2	132.851	924.346	1608.3	4.67215	5.23328
2	133.103	1354.33	1842.04	5.90956	5.22999
2	133.356	2701.6	3172.35	6.78952	5.23733
2	133.66	646.015	1222.73	4.30919	5.26422
2	134.102	727.164	1258.62	4.69565	5.34812
2	134.31	716.371	1127.6	5.14247	5.40893
2	134.547	935.738	1443.12	5.24369	5.49333
2	134.78	164.512	284.894	4.69333	5.58949
2	134.997	616.349	871.187	5.69762	5.68856
2	135.345	1237.27	1670.55	5.95077	5.86133
2	135.522	700.413	1155.14	4.91807	5.95345
2	135.776	1073.48	1551.27	5.57904	6.08781
2	135.982	1085.48	1495.55	5.83769	6.19661
2	136.448	846.196	1109.42	6.11885	6.43248
2	136.638	662.701	1030.25	5.20378	6.52096
2	136.871	791.137	1118.15	5.69805	6.62045
2	137.118	1164.48	1463.02	6.37038	6.72821
2	137.323	967.772	1048.84	7.32013	6.82888
2	137.498	532.631	761.37	5.63703	6.92138
2	137.673	558.176	788.463	5.70104	7.01871
2	137.85	1216.21	608.337	14.7601	7.12087
2	138.272	1025.4	617.688	12.5299	7.37257
2	138.476	871.91	1216.29	5.76934	7.49465
2	138.674	2031.77	2153.54	7.47397	7.61106
2	138.986	1169.96	1413.92	6.60808	7.78622
2	139.522	850.178	896.441	7.51055	8.04649
2	139.787	1768.31	1699.92	8.18585	8.14771
2	140.162	1219.1	1168.97	8.20523	8.2733
2	140.362	757.474	894.053	6.75672	8.33776
2	140.624	1706.65	1560.31	8.57579	8.41813
2	140.84	963.853	992.981	7.67512	8.4799
2	141.128	1608.92	1650.69	7.70484	8.55439
2	141.334	1141.78	1246.84	7.26839	8.60112
2	141.509	1068.34	1185.77	7.15843	8.63589
2	141.734	952.776	1008.77	7.48165	8.67317
2	142.168	1127.77	1177.07	7.58245	8.7181
2	142.39	790.547	940.234	6.70838	8.72551
2	142.562	780.727	849.63	7.29188	8.7258
2	142.776	1457.91	1374.81	8.3334	8.72305
2	143.009	348.981	172.184	14.937	8.71572
2	143.179	940.058	384.728	17.5375	8.70721
2	143.355	266.391	210.393	9.81148	8.69534
2	143.517	551.077	585.398	7.45856	8.68148
2	143.721	615.925	606.928	7.99989	8.65972
2	144.042	1236.52	1108.23	8.73492	8.61498
2	144.366	907.499	853.912	8.35019	8.55556
2	144.651	1333.83	1103.03	9.4066	8.49029
2	144.838	655.746	669.306	7.74202	8.44037
2	145.036	1196.3	1138.85	8.26043	8.37108
2	145.251	744.385	862.231	6.87732	8.26855
2	145.427	730.534	791.737	7.32007	8.1667
2	145.704	444.114	590.515	6.03784	7.98039
2	145.926	579.243	785.891	5.92345	7.81407
2	146.205	906.111	1018.57	7.07362	7.59224
2	146.419	1356.15	1359.28	7.87415	7.41844
2	146.725	1212.8	1089.9	8.71324	7.17451
2	147.024	997.405	1090.1	7.2626	6.9532
2	147.475	1172.24	1008.12	9.07396	6.67966
2	147.725	1330.85	1212.33	8.60459	6.57321
2	148.052	526.691	747.067	5.67871	6.47456
2	148.235	910.427	1146.46	6.35664	6.43134
2	148.413	623.571	972.181	5.18965	6.39657
2	148.798	681.877	1110.58	4.97735	6.34228
2	149.054	459.796	690.442	5.3788	6.31902
2	149.372	1142.87	1430.44	6.39324	6.3005
2	149.702	468.563	707.929	5.34751	6.28913
2	149.927	822.241	1103.98	5.98243	6.28353
2	150.388	329.502	610.405	4.39913	6.27034
2	150.754	715.431	1073.48	5.38276	6.25112
2	151.067	399.306	669.496	4.84105	6.22315
2	151.586	544.098	828.965	5.30497	6.18523
2	151.921	755.041	1150.31	5.30512	6.17636
2	152.23	843.418	1254.53	5.42769	6.17396
2	152.465	1157.67	1539.18	6.03826	6.17339
2	152.692	658.445	1049.01	5.08347	6.17208
2	152.855	533.799	891.064	4.86149	6.16981
2	153.203	464.097	718.895	5.22174	6.15839
2	153.579	803.203	625.765	9.93458	6.13066
2	153.778	984.623	691.413	10.9185	6.1072
2	153.948	1982.39	1136.09	13.0972	6.08132
2	154.116	258.592	276.965	7.40146	6.04738
2	154.427	836.625	1012.86	6.59716	5.95867
2	154.852	687.318	968.095	5.71665	5.7953
2	155.236	724.58	1007.33	5.78803	5.6208
2	155.572	412.134	695.745	4.80945	5.45907
2	155.982	495.488	935.33	4.32023	5.26515
2	156.167	363.324	651.084	4.54174	5.18329
2	156.544	699.329	1132.67	5.00398	5.03619
2	156.755	708.069	1432.47	4.04135	4.96953
2	157.036	300.47	649.003	3.7937	4.90338
2	157.205	551.2	1099.63	4.09623	4.8782
2	157.53	419.692	835.764	4.10336	4.83783
2	157.81	243.599	557.851	3.58495	4.79988
2	158.005	546.805	1115.51	4.00888	4.77355
2	158.36	364.758	831.886	3.59924	4.72985
2	158.575	344.783	815.436	3.47467	4.70837
2	159.07	1160.72	1740.09	5.3873	4.68245
2	159.276	1505.63	2034.88	5.94523	4.68462
2	159.602	2077.25	2576.22	6.44877	4.70803
2	159.863	572.349	1128.78	4.14183	4.74742
2	160.274	557.95	1056.56	4.30716	4.8535
2	160.523	646.037	1155.96	4.54836	4.94774
2	160.903	672.872	1223.31	4.47927	5.16406
2	161.103	496.123	848.415	4.75031	5.31522
2	161.475	296.006	639.324	3.79391	5.64731
2	161.67	860.437	1441.31	4.84535	5.84052
2	161.971	1309.5	1745.52	6.0236	6.15337
2	162.134	1191.74	1392.35	6.82189	6.32588
2	162.551	980.554	1156.37	6.76214	6.75866
2	162.803	310.477	460.213	5.44569	7.00211
2	162.982	993.384	994.246	7.88471	7.16109
2	163.193	1331.35	1265.96	8.26926	7.32907
2	163.374	1803.61	1587.18	8.88367	7.4529
2	163.735	828.319	853.362	7.67503	7.70093
2	164.048	1303.1	1198.76	8.52679	7.94402
2	164.306	928.07	988.202	7.44211	8.15677
2	164.601	1940.87	1617.14	9.34197	8.40631
2	164.774	1490.33	1275.79	9.11248	8.55269
2	165.018	922.021	874.918	8.2852	8.75537
2	165.328	2553.8	1862.57	10.5499	8.99997
2	165.51	1865.07	1499.93	9.65025	9.13339
2	165.711	1843.52	1454.93	9.81801	9.26917
2	166.002	733.851	783.446	7.42392	9.43918
2	166.248	943.089	433.034	15.8959	9.56506
2	166.634	2086.68	1492.09	10.7408	9.75099
2	167.156	1147.39	1092.16	8.26138	9.97737
2	167.512	2093.68	1567.71	10.3005	10.1134
2	167.737	1235.89	1127.72	8.59118	10.191
2	167.948	956.97	907.061	8.29384	10.2576
2	168.238	913.402	954.163	7.57628	10.3388
2	169.508	1941.15	1500.29	10.0073	10.5379
2	169.991	861.05	736.483	9.11951	10.5386
2	170.377	904.98	805.322	8.79265	10.5062
2	170.713	753.659	428.063	13.2015	10.4528
2	171.142	1148.8	546.866	15.4084	10.3366
2	171.528	2391.15	984.664	17.446	10.1841
2	171.73	1485.53	823.949	13.4814	10.0898
2	171.931	1065.96	931.304	8.943	9.98805
2	172.372	733.328	789.917	7.36211	9.74395
2	172.661	662.371	732.894	7.17936	9.57435
2	172.963	1038.34	1004.74	8.13626	9.39447
2	173.225	817.611	833.725	7.74889	9.23997
2	173.47	1515.95	1423.91	8.36391	9.09978
2	173.688	1150.29	1122.38	8.07353	8.98072
2	173.915	895.787	769.498	9.08346	8.86449
2	174.193	955.702	857.802	8.7231	8.70648
2	174.529	1260.74	1119.92	8.80703	8.46781
2	174.776	609.575	683.096	7.09438	8.26816
2	175.08	1303.67	1399.73	7.38442	8.00523
2	175.254	1587.17	1321.23	9.34975	7.85061
2	175.423	1329.68	1133.11	9.15067	7.70032
2	175.595	345.079	380.754	7.19818	7.54946
2	175.87	735.653	855.266	6.85352	7.31821
2	176.087	726.901	855.73	6.77334	7.14959
2	176.336	513.687	605.535	6.76485	6.97747
2	176.53	981.884	995.5	7.79049	6.86337
2	176.735	449.417	501.97	7.11626	6.75388
2	176.967	1157.05	1400.16	6.59989	6.63173
2	177.234	938.375	1236.68	6.08883	6.49449
2	177.435	783.303	987.474	6.34996	6.39424
2	177.831	337.042	578.099	4.7367	6.20661
2	178.254	565.964	825.019	5.53298	6.02449
2	178.558	987.281	1148.03	6.85224	5.90795
2	178.901	660.965	885.964	5.9919	5.79343
2	179.391	1105.25	1346.47	6.55833	5.66602
2	179.784	834.044	1055.42	6.32733	5.59919
2	180.045	495.796	727.139	5.50106	5.57483
2	180.512	1026.84	1350.35	6.10129	5.57008
2	180.682	1186.67	1761.6	5.43794	5.57912
2	181.046	717.67	1401.67	4.18086	5.61463
2	181.313	516.124	902.905	4.64791	5.65247
2	181.673	1062.79	1553.05	5.52012	5.71561
2	181.856	1109.89	1701.3	5.27426	5.75172
2	182.066	938.545	1562.8	4.87313	5.79548
2	182.353	1050.57	1506.05	5.62165	5.85771
2	182.764	1125.83	1543.46	5.86523	5.9474
2	183.065	712.177	990.365	5.7865	6.01002
2	183.293	1048.05	1411.36	5.96553	6.06188
2	183.716	409.07	621.809	5.31662	6.18722
2	183.878	412.04	688.087	4.85964	6.24363
2	184.058	700.269	935.178	6.01296	6.31076
2	184.248	1102.25	1238.13	7.07859	6.38592
2	184.436	647.988	821.113	6.3191	6.46382
2	184.668	1188.07	1121.87	8.32292	6.56351
2	184.992	2623.69	1970.98	10.27	6.70651
2	185.179	1501.42	1337.64	8.78317	6.78955
2	185.573	1227.63	1308.88	7.43303	6.96136
2	185.846	815.356	946.208	6.86523	7.07461
2	186.13	420.61	560.98	6.02033	7.18773
2	186.542	1192.4	1276.36	7.40561	7.34836
2	186.893	1104.33	1189.58	7.36188	7.48274
2	187.079	846.362	861.446	7.76227	7.5533
2	187.46	651.557	803.639	6.48227	7.697
2	187.759	733.058	768.337	7.55266	7.80946
2	188.241	734.291	891.862	6.57696	7.99143
2	188.678	583.052	752.902	6.20738	8.15851
2	189.103	962.195	987.612	7.70166	8.32429
2	189.36	805.752	829.72	7.67842	8.42667
2	189.706	1756.03	1418.52	9.61108	8.56765
2	189.879	1292.55	1015.96	9.85456	8.63773
2	190.292	1409.23	927.82	11.5718	8.79693
2	190.553	1270.82	813.99	11.8612	8.89515
2	190.79	883.68	693.087	9.87401	8.98525
2	191.066	406.748	316.578	9.94356	9.09385
2	191.357	1603.66	868.225	13.7717	9.21573
2	191.655	2854.42	2168.47	10.1657	9.35195
2	191.845	2298.95	1701.03	10.4127	9.44653
2	192.104	829.753	914.17	7.20826	9.58718
2	192.272	829.92	915.001	7.20348	9.68667
2	192.671	964.707	1054.67	7.26067	9.97525
2	193.103	1943.39	1486.79	10.1008	10.3641
2	193.426	1493.59	1349.04	8.67258	10.6853
2	193.67	1245.63	1236.56	7.94496	10.9349
2	193.902	1642.93	1341.61	9.51615	11.171
2	194.137	867.525	787.416	8.63339	11.403
2	194.396	1591.09	1380.62	8.99953	11.6434
2	194.574	450.865	378.563	9.27616	11.7954
2	194.838	1094.57	760.067	11.0296	11.9947
2	195.116	765.506	484.71	11.9842	12.1627
2	195.352	1295.74	782.731	12.4986	12.2644
2	195.581	1798.11	1020.16	13.2145	12.342
2	195.743	1552.7	932.949	12.5584	12.3955
2	196.026	2088.39	982.462	15.5667	12.4851
2	196.189	2521.12	1198.69	15.4245	12.5337
2	196.448	4893.51	1764.34	19.5035	12.6052
2	196.766	1770.71	963.601	13.7096	12.6815
2	197.205	1108.29	666.585	12.5472	12.7605
2	197.514	472.394	278.331	12.7792	12.794
2	198.064	1380.57	797.622	13.0036	12.7991
2	198.438	1943.19	861.543	16.3813	12.756
2	198.856	1797.56	831.083	15.8018	12.5825
2	199.186	2951.19	1266.44	16.8448	12.3272
2	199.452	1573.22	812.494	14.3536	12.0678
2	199.761	804.073	631.436	9.86278	11.7291
2	200.14	717.477	614.242	9.11183	11.2936
2	200.322	1048.65	954.777	8.60862	11.0891
2	200.533	917.922	857.957	8.40215	10.8646
2	200.829	1171.15	1049.45	8.73636	10.5872
2	201.031	1211.1	1034.66	9.12952	10.433
2	201.315	1844.97	1306.51	10.8356	10.2794
2	201.484	3144.79	2016.36	11.8504	10.2302
2	201.863	919.613	895.672	8.08712	10.2286
2	202.108	1212.43	1054.12	8.98327	10.2907
2	202.477	1499.82	1522.3	7.78246	10.4515
2	202.64	1646.7	1603.15	8.09028	10.5405
2	202.986	1486.08	1484.09	7.90094	10.7481
2	203.203	1819.61	1727.45	8.28161	10.8809
2	203.385	1607.42	1412.05	8.89808	10.9875
2	203.811	2112.67	1784.36	9.22605	11.1956
2	204.064	1929.24	1423.58	10.4386	11.2745
2	204.323	1663.24	1562.45	8.36295	11.3063
2	204.642	614.63	304.319	14.8915	11.332
2	205.002	1670.21	804.852	15.2462	11.4018
2	205.204	1230.43	689.306	13.3632	11.4526
2	205.5	2593.16	1268.69	15.0469	11.5329
2	205.765	3139.43	1437.05	15.9384	11.6025
2	205.992	2751.56	1387.24	14.6587	11.6539
2	206.267	1963.73	1038.31	14.0609	11.6985
2	206.516	2163.49	1132.8	14.182	11.7149
2	206.721	839.2	500.284	12.6467	11.7064
2	206.928	873.24	653.249	10.3094	11.6736
2	207.152	976.56	668.749	11.169	11.6061
2	207.339	1395.47	757.011	13.7477	11.5137
2	207.631	1609.1	912.969	13.2139	11.2954
2	207.807	1791.17	1013.92	13.241	11.1279
2	208.001	1131.86	1032.52	8.59339	10.9187
2	208.208	972.454	886.332	8.60027	10.6736
2	208.425	912.488	850.792	8.42125	10.4007
2	208.633	842.021	824.94	8.043	10.1316
2	208.948	1320.56	1319.68	7.89599	9.72714
2	209.121	900.326	918.313	7.74697	9.51492
2	209.373	972.126	984.129	7.8014	9.22956
2	209.749	838.136	788.844	8.34823	8.88285
2	209.99	1285.66	1286.93	7.88382	8.69662
2	210.191	1098.9	1133.82	7.66433	8.53873
2	210.424	1896.93	1517.41	9.69766	8.35461
2	210.841	980.089	1038.63	7.47535	8.02835
2	211.104	1049.01	1045.48	7.91587	7.8291
2	211.323	2049.26	1952.01	8.25587	7.66959
2	211.652	954.336	1000.31	7.55229	7.44482
2	211.938	992.477	1128.02	7.00086	7.26786
2	212.283	1731.79	1919.73	7.16688	7.08281
2	212.481	721.197	909.2	6.34983	6.99304
2	212.807	1221.39	1286.59	7.51744	6.87531
2	213.071	1792.72	1843.78	7.68725	6.80463
2	213.331	812.576	996.034	6.52037	6.75014
2	213.574	568.425	748.432	6.09416	6.71138
2	213.902	562.414	688.522	6.52815	6.67539
2	214.226	688.738	885.896	6.23043	6.65543
2	214.484	1844.76	1807.1	8.04396	6.64857
2	214.786	477.227	675.67	5.68858	6.64851
2	215.013	688.281	931.055	5.94017	6.6527
2	215.327	687.464	799.022	6.85528	6.66235
2	215.548	671.705	876.449	6.14659	6.67049
2	215.78	1062.96	1153.25	7.31271	6.68109
2	216.034	925.771	1160.32	6.38487	6.69751
2	216.52	1360.68	1449.56	7.43868	6.74603
2	216.716	2530.49	2235.68	8.85126	6.77302
2	216.896	2030.35	2032.84	7.8821	6.80207
2	217.059	1604.44	1824.41	6.99779	6.83217
2	217.235	248.465	314.988	6.31643	6.86897
2	217.528	1435.83	1515.14	7.50511	6.94089
2	217.898	1065.75	1371.67	6.22681	7.05253
2	218.082	809.814	1042.08	6.22791	7.11744
2	218.421	1135.74	1274.05	7.08747	7.25474
2	218.655	541.269	696.951	6.22419	7.3612
2	218.873	881.381	1008.91	6.95419	7.46641
2	219.076	1228.71	1292.74	7.52597	7.56951
2	219.276	1518.65	1415.14	8.42583	7.67583
2	219.688	730.59	812.566	7.14465	7.90929
2	219.867	606.964	653.571	7.36455	8.01663
2	220.126	1088.94	1148.32	7.50981	8.17808
2	220.297	1724.48	1447.22	9.28039	8.28858
2	220.575	1927.34	1461.46	10.183	8.47466
2	220.791	1011.96	1071.54	7.48094	8.62463
2	220.971	813.56	750.156	8.50851	8.75311
2	226.877	11365.5	3731.39	21.0665	15.4936
2	227.244	1734.24	839.572	15.1853	15.9594
2	227.631	2545.01	1145.44	16.1717	16.4408
2	227.997	1579.76	790.848	14.7493	16.8845
2	228.403	1557.83	737.382	15.4842	17.3604
2	228.652	1069.89	576.357	13.8322	17.6426
2	228.885	760.706	285.106	18.8844	17.899
2	229.089	1614.78	523.139	21.2962	18.1171
2	229.29	1337.53	438.314	21.0981	18.3257
2	229.554	1670.26	732.659	16.532	18.5894
2	229.922	2172.37	858.318	18.0666	18.9362
2	230.265	2432.02	873.383	19.5679	19.2766
2	230.671	2693.04	846.096	21.8333	19.7392
2	230.859	3631.72	1083.75	22.7577	19.968
2	231.111	1768.32	712.201	17.7768	20.2827
2	231.37	1927.6	821.65	16.9416	20.6091
2	231.575	1138.67	564.042	14.8856	20.865
2	231.872	1463.42	584.357	17.9062	21.2237
2	232.222	2777.62	872.271	21.8414	21.6148
2	232.54	5005.87	1461.31	23.1615	21.9262
2	232.997	2616.23	769.56	23.0212	22.2727
2	233.19	2109.07	784.179	19.0106	22.39
2	233.4	3029.54	913.358	22.5715	22.5187
2	233.621	3367.14	965.465	23.4946	22.6535
2	233.982	2366.13	754.372	21.5753	22.867
2	234.251	3160.74	910.15	23.4152	23.0164
2	234.578	3148.42	878.812	24.0005	23.1811
2	234.839	2886.93	729.714	25.9369	23.2952
2	235.274	2029.76	687.96	20.5242	23.4415
2	235.962	4751.28	1071.8	28.2905	23.5283
2	236.238	3944.41	839.367	29.5515	23.5018
2	236.407	2797.9	779.406	24.0386	23.4656
2	236.909	1223.18	442.217	19.4594	23.2168
2	237.133	2320.32	672.049	23.3069	23.04
2	237.483	3966.99	929.769	27.4836	22.7018
2	237.687	1739.01	454.359	25.2786	22.4774
2	237.853	1814.22	538.184	22.8661	22.2839
2	238.067	1943.42	583.013	22.6614	22.0241
2	238.364	1106.38	374.109	20.564	21.6535
2	238.656	1108.58	463.559	17.2205	21.2897
2	238.977	3676.19	1257.88	20.3649	20.9063
2	239.195	3478.67	1130.44	21.2431	20.6643
2	239.435	2080.66	761.213	19.2683	20.4225
2	239.745	2249.22	948.514	17.0971	20.0923
2	240.01	2998.22	1028.76	20.3182	19.7593
2	240.186	4449.19	1496.49	20.6535	19.5182
2	240.366	2553.11	949.624	19.0049	19.2594
2	240.694	3764.45	1290.92	20.3279	18.7675
2	241.005	1436.07	682.049	15.439	18.2937
2	241.231	856.223	462.736	13.7932	17.9557
2	241.776	1579.61	748.063	15.4776	17.2094
2	242.024	3201.08	1141.82	19.6777	16.9225
2	242.297	3467.16	1326.17	18.5658	16.6606
2	242.468	1441.74	692.977	15.28	16.5307
2	242.653	2612.73	1094.65	17.1922	16.412
2	243.019	1113.17	537.936	15.209	16.2124
2	243.273	3342.08	1225.44	19.2325	16.099
2	243.505	2598.13	918.838	19.8179	16.0118
2	243.687	1548.89	759.785	15.0126	15.9536
2	244.022	1814.44	800.692	16.4474	15.8674
2	244.371	1883.25	887.299	15.5463	15.8032
2	244.567	1342.55	667.566	14.8364	15.7769
2	244.756	1283.14	714.553	13.4338	15.7574
2	244.941	1419.23	715.364	14.6616	15.7431
2	245.148	939.387	586.04	12.1445	15.7375
2	245.366	1183.51	629.431	13.9892	15.7482
2	245.603	1500.55	815.049	13.7323	15.7774
2	245.909	2714.46	1260.86	15.7385	15.8393
2	246.279	3223.39	1197.41	19.025	15.9454
2	246.501	1608.75	675.777	17.154	16.0229
2	246.805	1835.38	771.219	17.1494	16.1426
2	247.149	2763.8	1046.96	18.7168	16.2924
2	247.363	2385.53	1012.93	16.9974	16.3911
2	247.651	1414.73	593.597	17.1707	16.5277
2	247.857	1522.63	695.203	15.9733	16.6264
2	248.08	1980.9	871.544	16.4895	16.7515
2	248.271	1132.88	544.26	15.2864	16.885
2	248.588	983.309	514.089	14.2006	17.1507
2	248.801	2237.77	901.681	17.77	17.3536
2	249.139	2912.27	990.335	20.4687	17.7026
2	249.422	1631.47	647.923	17.9886	18.0084
2	249.698	2866.52	1061.05	19.0818	18.3074
2	250.008	1575.64	621.132	18.1012	18.6314
2	250.443	1203.08	545.165	16.0775	19.0378
2	250.694	1467.8	570.517	18.3173	19.2328
2	250.978	1747.81	688.622	18.1096	19.4067
2	251.162	2092.2	776.362	19.0421	19.5037
2	251.4	3084.61	895.68	23.2599	19.6352
2	251.584	622.267	221.048	19.7451	19.7393
2	251.824	3016.39	930.339	22.1616	19.875
2	252.059	1637.6	709.933	16.6991	20.0042
2	252.221	1453.79	553.36	18.6418	20.0892
2	252.49	1471.13	559.581	18.6524	20.2194
2	252.799	4703.5	1395.82	22.8589	20.3455
2	253.356	5384.5	1387.6	25.5508	20.4834
2	253.821	2960.55	828.371	23.9547	20.48
2	254.131	1874.82	657.523	19.9552	20.4024
2	254.36	1842.69	688.692	18.9287	20.3086
2	254.781	2421.86	782.784	21.3366	20.0836
2	255.111	2100.03	740.914	19.857	19.87
2	255.98	5769.1	1570.33	24.481	19.2246
2	256.183	2016.74	652.69	21.314	19.0696
2	256.833	946.703	515.256	13.7079	18.6042
2	257.029	2355.72	831.152	19.8565	18.4805
2	257.254	4282.97	1278.16	22.7567	18.3525
2	257.478	2162.76	845.783	18.2235	18.2427
2	257.659	1497.95	651.069	16.6623	18.1687
2	257.844	1925.16	747.779	18.3277	18.1015
2	258.073	1841.98	728.204	18.0578	18.0211
2	258.454	1430.02	669.31	15.6356	17.8936
2	258.779	43.9087	25.3126	13.0289	17.7906
2	259.035	29.4115	14.8799	14.6142	17.713
2	259.504	123.286	117.391	8.25881	17.5781
2	265.418	7828.93	4062.82	14.2931	16.1822
2	265.722	31.6957	17.9767	13.2183	16.1006
2	265.916	37.7228	13.4457	19.6899	16.0468
2	266.209	1584.27	752.977	15.4294	15.9627
2	266.48	1526.92	673.847	16.4466	15.8817
2	266.914	2510.57	834.155	20.8617	15.7393
2	267.221	1226.2	693.659	13.2486	15.6267
2	267.412	1139.97	589.813	14.3308	15.5519
2	267.706	1686.9	845.033	14.741	15.4295
2	267.952	1769.53	932.634	14.1005	15.3208
2	268.215	2332.3	1023.99	16.5192	15.1982
2	268.503	3523.22	1275.92	19.4319	15.0567
2	268.746	2987.71	1368.52	15.9292	14.9316
2	269.042	2063.41	947.047	15.9016	14.7724
2	269.474	1529.34	852.758	13.4185	14.5269
2	269.871	2653.2	1300.26	15.0249	14.2882
2	270.146	1999.45	1133.68	13.2218	14.1099
2	270.785	799.52	576.85	10.6538	13.6397
2	270.949	2220.52	1282.67	13.0057	13.5095
2	271.413	1233.4	906.571	10.4758	13.1276
2	271.727	341.71	241.608	10.8508	12.8628
2	271.9	1747.06	811.224	15.7432	12.7165
2	272.073	1699.75	883.755	14.2695	12.5707
2	272.264	1805.27	902.618	14.7652	12.4111
2	272.593	1554.75	745.185	15.3175	12.1422
2	272.789	825.052	502.28	12.4125	11.9872
2	272.979	809.92	631.602	9.9259	11.8417
2	273.368	1524.55	1002.03	11.5896	11.5327
2	273.651	1735.73	1120.5	11.7783	11.2913
2	273.828	2074.03	1495.18	10.6618	11.1356
2	274.112	963.664	718.581	10.3395	10.8814
2	274.291	699.318	594.399	9.17242	10.7203
2	274.486	1566.22	1055.36	11.333	10.5456
2	274.786	1848	1349.32	10.5392	10.2817
2	275.141	2265.85	1523.25	11.3567	9.98396
2	275.54	1344.18	1202.22	8.75172	9.67881
2	275.828	1325.79	1062.15	9.68411	9.48492
2	276.008	1492.21	1155.56	9.98956	9.37406
2	276.183	1743.22	1411.34	9.59133	9.27039
2	276.446	663.987	678.106	7.73788	9.12171
2	276.651	1004.26	950.87	8.30202	9.01134
2	276.95	1255.11	1136.5	8.65239	8.85827
2	277.386	1170.35	1017.94	8.97995	8.64985
2	277.64	612.932	683.616	7.12593	8.53536
2	277.976	976.809	970.915	7.93567	8.3904
2	278.181	796.698	883.995	7.16053	8.30499
2	278.441	1946.3	1611.33	9.39694	8.19932
2	278.652	895.897	933.585	7.59365	8.11531
2	278.986	705.162	804.254	6.97805	7.99906
2	279.361	1291.52	1202.69	8.43096	7.89999
2	279.534	1323.12	1202.56	8.62264	7.86284
2	280.101	344.134	423.6	6.49468	7.76401
2	280.294	564.496	625.891	7.16546	7.73401
2	280.466	1226.5	1163.55	8.28707	7.70698
2	280.795	998.333	1140.41	6.96777	7.65083
2	281.102	1244.88	1132.53	8.61507	7.58813
2	281.306	1206	1144.2	8.28646	7.53818
2	281.511	768.706	860.903	7.09837	7.47941
2	281.729	956.364	947.392	7.96062	7.40562
2	281.916	1440.23	1265.74	8.89445	7.33367
2	282.161	1290.86	1228.71	8.26142	7.23094
2	282.367	1781.53	1419.74	9.73113	7.13845
2	282.634	1215.12	1338.51	7.20942	7.01223
2	282.887	1278.31	1346.11	7.5197	6.88813
2	283.084	1539.69	1745.13	7.01905	6.78984
2	283.281	1013.58	1316.44	6.17349	6.69121
2	283.704	774.992	1117.05	5.59267	6.48296
2	283.912	773.772	1076.4	5.78458	6.3847
2	284.165	722.145	1121.87	5.20729	6.27113
2	284.368	445.54	712.623	5.06435	6.18606
2	284.577	1099.39	1517.04	5.82918	6.09234
2	284.827	1211.65	1698.68	5.74201	5.95949
2	285.117	779.312	1267.65	4.98345	5.78544
2	285.351	1471.92	1891.75	6.23516	5.63617
2	285.631	1216.67	1623.02	6.01921	5.45546
2	285.804	846.824	1161.68	5.86179	5.34651
2	286.132	639.985	1072.72	4.84241	5.15481
2	286.398	622.834	969.21	5.19897	5.02228
2	286.734	902.471	1430.53	5.1081	4.89768
2	286.952	592.476	1147.07	4.21629	4.84947
2	287.35	777.626	1196.45	5.2555	4.82748
2	287.695	810.218	1375.95	4.78206	4.86302
2	287.928	507.634	980.641	4.22526	4.90967
2	288.218	879.226	1369.08	5.19572	4.98719
2	288.429	716.306	1262.17	4.61587	5.05361
2	288.604	935.07	1700.52	4.47797	5.11299
2	288.992	628.086	1194.69	4.28872	5.25078
2	289.336	544.453	960.233	4.61182	5.36954
2	289.55	742.598	1304.51	4.62942	5.43662
2	290.053	243.46	515.315	3.86873	5.55619
2	290.314	459.073	890.46	4.20868	5.58822
2	290.669	603.29	1118.4	4.39612	5.61305
2	290.982	502.626	799.361	5.09201	5.63267
2	291.255	275.705	465.188	4.81186	5.64834
2	291.449	1726.16	1550.74	8.71581	5.6588
2	291.757	1238.48	1288.04	7.60765	5.67447
2	292.231	513.12	587.207	6.95594	5.69706
2	292.448	717.547	661.11	8.51466	5.70707
2	292.69	824.381	842.729	7.73087	5.7182
2	292.904	751.921	684.612	8.60861	5.72813
2	293.08	961.82	878.446	8.58391	5.73644
2	293.342	522.713	936.656	4.542	5.74921
2	293.773	593.421	1011.5	4.76519	5.76417
2	294.013	543.553	966.732	4.57479	5.76716
2	294.387	525.188	949.175	4.50484	5.76484
2	294.57	779.354	1176.42	5.35214	5.76085
2	295.042	998.317	1448.38	5.55801	5.74277
2	295.49	408.374	830.113	4.02282	5.7165
2	295.682	511.78	975.778	4.27892	5.70291
2	295.921	270.708	536.725	4.12072	5.68429
2	296.135	343.295	737.692	3.81264	5.6662
2	296.317	242.663	560.125	3.55756	5.64987
2	296.524	800.135	1483.43	4.3958	5.63041
2	296.798	918.284	1455.41	5.10872	5.59875
2	297.081	919.951	1397.86	5.31851	5.55692
2	297.286	665.382	1138.1	4.74936	5.52258
2	297.475	1114.54	1490.08	6.0066	5.48907
2	297.682	832.936	1286.16	5.23754	5.45146
2	297.987	970.444	1561.85	5.03441	5.39686
2	298.259	1302.2	729.244	13.3675	5.35179
2	298.419	1351.55	818.274	12.4738	5.32806
2	298.627	496.647	917.243	4.41205	5.3014
2	298.825	1292.75	1932.16	5.40286	5.28149
2	299.23	1027.01	1675.3	4.96996	5.24208
2	299.46	1158.2	1947.51	4.82768	5.21593
2	299.842	276.85	629.092	3.61202	5.16795
2	300.076	364.748	797.873	3.74756	5.13648
2	301.365	571.333	1212.24	3.85966	4.95778
2	301.71	467.663	1022.66	3.74875	4.91484
2	302.194	946.561	1633.36	4.70944	4.86327
2	302.448	1014.03	1468.5	5.56769	4.84149
2	302.806	747.17	1264.47	4.79803	4.81845
2	303.236	465.06	808.852	4.67394	4.80477
2	303.536	450.95	835.31	4.39954	4.80571
2	303.783	513.432	936.836	4.46368	4.81856
2	303.949	454.856	857.846	4.32403	4.83561
2	304.146	1131.19	1467.82	6.17896	4.86346
2	304.488	776.239	1277.35	4.92856	4.92785
2	304.728	415.417	756.936	4.46967	4.98223
2	304.891	459.79	773.329	4.82652	5.02217
2	305.156	862.063	1399.2	4.99386	5.0902
2	305.503	890.975	1159.05	6.16418	5.18062
2	305.86	615.087	953.91	5.21585	5.2686
2	306.047	183.631	310.922	4.79574	5.31017
2	306.245	554.035	770.83	5.78379	5.34964
2	306.505	1487.29	1714.84	6.90711	5.39548
2	306.922	1190.16	1441.99	6.59233	5.46028
2	307.153	936.614	1321.51	5.70727	5.49456
2	307.449	575.418	942.114	4.95246	5.54005
2	307.73	880.59	1182.96	5.97936	5.58774
2	307.907	413.214	551.006	6.02146	5.62139
2	308.117	417.743	699.853	4.84473	5.66613
2	308.335	548.99	881.192	5.04729	5.71935
2	308.565	422.92	710.693	4.83058	5.78448
2	308.745	431.736	660.227	5.28617	5.8429
2	308.907	428.886	623.945	5.54354	5.89873
2	309.086	1107.94	1538.69	5.79376	5.96073
2	309.345	1298.16	1442.32	7.15161	6.05177
2	309.526	770.431	1041.25	5.94522	6.11686
2	309.842	1947.31	1927.79	7.96543	6.23469
2	310.076	1163.84	1513.14	6.16757	6.32642
2	310.248	1504.28	1857.66	6.47479	6.39683
2	310.494	717.82	971.709	5.93614	6.50263
2	310.728	1213.43	1664.65	5.86159	6.60967
2	310.906	785.333	1076.53	5.86588	6.6958
2	311.1	2261.41	2030.7	8.71933	6.79602
2	311.406	727.255	919.927	6.32968	6.96889
2	311.738	616.395	762.282	6.46613	7.17366
2	311.98	2436.07	2304.39	8.30932	7.33195
2	312.379	1147.56	1535.15	6.00317	7.60493
2	312.549	1031.72	1359.08	6.09143	7.72432
2	312.858	1094.8	1356.62	6.45396	7.94365
2	313.193	1541.76	1643.41	7.43466	8.18155
2	313.499	808.002	1008.65	6.40915	8.39551
2	313.717	535.631	272.211	14.5569	8.54417
2	314.069	1587.28	1240.28	9.90784	8.77434
2	314.347	1148.42	879.75	10.0887	8.95445
2	314.535	1738.1	1274.86	10.4957	9.08039
2	314.736	2035.27	1411.95	11.0389	9.21798
2	314.91	853.648	834.529	8.05915	9.33899
2	315.133	822.869	795.393	8.1443	9.4959
2	315.434	1021.46	899.949	8.87401	9.70931
2	315.804	1020.3	882.131	9.02966	9.97094
2	316.112	2049.71	1344.9	11.6074	10.1852
2	316.471	919.315	795.336	9.02426	10.4271
2	316.731	1307.11	952.563	10.5574	10.5949
2	316.913	1642.68	1048.68	11.8966	10.7078
2	317.197	896.021	714.695	9.72321	10.8822
2	317.419	947.415	744.457	9.85726	11.02
2	317.581	1546.13	993.093	11.8316	11.1209
2	317.764	905.657	680.359	10.2699	11.2345
2	317.989	1174.38	913.533	9.94858	11.3731
2	318.181	1034.28	747.024	10.6435	11.4897
2	318.579	1783.42	1031.87	12.9869	11.7238
2	318.764	1022.84	731.676	10.7369	11.8279
2	318.95	1586.36	911.876	13.0622	11.9288
2	319.244	2561.07	1204.07	15.5752	12.0792
2	319.519	1189.73	823.481	11.0618	12.2083
2	319.755	2226.82	1149.4	14.3607	12.3156
2	319.959	1451.86	939.957	11.7478	12.4107
2	320.126	1655.32	1090.59	11.5647	12.4894
2	320.548	820.653	626.997	10.1132	12.6873
2	320.843	2217.91	1196.79	13.8121	12.8209
2	321.122	2157	1101.17	14.4996	12.9403
2	321.301	907.42	595.004	11.6143	13.0121
2	321.602	1826.8	980.804	13.8732	13.1218
2	322.076	2939.79	1379.76	15.5983	13.2594
2	322.251	454.18	279.387	12.298	13.2971
2	322.473	2529.87	1433.21	13.2316	13.336
2	322.659	2036.55	1193.94	12.8361	13.363
2	322.952	1635.64	876.048	13.9028	13.3956
2	323.431	2458.25	1214.34	14.9214	13.4249
2	323.719	2209.5	1178.73	13.9512	13.4295
2	323.927	1450.81	910.069	12.0851	13.4274
2	324.181	1870.03	1242.34	11.4785	13.4192
2	324.354	1820.74	1103.1	12.4661	13.4103
2	324.587	1355.62	877.831	11.7457	13.3945
2	324.926	4469.73	1959.96	16.537	13.3644
2	325.162	1603.14	835.27	14.2434	13.3392
2	325.41	1401.7	783.31	13.3924	13.3049
2	325.631	2327.58	1244.2	13.9268	13.2646
2	325.981	1287.56	766.314	12.6651	13.1843
2	326.23	1701.01	1026.11	12.5143	13.1163
2	326.425	1203.74	777.337	11.7748	13.0578
2	326.661	1426.1	839.715	12.7864	12.9815
2	326.937	752.288	548.223	10.5576	12.886
2	327.436	1017.51	666.627	11.6232	12.7015
2	327.869	2557.84	1192.76	15.6855	12.5352
2	328.135	1605.4	885.307	13.5503	12.4332
2	328.303	2369.75	1133.25	15.3475	12.3696
2	328.584	914.851	624.63	11.1991	12.2548
2	328.774	1173.24	701.39	12.6151	12.168
2	328.941	2951.27	1502.77	14.5323	12.087
2	329.247	1152.31	724.771	12.0561	11.9298
2	329.487	858.366	622.949	10.5973	11.8018
2	329.649	1344.58	942.897	10.9319	11.7146
2	329.813	1075.28	729.529	11.2632	11.6265
2	330.068	1321.34	938.8	10.8033	11.4922
2	330.282	903.902	739.207	9.50336	11.3839
2	330.49	1373.59	848.759	12.2488	11.2846
2	330.733	2482.02	1529.4	12.2793	11.1781
2	330.939	2209.39	1316.85	12.6489	11.0948
2	331.33	830.34	705.493	9.17567	10.9452
2	331.773	1023.78	874.47	9.13102	10.7851
2	332.096	628.228	585.439	8.42541	10.6721
2	332.506	1486.45	1072.34	10.655	10.5294
2	332.85	764.005	721.412	8.32313	10.4076
2	333.24	2802.88	1648.36	12.8004	10.2642
2	333.814	1111.22	921.792	9.37988	10.0353
2	334.201	1388.21	1148.24	9.40484	9.86422
2	334.428	994.725	898.249	8.67444	9.75591
2	334.815	2440.02	1790.3	10.4925	9.5565
2	335.068	1071.34	861.146	9.65487	9.41716
2	335.267	1449.59	1293.35	8.77137	9.3033
2	335.487	1453.97	1028.08	10.8503	9.17366
2	335.891	1558.98	1214.14	9.93786	8.92729
2	336.156	575.014	563.539	8.04049	8.76136
2	336.418	1524.63	1096.95	10.6808	8.59519
2	336.712	1284.08	1086.23	9.21282	8.40749
2	337.161	1538.69	1316.15	9.1191	8.12156
2	337.326	2381.89	1899.57	9.72461	8.0176
2	337.718	743.196	803.075	7.34041	7.7751
2	337.972	1108.09	1192.83	7.36656	7.60576
2	338.428	1225.78	1272.67	7.6197	7.24271
2	338.617	558.998	609.37	7.28026	7.07727
2	338.86	1181.92	1471.58	6.42496	6.85785
2	339.046	863.706	1090.47	6.34096	6.68808
2	339.264	1465.58	1888.56	6.21968	6.49085
2	339.495	766.624	1002.65	6.13299	6.28829
2	339.694	532.464	811.812	5.3014	6.12278
2	339.901	781.575	1147.7	5.4945	5.96298
2	340.254	908.478	1204.97	6.052	5.72953
2	340.515	799.82	1384.08	4.69661	5.59729
2	340.69	467.614	758.616	4.99612	5.52694
2	340.956	316.969	561.904	4.58916	5.43751
2	341.23	370.581	633.99	4.74843	5.36453
2	341.432	624.73	953.957	5.29358	5.32116
2	341.613	1204.5	1730.47	5.61007	5.28855
2	341.81	863.318	1345.41	5.19169	5.25858
2	342.02	703.538	1186.89	4.81249	5.23154
2	342.217	739.049	1205.74	4.96928	5.20944
2	342.4	687.861	1211.46	4.61803	5.1906
2	342.63	632.286	953.4	5.3576	5.1676
2	342.914	181.283	336.606	4.38938	5.13741
2	343.141	623.491	852.579	5.87959	5.11968
2	343.476	774.647	1178.47	5.31249	5.11979
2	343.653	828.589	1117.69	5.95613	5.13034
2	343.926	707.545	992.71	5.73784	5.15773
2	344.164	672.543	999.984	5.42966	5.18993
2	344.343	252.45	541.433	3.81976	5.2176
2	344.653	864.432	1275.9	5.46772	5.26896
2	344.881	330.862	570.682	4.71138	5.30671
2	345.275	478.963	930.996	4.20016	5.36451
2	345.704	1213.86	1473.04	6.58247	5.40483
2	345.975	430.084	655.12	5.30603	5.42209
2	346.257	1249.1	979.904	9.87207	5.44467
2	346.551	1061.43	968.169	8.59422	5.47275
2	346.949	607.873	774.817	6.28413	5.5172
2	347.242	764.592	1087.54	5.66369	5.55396
2	347.425	534.189	836.859	5.16579	5.57839
2	347.678	448.336	719.699	5.04684	5.61376
2	347.936	554.897	1058.29	4.27774	5.6514
2	348.161	368.188	751.794	4.00542	5.68526
2	348.327	517.167	920.732	4.57035	5.7107
2	348.514	760.062	1176.65	5.2247	5.73971
2	348.696	805.818	1391.21	4.70713	5.77157
2	348.901	759.648	1313.48	4.70032	5.8149
2	349.247	867.291	1445.55	4.8686	5.90162
2	349.805	878.269	1358.67	5.22829	6.06023
2	350.081	782.789	1108.18	5.68912	6.1389
2	350.332	436.269	795.49	4.46664	6.20615
2	350.58	215.563	363.577	4.81359	6.26565
2	350.867	1055	1225.18	6.86063	6.32216
2	351.191	1742.03	1668.47	8.21402	6.36483
2	351.469	1270.83	1167.8	8.53545	6.37901
2	351.707	500.501	634.245	6.31888	6.37152
2	352.115	1343.6	1278.16	8.26597	6.31599
2	352.356	1789.62	1556.24	8.98166	6.26184
2	352.777	751.564	952.289	6.31955	6.13715
2	352.967	1410.42	1349.15	8.22372	6.07098
2	353.32	1052.46	1017.27	8.14471	5.93667
2	353.754	628.763	869.48	5.81738	5.76015
2	354.001	1132.63	1337.65	6.75294	5.65873
2	354.302	653.992	831.186	6.30139	5.53853
2	354.683	296.574	470.809	5.10084	5.39817
2	354.971	740.104	1401.99	4.30571	5.3058
2	355.343	804.733	1399.57	4.67413	5.21083
2	355.507	335.882	661.593	4.14684	5.17288
2	355.884	428.583	920.532	3.81437	5.06515
2	356.178	372.656	873.604	3.50456	4.96717
2	356.411	1130.7	1922.25	4.77719	4.88474
2	356.594	726.228	1353.28	4.37432	4.81896
2	356.978	608.095	1337.11	3.72879	4.68407
2	357.451	448.994	891.04	4.11701	4.53871
2	357.608	640.049	1403.97	3.73751	4.49908
2	358.13	637.247	1289.45	4.04055	4.41262
2	358.398	469.877	983.39	3.91116	4.40238
2	358.656	330.519	762.279	3.56045	4.42643
2	358.889	420.463	927.232	3.71829	4.47977
2	359.132	532.706	1144.19	3.81431	4.56115
2	359.46	481.247	984.274	3.99902	4.70158
2	359.628	688.245	1287.27	4.35875	4.78259
2	359.964	366.058	688.775	4.33369	4.95269
2	360.218	2574.67	2864.38	7.14273	5.08008
2	360.461	477.144	814.838	4.75657	5.19358
2	360.656	416.909	765.269	4.43814	5.27439
2	360.89	838.704	1108.75	6.07099	5.35433
2	361.243	539.992	763.816	5.69367	5.42784
2	361.556	963.621	1276.05	6.06127	5.4588
2	361.903	1702.43	1859.52	7.26675	5.48374
2	362.091	892.699	1001.04	7.08993	5.49355
2	362.428	892.016	858.099	8.18071	5.50541
2	362.677	642.23	778.721	6.58751	5.51
2	363.167	375.444	496.13	6.07333	5.51064
2	363.559	777.21	847.751	7.27618	5.50507
2	363.819	833.293	1187.48	5.6536	5.49936
2	364.084	617.085	965.362	5.17275	5.49252
2	364.342	804.664	1257.79	5.17675	5.48539
2	364.513	703.612	1205.12	4.7432	5.48068
2	364.739	573	1027.09	4.54061	5.46417
2	365.042	584.968	1080.77	4.41042	5.41383
2	365.328	678.49	1164.19	4.73502	5.34358
[truncated: 38,919 more rows]

## Sheet: Rearranged 45 min
Chr	Coord_kb	HL	HH	Percent_rep	Percent_rep_smoothed
1	0.048	7364.93	7896.66	11.1437	7.927
1	0.193	5798.55	6058.41	11.4066	7.84214
1	0.766	590.807	1567.74	4.77984	7.52075
1	1.516	1114.24	2109.09	6.59024	7.13598
1	2.287	1035.8	2366.38	5.51465	6.78653
1	2.834	657.274	1322.73	6.21986	6.56918
1	2.997	543.585	1277.86	5.36658	6.50958
1	3.194	439.805	964.888	5.73118	6.44014
1	3.505	336.108	749.495	5.64315	6.33529
1	3.736	642.429	1474.97	5.48869	6.26148
1	3.891	421.294	990.122	5.36791	6.21401
1	4.075	231.996	554.339	5.28381	6.15992
1	4.229	412.614	947.612	5.48715	6.1166
1	4.372	328.338	781.223	5.30522	6.07803
1	4.58	295.79	725.539	5.15327	6.02478
1	4.857	461.904	1001.2	5.79731	5.95894
1	5.169	373.696	829.918	5.6651	5.89148
1	5.349	422.924	963.489	5.52944	5.85565
1	5.626	476.722	1014.29	5.90049	5.80478
1	5.763	256.549	550.097	5.85717	5.78147
1	5.987	487.155	1002.68	6.08883	5.74588
1	6.146	282.077	648.65	5.48046	5.72248
1	6.32	270.81	624.316	5.4673	5.69857
1	6.75	296.953	604.19	6.15569	5.64678
1	6.973	201.989	457.038	5.56543	5.62378
1	7.162	248.181	564.171	5.54087	5.60895
1	7.322	386.866	763.652	6.33449	5.60162
1	7.748	688.325	1312.24	6.546	5.60167
1	8.117	1568.5	2563.29	7.5643	5.61921
1	8.298	496.922	991.202	6.27223	5.63184
1	8.471	524.802	1129.28	5.83755	5.64552
1	8.646	379.696	891.024	5.37557	5.66033
1	8.845	213.718	516.202	5.22972	5.67755
1	9.065	299.349	651.241	5.77714	5.69598
1	9.25	365.843	802.953	5.72894	5.7101
1	9.438	542.125	1106.01	6.13996	5.72235
1	9.582	520.342	1138.72	5.74485	5.72981
1	9.737	311.878	637.884	6.12531	5.73648
1	9.989	372.723	715.242	6.50566	5.74618
1	10.241	220.978	459.854	6.02577	5.75485
1	10.499	382.115	930.852	5.18729	5.76312
1	10.771	738.549	1669.45	5.57066	5.77172
1	11.079	426.413	1109.07	4.87244	5.78199
1	11.227	681.733	1547.81	5.54743	5.78736
1	11.364	296.346	733.34	5.11006	5.79269
1	11.599	356.845	870.764	5.17891	5.80285
1	13.246	3015.98	5322.66	7.03898	5.9395
1	14.005	961.384	2329.46	5.21388	6.0636
1	14.275	1599.54	2798.56	7.09641	6.12053
1	14.632	659.864	1401.38	5.91073	6.20259
1	15.417	485.1	1086.84	5.61793	6.39547
1	16.138	323.257	601.828	6.69386	6.58595
1	16.454	757.969	1361.78	6.92191	6.67296
1	16.825	873.145	1500.76	7.21555	6.77754
1	17.254	773.529	1662.21	5.84515	6.90141
1	17.518	836.865	1437.74	7.2187	6.97905
1	17.759	1396.31	2227.17	7.73762	7.05076
1	18.506	623.605	1034.16	7.4614	7.27735
1	19.765	1195.09	1878.17	7.84526	7.66916
1	21.406	681.915	1098.97	7.66345	8.18378
1	22.502	1090.04	1385.42	9.54602	8.5198
1	22.516	908.813	1167.47	9.45311	8.52402
1	23.206	2401.47	1752.94	15.6546	8.74831
1	25.415	3126.08	4754.22	8.08854	9.62509
1	27.166	1404.67	1936.52	8.85831	10.3992
1	27.452	1931.61	3479.05	6.90569	10.5252
1	27.615	1201.25	2112.18	7.06336	10.5965
1	27.935	498.018	651.405	9.29782	10.735
1	28.19	804.912	965.988	10.0602	10.8437
1	28.525	416.607	576.806	8.82342	10.9837
1	28.686	905.528	949.322	11.3719	11.0497
1	28.855	1433.41	1667.4	10.3503	11.1179
1	29.094	1096.34	1301.53	10.1603	11.2125
1	29.351	418.756	503.137	10.0496	11.3351
1	29.675	401.904	551.385	8.89817	11.5435
1	29.826	383.708	465.289	9.96556	11.6566
1	30.166	854.022	808.825	12.4558	11.9367
1	30.377	889.226	922.447	11.4804	12.1213
1	30.638	607.2	588.596	12.2	12.3524
1	30.873	341.068	313.7	12.7845	12.556
1	31.019	1203.37	1003.78	13.937	12.6773
1	31.18	950.569	874.383	12.7833	12.8041
1	31.327	1308.61	1110.5	13.7279	12.9118
1	31.533	1618.13	1373.81	13.7222	13.0464
1	31.804	1972.21	1521.95	14.9179	13.1876
1	32.163	2223.82	1627.69	15.6178	13.3071
1	32.394	1795.04	1213.39	16.7221	13.3479
1	32.706	829.398	582.179	16.1911	13.3633
1	32.929	1696.7	1699.85	11.8451	13.3495
1	33.096	1574.1	1464.32	12.6561	13.3272
1	33.252	1445.9	1485.06	11.5837	13.298
1	33.457	870.915	839.549	12.2607	13.2487
1	33.809	5226.26	3731.8	15.9546	13.1399
1	33.986	991.8	816.673	14.0961	13.0761
1	34.34	1366.58	1210.82	13.2151	12.9354
1	34.527	1186.74	1132.67	12.3701	12.8567
1	34.736	930.49	1001.07	11.1095	12.7673
1	34.992	1865.46	1819.04	12.1356	12.6322
1	35.156	722.993	851.861	10.2303	12.5218
1	35.305	967.492	1035.9	11.1577	12.4078
1	35.595	3341.02	2606.22	14.7785	12.1554
1	35.779	1387.72	1315.61	12.4445	11.9794
1	35.924	1286.42	1276.11	11.9508	11.8347
1	36.219	972.073	1010.32	11.4606	11.5315
1	36.657	786.563	942.574	10.0738	11.0852
1	37.056	1170.36	1251.82	11.1681	10.7175
1	37.207	371.865	498.603	9.08827	10.5954
1	37.408	822.855	1092.26	9.17277	10.4525
1	37.568	986.437	1240.7	9.63797	10.3573
1	37.857	815.045	1061.24	9.3367	10.2068
1	38.03	908.683	1168.14	9.44691	10.1216
1	38.277	1536.95	1511.37	12.0445	10.0063
1	38.497	2612.95	2149.65	14.1071	9.90979
1	38.703	2596.11	2751.89	11.2593	9.82487
1	38.846	1361.51	1841.67	9.01495	9.769
1	39.096	524.677	705.406	9.06562	9.67741
1	39.409	943.087	1266.04	9.07815	9.57371
1	39.58	477.802	698.669	8.38878	9.52224
1	39.844	557.207	799.749	8.53469	9.44999
1	40.035	718.46	1036.43	8.49478	9.40321
1	40.193	789.489	1141.35	8.47782	9.36802
1	40.358	513.403	740.316	8.49801	9.33298
1	40.717	890.654	1162.47	9.31622	9.25852
1	41.031	850.722	1100.9	9.38961	9.19791
1	41.229	734.14	945.395	9.4319	9.1631
1	41.603	830.003	1077.55	9.36194	9.10722
1	41.85	371.084	529.306	8.58399	9.07915
1	42.18	1395.2	1598.73	10.4928	9.05519
1	42.332	2489.86	2487.43	11.8752	9.05011
1	42.507	1234.31	1574.84	9.51237	9.04945
1	42.678	815.671	1081.89	9.1793	9.05458
1	42.864	840.686	1187.73	8.66017	9.06715
1	43.055	571.646	903.32	7.80527	9.08818
1	43.205	1079.31	1565.21	8.45341	9.11383
1	43.356	839.463	1082.95	9.41652	9.15061
1	43.707	1120.02	1410.89	9.62427	9.27295
1	43.934	1016.4	1180.38	10.3658	9.37485
1	44.103	2135.74	2201.6	11.5457	9.45988
1	44.488	777.561	1027.57	9.21025	9.6747
1	44.697	1283.24	1444.96	10.6606	9.79898
1	44.941	699.772	974.642	8.77507	9.94637
1	45.092	785.185	1100.27	8.72593	10.0371
1	45.244	751.469	1086.9	8.47414	10.1267
1	45.5	849.416	1154.55	8.97482	10.2712
1	45.768	948.206	1388.56	8.37734	10.409
1	46.151	699.846	1056.78	8.14233	10.6376
1	46.392	1559.5	1557.05	11.8816	10.8164
1	46.537	1409.92	1536.97	10.9782	10.9322
1	46.773	1014	1233.99	9.93312	11.1276
1	47.067	650.116	878.024	9.02785	11.3715
1	47.274	1190.85	1396.64	10.2734	11.535
1	47.567	779.418	940.185	10.0134	11.7421
1	47.751	1002.12	1166.16	10.3466	11.8508
1	47.912	1802.31	2038.54	10.6174	11.9285
1	48.146	797.424	829.74	11.449	12.0065
1	48.337	2490.13	1686.13	16.6977	12.0343
1	48.508	3214.72	2136.43	16.9663	12.0277
1	48.71	2507.83	1558.76	17.9565	11.9812
1	48.93	1898.45	1208.44	17.5988	11.8897
1	49.205	953.191	601.9	17.7185	11.7241
1	49.446	537.566	652.086	9.96238	11.5409
1	49.594	772.956	781.034	11.7548	11.4145
1	50.13	1503.72	1300.39	13.5015	10.8993
1	50.476	291.735	491.52	7.35175	10.549
1	50.673	316.206	552.193	7.10897	10.3542
1	51.019	1251.96	1543.63	9.81516	10.0362
1	51.176	738.645	1089.99	8.31807	9.90718
1	51.371	1118.88	1555.88	8.78805	9.76481
1	51.554	1088.24	1401.83	9.42921	9.6527
1	51.691	456.695	862.221	6.60635	9.57485
1	51.988	746.098	1193.02	7.7197	9.39086
1	52.215	642.828	1023.28	7.75209	9.24004
1	52.376	683.862	1207.33	7.03658	9.1298
1	52.618	395.439	726.525	6.77785	8.962
1	53.092	700.192	1094.9	7.88195	8.64056
1	53.254	688.988	1160.53	7.3535	8.5373
1	53.553	1275.45	1835.84	8.51225	8.36185
1	53.7	1199.7	1710.49	8.58741	8.28474
1	53.873	1038.44	1489.91	8.53756	8.20337
1	54.057	509.493	878.319	7.19553	8.12958
1	54.223	654.888	1039.31	7.77411	8.07579
1	54.427	1685.82	2228.56	9.20759	8.0241
1	54.573	884.918	1360.33	8.00819	7.99462
1	55.016	1065.2	749.518	16.1573	7.93905
1	55.267	1254.76	795.953	17.6502	7.92711
1	55.755	350.181	609.479	7.13131	7.93536
1	55.953	352.055	636.956	6.87649	7.94787
1	56.231	343.766	630.376	6.79011	7.97166
1	56.374	294.881	627.141	5.90277	7.98594
1	56.581	368.896	705.006	6.53082	8.00811
1	56.986	693.086	1272.3	6.78325	8.05267
1	57.14	603.375	1027.74	7.27698	8.06863
1	57.442	488.901	886.087	6.86524	8.09585
1	57.667	217.594	369.959	7.28937	8.08388
1	57.816	580.605	953.771	7.52778	8.04923
1	58.076	1143.89	1619.54	8.64316	7.95664
1	58.458	1217.05	1769.9	8.4315	7.80085
1	58.656	946.305	1586.38	7.38633	7.73785
1	58.904	1066.95	1584.72	8.26812	7.70169
1	59.254	1232.4	1747.95	8.62902	7.7782
1	59.569	619.768	782.71	9.60194	7.95055
1	59.949	998.83	1306.75	9.29597	8.20597
1	60.185	492.829	736.341	8.22277	8.39069
1	60.339	925.357	1408.05	8.08454	8.52201
1	60.527	1239.9	1779.95	8.53316	8.69383
1	60.674	1041.42	1433.24	8.87248	8.83699
1	61.077	454.421	748.081	7.51278	9.33325
1	61.276	1967.16	2754.16	8.73299	9.63725
1	61.51	1835.6	2293.25	9.69754	10.0331
1	61.755	2674.97	2814.67	11.3343	10.4812
1	61.996	743.365	1008.63	8.98939	10.9441
1	62.223	1830.57	1971.6	11.0984	11.39
1	62.38	1139.01	1350.29	10.1733	11.6988
1	62.566	1189.91	1379.96	10.3789	12.0603
1	62.719	2063.66	2254.07	10.9585	12.3505
1	62.995	942.805	1132.53	10.0517	12.848
1	63.171	501.495	662.249	9.21655	13.1412
1	63.564	657.75	401.877	18.2178	13.7026
1	63.886	1393.53	1026.34	15.5341	14.1158
1	64.022	1207.88	891.424	15.5067	14.2977
1	64.205	1736.72	1225.57	16.1171	14.5467
1	64.405	1591.62	1159.97	15.6757	14.8216
1	64.651	1826.66	1083.53	18.6756	15.1587
1	64.813	2235.21	1418.29	17.6461	15.3772
1	64.975	1912.07	1269.16	16.984	15.5907
1	65.252	1172.15	905.103	14.9099	15.9394
1	65.447	1927.26	1325.95	16.4718	16.1681
1	65.797	2839.53	1585.13	19.644	16.5328
1	65.99	4308.6	2096.93	21.9779	16.7032
1	66.305	1482.42	775.209	20.7301	16.9245
1	66.506	626.797	591.28	12.4998	17.0181
1	66.742	1039.67	948.317	12.8794	17.0747
1	66.901	967.218	967.458	11.8622	17.0851
1	67.134	2011.85	1550.16	14.9378	17.067
1	67.325	1508.16	1167.19	14.8807	17.0283
1	67.605	3789.78	2534.64	16.8748	16.9444
1	67.816	2453.38	1642.39	16.8612	16.8685
1	68.025	1946.81	1436.19	15.512	16.79
1	68.291	1844.83	1271.42	16.4476	16.6961
1	68.461	359.854	281.752	14.7309	16.6455
1	68.67	2058.81	1392.23	16.7166	16.5996
1	68.863	1825.68	1051.24	19.1448	16.5787
1	69.042	5074.67	2494.53	21.8013	16.5737
1	69.198	3065.93	1754.96	19.2394	16.5739
1	69.346	2838.47	1525.35	20.2713	16.5775
1	69.515	1510.53	982.057	17.2862	16.5851
1	69.682	1386.68	934.411	16.767	16.5956
1	69.987	1431.56	1010.78	16.1095	16.6203
1	70.223	1463	1020.57	16.2776	16.642
1	70.409	729.732	589.881	14.326	16.6595
1	70.564	914.898	692.234	15.1757	16.6734
1	70.747	936.519	650.603	16.3355	16.6885
1	71.002	1193.62	910.304	15.0718	16.7054
1	71.286	406.785	303.464	15.3628	16.7159
1	71.466	1026.99	752.923	15.5957	16.7224
1	71.618	3199.15	2274.44	16.0143	16.732
1	71.774	894.855	709.622	14.5681	16.7449
1	71.925	909.061	675.625	15.4127	16.7592
1	72.146	1319.8	975.585	15.4852	16.7815
1	72.479	2032.47	1259.57	18.0013	16.8121
1	72.66	1340.4	825.495	18.0965	16.8241
1	72.86	2798.51	1846.63	17.0694	16.8311
1	73.253	499.006	345.748	16.3725	16.8173
1	73.432	385.341	295.738	14.9893	16.7953
1	73.659	740.385	525.603	16.0347	16.7499
1	73.812	841.058	578.722	16.4699	16.7068
1	73.997	1411.14	808.278	19.2288	16.6459
1	74.179	1980.53	1132.53	19.2555	16.5813
1	74.322	2184.77	1218.32	19.6614	16.5267
1	74.602	1151.11	678.384	18.7774	16.4092
1	74.745	1677.9	1003	18.5553	16.3429
1	74.931	1356.94	884.009	17.2562	16.2499
1	75.15	656.378	449.667	16.532	16.1293
1	75.399	1965.94	1686.44	13.5979	15.9764
1	75.677	1231.02	1035.39	13.8359	15.7839
1	76.011	1633.93	1372.49	13.8517	15.5186
1	76.223	1948.66	1597.26	14.1527	15.3294
1	76.42	1618.37	1478.52	12.8611	15.1378
1	76.654	4076.94	2851.26	16.2421	14.874
1	76.865	3600.76	2633.23	15.6296	14.5949
1	77.036	3816.77	2782.95	15.6696	14.3449
1	77.358	2132.75	1498.32	16.1792	13.8296
1	77.614	1984.59	1424	15.8879	13.3918
1	77.886	1231.7	1055.27	13.6129	12.9139
1	78.058	478.24	440.117	12.778	12.6113
1	78.423	1251.85	1400.34	10.7245	11.9874
1	78.725	648.296	819.099	9.59807	11.5101
1	78.983	1365.48	1578.17	10.4112	11.1462
1	79.151	1043.77	1219.58	10.3084	10.9373
1	79.338	620.797	823.993	9.17333	10.7357
1	79.671	758.108	1080.81	8.58793	10.4239
1	80.017	515.417	711.227	8.85073	10.1312
1	80.173	457.079	688.454	8.16147	10.0089
1	80.383	1551.84	1841.92	10.1621	9.85283
1	80.69	817.448	1120.89	8.90254	9.64128
1	80.866	604.828	794.495	9.26143	9.5281
1	81.062	2211.52	2520.06	10.546	9.40836
1	81.274	1813.65	2198.07	9.97043	9.28567
1	81.714	1479.4	1728.73	10.3076	9.05047
1	81.922	777.34	1181.34	8.09401	8.94691
1	82.213	624.114	933.376	8.21557	8.80847
1	82.551	1160.92	1435.93	9.78665	8.65479
1	82.726	372.568	591.702	7.76879	8.58282
1	82.907	452.177	690.043	8.0628	8.52022
1	83.113	420.059	726.556	7.17313	8.46166
1	83.276	348.644	494.01	8.6368	8.42347
1	83.439	1245.25	1664.56	9.11388	8.39125
1	83.738	1480.64	1750.69	10.1977	8.34386
1	84.118	1793.32	2357.36	9.25537	8.2961
1	84.428	774.647	1125.2	8.44077	8.25825
1	84.738	1514.86	2064.49	8.95299	8.21303
1	84.878	824.831	1176.14	8.58654	8.18812
1	85.116	570.17	906.51	7.76095	8.13664
1	85.383	431.382	709.173	7.52248	8.06143
1	85.711	1382.96	1929.29	8.76205	7.94895
1	86.049	663.082	962.067	8.44958	7.82138
1	86.188	1039.92	1498.1	8.50554	7.76642
1	86.367	465.666	844.616	6.86034	7.69415
1	86.65	1606.22	2560.28	7.7424	7.57785
1	87.046	693.4	1251.15	6.89398	7.41496
1	87.195	493.992	923.882	6.6653	7.3548
1	87.4	831.296	1605.56	6.46615	7.274
1	87.671	1163.28	1856.92	7.73199	7.17209
1	87.976	842.362	1420.11	7.3475	7.06648
1	88.125	549.043	870.275	7.78294	7.01925
1	88.334	588.382	1084.92	6.75487	6.9587
1	88.589	228.375	464.873	6.15301	6.89214
1	88.803	502.058	985.184	6.37001	6.84055
1	89.105	293.998	606.945	6.07148	6.77366
1	89.275	377.765	798.69	5.9359	6.73872
1	89.418	381.002	802.817	5.95494	6.71068
1	89.566	591.828	1090	6.76229	6.68285
1	89.823	639.5	1327.29	6.04084	6.63705
1	90.086	118.067	130.217	10.8628	6.59296
1	90.379	695.14	1415.01	6.15299	6.54638
1	90.636	631.166	1295.33	6.10559	6.50704
1	90.967	455.22	953.098	5.99109	6.45745
1	91.203	501.203	1028.45	6.10648	6.42219
1	91.535	593.196	1126.07	6.5724	6.37271
1	91.71	585.117	1168.77	6.26389	6.347
1	91.958	981.357	1928.57	6.36108	6.31122
1	92.242	413.554	968.576	5.38563	6.27143
1	92.435	657.922	1536.75	5.39951	6.24527
1	92.63	332.331	802.797	5.22907	6.2197
1	92.856	836.998	1608.12	6.49821	6.19126
1	93.08	977.375	1666.41	7.27032	6.16453
1	93.423	1525.84	2230.2	8.39217	6.12674
1	93.666	1367.25	2387.04	7.11065	6.10256
1	94.078	353.603	754.631	5.88347	6.06714
1	94.357	281.863	630.517	5.62626	6.04757
1	94.634	705.57	1342.12	6.5598	6.02783
1	94.986	407.775	852.952	5.99649	5.99848
1	95.127	582.228	1268.34	5.76984	5.9862
1	95.395	415.041	946.765	5.52258	5.96326
1	95.774	664.799	1355.64	6.14271	5.93471
1	96.055	323.585	732.214	5.5651	5.91906
1	96.393	556.426	1258.15	5.56906	5.90964
1	96.548	354.028	757.5	5.86901	5.90964
1	96.844	802.954	1658.19	6.06966	5.9188
1	97.199	629.263	1342.53	5.8851	5.94843
1	97.477	812.922	1744.92	5.85133	5.98831
1	97.746	450.579	1131.71	5.03796	6.04286
1	98.078	480.569	1054.99	5.7277	6.14572
1	98.328	981.755	1984.47	6.19397	6.25197
1	98.627	547.4	1137.44	6.03427	6.40407
1	98.797	505.49	1143.17	5.56815	6.49973
1	99.061	1078.24	2018.63	6.65892	6.65717
1	99.313	516.003	1036.27	6.23214	6.81292
1	99.49	598.502	1154.33	6.47471	6.92278
1	99.703	882.917	1769.37	6.24466	7.05276
1	99.88	328.738	755.166	5.48588	7.15688
1	100.15	320.146	656.608	6.10929	7.30482
1	100.418	663.591	658.857	11.9412	7.43332
1	100.758	1065.85	1555.46	8.40421	7.56066
1	101.036	722.671	1084.72	8.18782	7.64053
1	101.293	338.61	637.457	6.62415	7.70593
1	101.656	574.566	951.664	7.47001	7.78566
1	101.818	853.72	1226.62	8.52634	7.81686
1	101.962	661.453	1050.41	7.76941	7.84248
1	102.334	593.048	895.655	8.14111	7.90025
1	102.575	1092.84	1535.25	8.70567	7.93185
1	102.842	684.305	1010.48	8.31297	7.9622
1	103.308	483.605	668.274	8.83918	8.00535
1	103.638	1126.4	1432.73	9.5393	8.02998
1	103.894	780.985	966.302	9.78379	8.0466
1	104.104	886.521	1145.15	9.40524	8.05908
1	104.502	947.937	1235.27	9.32984	8.03734
1	104.793	372.668	521.567	8.73598	7.98254
1	105.018	752.947	1540.76	6.12247	7.93113
1	105.2	370.505	736.697	6.29109	7.89034
1	105.451	518.339	1000.88	6.46758	7.84435
1	105.621	785.221	1389.36	7.02192	7.82544
1	105.785	1236.01	2119.74	7.23057	7.82065
1	106.081	683.524	1393.8	6.14283	7.81632
1	106.309	583.908	1054.03	6.89125	7.8044
1	106.502	1257.24	2006.24	7.73441	7.79273
1	106.89	1318.36	2117.06	7.68913	7.7782
1	107.15	1156.79	1831.33	7.7919	7.78548
1	107.287	1012.46	1572.15	7.93351	7.79792
1	107.439	891.16	1463.45	7.53006	7.81333
1	107.577	649.007	1209.97	6.68515	7.82401
1	107.739	1160.62	1612.21	8.79669	7.83383
1	107.949	1798.78	2280.54	9.56777	7.84451
1	108.086	1212.95	1655.49	8.9408	7.85166
1	108.293	1156.43	1549.6	9.09345	7.86505
1	108.459	1030.73	1483.19	8.51442	7.8799
1	108.616	679.108	1040.89	8.03011	7.89888
1	108.786	505.384	878.54	7.13944	7.92647
1	109.06	717.368	1030.81	8.52563	7.99061
1	109.359	1183.97	1595.31	9.04726	8.09579
1	109.581	1326.18	1559.74	10.2471	8.20305
1	109.921	1554.39	2038.38	9.27582	8.39709
1	110.204	603.775	951.474	7.82528	8.57348
1	110.408	407.322	735.876	6.88589	8.71055
1	110.65	479.929	712.06	8.27641	8.8854
1	110.836	1454.38	1949.95	9.08874	9.02975
1	110.99	844.782	1247.95	8.30984	9.15639
1	111.293	835.729	1236.59	8.29727	9.42605
1	111.446	878.888	1288.86	8.36644	9.57333
1	111.662	962.076	1235.07	9.45888	9.79495
1	111.811	2338.93	2541.28	11.0109	9.9577
1	112.001	441.762	616.097	8.76441	10.1776
1	112.247	780.01	1005.85	9.41995	10.484
1	112.482	1335.91	1688.76	9.59346	10.8259
1	112.637	1767.64	1937.41	10.9244	11.0873
1	112.789	1125.66	1214.08	11.0845	11.3666
1	113.089	876.829	897.637	11.6177	11.9686
1	113.326	1424.78	1371.45	12.2768	12.475
1	113.52	607.799	718.688	10.1972	12.898
1	113.74	1786.64	2022.6	10.6089	13.3757
1	113.932	1321.77	1447.67	10.9315	13.7817
1	114.228	1073.23	729.298	16.6472	14.3679
1	114.425	3547.86	2076.43	18.8865	14.7186
1	114.597	3013.83	2025.84	16.8025	14.9911
1	114.854	1839.61	1228.64	16.8948	15.3261
1	115.039	1876.6	1210.26	17.4048	15.5188
1	115.197	1253.67	841.849	16.8169	15.6634
1	115.419	1949.04	1277.09	17.1718	15.8389
1	115.574	2436.02	1502.56	18.0729	15.9445
1	115.733	3590.83	2182.32	18.2993	16.0403
1	115.996	3194.21	2000.99	17.8383	16.1756
1	116.311	2885.82	1676.05	19.0078	16.3094
1	116.505	3938.7	2448.31	17.9554	16.3819
1	116.65	1424.62	1010.29	16.0491	16.4336
1	116.938	802.885	732.797	12.8722	16.5354
1	117.274	1392.41	975.399	16.2192	16.6645
1	117.636	1930.59	1278.31	17.0196	16.8341
1	117.814	886.113	730.427	14.0829	16.9244
1	117.995	1615.93	1160.76	15.8728	17.0086
1	118.162	865.935	606.902	16.2122	17.0803
1	118.398	1163.98	830.373	15.9672	17.1735
1	118.6	993.016	750.138	15.1968	17.2472
1	118.759	787.063	558.573	16.0388	17.3025
1	119.041	1204.7	813.806	16.7315	17.3965
1	119.266	711.649	542.508	15.0772	17.4702
1	119.56	833.264	625.101	15.2886	17.5685
1	119.86	1634.21	947.811	19.0299	17.6752
1	120.059	2060.47	1212.47	18.8011	17.752
1	120.272	3171.35	1709.57	20.2193	17.8413
1	120.499	2078.46	1252.82	18.4263	17.9515
1	120.671	924.909	620.598	16.8281	18.0473
1	120.939	881.479	587.713	16.9195	18.2125
1	121.076	1351.51	806.315	18.5857	18.3025
1	121.242	1450.5	743.277	21.0769	18.4146
1	121.46	1643.71	951.772	19.0557	18.5642
1	121.785	1597.88	865.64	20.1369	18.7842
1	121.957	1924.8	1147.57	18.5962	18.8951
1	122.237	4002.6	1763.51	23.7995	19.0612
1	122.43	2525.74	1351.59	20.3417	19.1616
1	122.586	886.147	569.961	17.4446	19.232
1	122.957	1862.25	1113.32	18.5537	19.3519
1	123.157	2161.43	1121.86	20.8575	19.3831
1	123.537	1203.92	718.394	18.5829	19.3806
1	123.747	1107.04	690.421	17.9053	19.352
1	124.041	2269.96	1145.17	21.3468	19.2891
1	124.182	1929.26	1143.55	18.6871	19.2526
1	124.353	1370.82	830.707	18.3438	19.205
1	124.642	1586.52	971.138	18.1895	19.1228
1	124.839	2386.98	1259.38	20.5796	19.0702
1	125.02	1995.19	1101.91	19.8191	19.0276
1	125.448	1624.88	1005.69	18.0207	18.9653
1	125.694	1317.64	864.04	17.1606	18.9643
1	125.917	1228.55	769.4	17.8425	18.9926
1	126.223	2849.54	1632.25	19.2281	19.0612
1	126.524	2345.68	1444.6	18.0965	19.1433
1	127.032	1412.61	847.149	18.5052	19.3081
1	127.322	1953.19	1051.47	20.242	19.4134
1	127.508	833.731	536.911	17.4263	19.4839
1	127.783	1343.39	827.616	18.0913	19.5912
1	128.042	881.264	555.356	17.7489	19.694
1	128.196	1628.05	970.85	18.5929	19.7553
1	128.361	2074.78	1184.04	19.2878	19.8207
1	128.5	3415.12	1572.8	22.9753	19.8753
1	128.709	2301.61	1376.16	18.5516	19.956
1	129.043	1858.96	1137.16	18.1994	20.0797
1	129.362	1854.13	885.217	22.321	20.1962
1	129.523	3394.97	1445.45	24.4515	20.257
1	129.699	4840.69	1929.48	25.7434	20.3251
1	130.007	5515.98	2068.84	26.9782	20.4487
1	130.157	3665.24	1515.94	25.0136	20.5111
1	130.328	2827.97	1245.46	23.8073	20.5841
1	130.543	1324.54	806.36	18.2732	20.679
1	130.727	1416.38	878.739	17.9844	20.7631
1	130.91	1824.38	1170.98	17.4753	20.8495
1	131.163	1167.44	729.31	17.88	20.9736
1	131.344	1264.46	953.797	15.2161	21.0661
1	131.648	1613.42	890.056	19.8377	21.2284
1	131.922	2323.57	1342.84	19.0864	21.3882
1	132.118	1546.78	957.13	18.0242	21.5126
1	132.329	4503.27	2049.16	23.1969	21.6538
1	132.548	5780.19	2256.53	26.161	21.8065
1	132.979	3076.91	1798.32	18.9082	22.1174
1	133.13	2832.18	1496.87	20.5502	22.2272
1	133.42	3317.92	1765.37	20.4377	22.4358
1	133.565	661.785	344.264	20.8191	22.5378
1	133.954	2256.45	889.2	25.9721	22.7977
1	134.282	1478.66	621.261	24.7076	22.995
1	134.556	572.308	279.96	21.8874	23.139
1	134.759	1575.61	629.525	25.696	23.2309
1	135.124	3246.33	1109.88	28.9349	23.384
1	135.426	2534.38	1003.72	25.8721	23.5108
1	135.77	2138.51	1030.81	22.1495	23.6547
1	135.967	3649.38	1361.9	27.0818	23.7366
1	136.112	2597.59	1137.11	23.9215	23.7965
1	136.279	1328.27	686.987	20.9178	23.8651
1	136.423	1582.32	664.472	24.7176	23.9239
1	136.645	3476.74	1377.72	25.8605	24.0135
1	136.81	2146.29	987.203	22.9986	24.0793
1	136.993	3785.03	1410.46	27.1121	24.1514
1	137.199	4772.21	1783.86	27.0478	24.2313
1	137.396	1154.1	596.424	20.9317	24.3064
1	137.718	1983.17	996.972	21.4081	24.4195
1	137.857	1459.64	731.688	21.4579	24.4637
1	138.112	2716.62	1119.52	25.0845	24.5385
1	138.317	4069.26	1617.19	25.8026	24.5938
1	138.668	945.744	471.407	21.5568	24.6808
1	138.806	2662.88	1076.35	25.4657	24.7131
1	139.027	1472.1	683.498	22.8263	24.7636
1	139.288	1106.44	533.931	22.1292	24.8223
1	139.438	1148.96	534.578	22.7882	24.8563
1	141.556	4351.97	1541.49	28.1761	25.5458
1	141.737	2327.68	832.941	27.9597	25.6391
1	142.098	1840.84	694.574	26.855	25.8498
1	142.436	1384.35	551.183	25.7657	26.0824
1	142.594	1017.17	426.819	24.7323	26.2029
1	143.011	919.18	346.169	26.8936	26.5491
1	143.256	1203.35	528.134	23.8727	26.7672
1	143.448	1342.97	588.088	23.9152	26.9433
1	143.668	2261.3	900.547	25.7611	27.1486
1	143.904	2797.63	853.83	31.458	27.3707
1	144.106	3529	1037.52	32.3183	27.5603
1	144.337	2669.12	867.687	30.0383	27.7744
1	144.582	1339.42	555.285	24.9676	27.9955
1	144.835	1298.53	473.848	27.5483	28.2142
1	145.069	3181.03	1163.46	27.5004	28.4051
1	145.221	1494.81	541.13	27.7159	28.5266
1	145.428	1701.39	561.707	29.6971	28.6969
1	145.636	1940.4	712.709	27.412	28.8723
1	145.992	2347.43	794.004	29.1672	29.1785
1	146.344	1789.11	702.004	26.0587	29.4829
1	146.651	1327.51	519.496	26.1124	29.7446
1	146.912	1616.28	568.955	28.308	29.9606
1	147.099	754.943	262.347	28.5838	30.1103
1	147.363	6288.37	1348.13	40.1167	30.3119
1	147.714	1514.66	524.869	28.6444	30.5583
1	147.88	1314.46	435.303	29.6294	30.6644
1	148.022	3578.94	1044.77	32.4829	30.7492
1	148.227	2296.42	732.121	30.4722	30.8638
1	148.638	1791.49	559.723	30.9261	31.0742
1	148.973	1232.04	450.836	27.4902	31.2295
1	149.14	2266.18	651.956	32.8239	31.3024
1	149.317	7542.5	1476.49	42.5172	31.3769
1	149.571	3087.79	837.364	34.2247	31.4797
1	149.713	2004.86	563.38	33.377	31.5354
1	149.904	2630.45	765.728	32.5485	31.6089
1	150.158	2373.22	748.547	30.7123	31.7046
1	150.34	2581.91	787.154	31.4824	31.7726
1	150.616	1928.13	660.062	28.9068	31.8756
1	150.754	1981.24	589.527	32.04	31.9275
1	150.964	1793.53	589.862	29.7815	32.0029
1	151.12	2502.7	698.159	33.5501	32.054
1	151.365	1146.53	420.571	27.4393	32.1268
1	151.546	662.386	250.153	26.8365	32.1753
1	151.765	2690.18	806.943	31.8547	32.2289
1	152.201	1929.38	723.228	26.99	32.3222
1	152.366	3015.83	860.504	33.0172	32.354
1	152.547	2121.01	706.052	29.5158	32.3874
1	153	3444.71	872.228	35.8931	32.4644
1	153.409	957.979	265.637	33.6929	32.5246
1	153.642	2923.84	703.264	37.1714	32.5543
1	153.883	2336.63	564.617	37.0559	32.5813
1	154.24	3368.29	858.804	35.7227	32.6136
1	154.531	1718.99	592.132	28.7727	32.6441
1	154.679	2295.7	700.142	31.4743	32.6647
1	154.956	3448.08	1002.13	32.586	32.7086
1	155.152	2560.2	706.454	33.8093	32.7415
1	155.293	2566.07	681.592	34.7246	32.7648
1	155.481	2597.57	752.873	32.65	32.794
1	155.813	3691.54	951.546	35.4551	32.8354
1	155.959	4181.78	1101.79	34.921	32.8474
1	156.232	3392.35	893.996	34.9155	32.8561
1	156.414	1680.69	536.892	30.4275	32.8498
1	156.611	1072.6	367.398	28.8943	32.8298
1	156.971	1797.03	620.844	28.7092	32.7518
1	157.22	3205.62	899.409	33.4136	32.67
1	157.409	3102.49	913.3	32.2885	32.5996
1	157.766	3144.14	925.931	32.2792	32.4503
1	157.944	3114.92	982.805	30.7051	32.3698
1	158.186	1627.04	575.244	28.2154	32.2556
1	158.325	1538.55	476.746	31.1128	32.1883
1	158.598	2862.59	857.499	31.8857	32.0543
1	158.966	6939.5	1489.66	40.0828	31.8744
1	159.128	6605.58	1532.01	38.0915	31.7972
1	159.499	5014.41	1210.78	37.0743	31.6291
1	159.769	3047.44	919.18	31.7275	31.5179
1	160.004	1125.31	440.433	26.1095	31.4313
1	160.192	1238.76	521.98	24.6513	31.3666
1	166.141	1267.77	635.627	21.4547	30.5187
1	166.406	761.583	373.572	21.8388	30.5794
1	166.6	1352.21	536.54	25.8343	30.6316
1	166.755	1989.62	628.889	30.6646	30.6782
1	166.934	5057.26	1426.65	33.2854	30.7374
1	167.138	3184.83	941.39	32.1935	30.8122
1	167.374	5415.38	1387.81	35.5975	30.9088
1	167.71	5257.1	1490.76	33.1626	31.0654
1	168.001	3882.91	1143.63	32.2764	31.2199
1	168.159	4204.4	1250.09	32.0577	31.3114
1	168.332	2640.06	821.207	31.026	31.4178
1	168.621	2130.56	728.238	28.94	31.6199
1	169.027	1470.65	580.596	25.9356	31.9522
1	169.276	2076.08	726.779	28.4263	32.1719
1	169.465	4573.44	1389.07	31.5685	32.3413
1	169.771	3686.63	1108.16	31.8064	32.6113
1	170.117	2327.79	821.717	28.2484	32.8957
1	170.26	4381.76	1340.34	31.4062	33.0024
1	170.526	2934.84	1020.53	28.5699	33.1775
1	170.716	2926.36	965.991	29.7002	33.28
1	171.049	965.292	389.479	25.5011	33.4033
1	171.32	3373.86	705.419	40.7718	33.4406
1	171.474	2981.44	634.541	40.3066	33.4327
1	171.679	2661.47	590.137	39.2427	33.3822
1	171.844	2975.3	639.284	40.0586	33.3076
1	172.079	1481.8	337.878	38.5248	33.1545
1	172.342	1654.71	377.298	38.5252	32.9259
1	172.71	4057.08	932.508	38.3208	32.5234
1	172.912	1850.35	445.619	37.1399	32.2705
1	173.253	5893.29	1158.91	42.3958	31.8079
1	173.464	3187.52	976.539	31.3711	31.5075
1	173.619	2988.39	1020.52	28.9596	31.2836
1	173.917	1263.72	536.479	24.5076	30.8543
1	174.183	2348	845.831	27.8191	30.4821
1	174.351	2018.83	767.928	26.6889	30.2575
1	174.748	3391.62	1123.07	29.6317	29.6657
1	174.913	2212.01	908.866	25.1428	29.3821
1	175.099	1666.24	703.541	24.612	29.0414
1	175.339	4358.26	1491.71	28.9106	28.5753
1	175.517	1831.53	761.952	24.8997	28.2151
1	175.949	1902.45	784.212	25.0793	27.3143
1	176.407	1100.86	574.813	20.7557	26.3651
1	176.603	613.616	370.152	18.4143	25.9758
1	177.113	5791.07	2103.71	27.6428	25.0561
1	177.285	1384.39	641.845	22.8528	24.7874
1	177.542	4827.68	1828.19	26.7803	24.4362
1	177.719	3180.16	1093.28	28.8156	24.2344
1	177.911	2863.35	1109.28	26.3161	24.0554
1	178.25	916.07	414.269	23.3119	23.8279
1	178.467	2889.58	1084.8	26.9588	23.7308
1	178.619	1596.13	675.043	24.5804	23.6803
1	178.768	2028.17	867.739	24.3579	23.6422
1	179.16	1413.98	677.703	22.2513	23.5773
1	179.455	1071.11	506.575	22.4912	23.5417
1	179.603	2147.26	902.377	24.7032	23.5214
1	179.758	2957.96	1100	27.1546	23.495
1	180.043	722.935	337.105	22.7479	23.4237
1	180.213	1208.36	535.086	23.7045	23.3614
1	180.536	2441.86	999.987	25.2079	23.1871
1	180.674	1838.48	855.434	22.7874	23.0912
1	180.922	1825.82	834.218	23.1215	22.9048
1	181.067	1100.64	553.117	21.4141	22.7882
1	181.321	1225.4	635.714	20.8659	22.5725
1	181.497	1402.37	711.176	21.2565	22.4157
1	181.679	1529.07	779.714	21.1613	22.2486
1	181.992	1206.08	666.248	19.8154	21.9523
1	182.298	4037.79	1670.26	25.0108	21.6562
1	182.441	1772.87	799.382	23.3665	21.5172
1	182.59	971.92	545.582	19.5538	21.3727
1	182.991	672.198	401.745	18.5582	20.99
1	183.527	2261.68	1076.55	22.3751	20.509
1	183.853	1365.91	723.416	20.5152	20.2335
1	184.01	1018.53	519.626	21.153	20.1022
1	184.21	1258.68	678.214	20.2266	19.9361
1	184.441	1587.25	809.264	21.1638	19.7465
1	184.951	735.778	446.181	18.3333	19.3373
1	185.284	817.665	464.556	19.3592	19.0783
1	185.483	1051.72	439.931	24.7935	18.927
1	185.656	913.054	654.105	15.9096	18.7978
1	185.903	1484.05	942.622	17.6309	18.6173
1	186.157	1649.03	1121.25	16.6385	18.4369
1	186.472	1776.68	1125.31	17.6731	18.221
1	186.672	1911.64	1088.14	19.329	18.0887
1	186.886	2017.17	1296.27	17.4577	17.9492
1	187.252	842.935	632.077	15.2945	17.7098
1	187.397	2276.1	1617.74	16.0182	17.615
1	187.755	1368.84	1084.76	14.5767	17.381
1	187.917	797.932	631.616	14.5912	17.2754
1	189.742	1500.3	1051.36	16.2142	16.1197
1	189.932	3211.02	1766.89	19.8794	16.0051
1	190.077	5077.22	2473.08	21.9631	15.9186
1	190.409	1554.3	938.354	18.402	15.7242
1	190.562	2263.72	1304.64	19.1304	15.6364
1	190.83	987.723	699.967	16.0587	15.4856
1	191.162	964.081	795.895	14.0643	15.3042
1	191.466	1151.25	936.473	14.2476	15.1331
1	191.693	2476.78	1601.98	17.3619	14.9964
1	191.84	1704.15	1301.7	15.0511	14.9048
1	192.001	1153.93	884.164	15.0105	14.8024
1	192.237	1236.64	1253	11.7258	14.6497
1	192.384	737.906	768.631	11.438	14.5537
1	192.546	1104.15	1055.74	12.3503	14.4479
1	192.821	2971.59	2494.66	13.8588	14.2701
1	193.22	660.122	601.066	12.8994	14.0219
1	193.611	1437.43	1152.22	14.4318	13.7984
1	193.813	1500.52	1259.4	13.8616	13.6935
1	194.018	1851.16	1670.87	12.9998	13.5963
1	194.279	1691	1621.63	12.3179	13.5014
1	194.508	1679.16	1532.9	12.8697	13.4506
1	194.667	1561.81	1445.18	12.7161	13.43
1	195.007	1318.7	1209.18	12.8193	13.4161
1	195.154	1337.46	1320.99	11.9973	13.4191
1	195.63	1881.43	1508.63	14.4276	13.4429
1	195.811	1529.1	1284.34	13.8526	13.4499
1	196.008	2885.04	2527.58	13.3473	13.4511
1	196.175	697.798	679.271	12.1542	13.4441
1	196.563	444.785	369.421	13.9898	13.3865
1	196.754	1073.87	839.344	14.7532	13.3302
1	196.92	2903.65	2025.79	16.2759	13.2628
1	197.117	995.183	806.498	14.2943	13.1724
1	197.254	419.964	399.006	12.4205	13.1101
1	197.432	419.772	414.232	12.007	13.0293
1	197.73	2197.4	1614.56	15.566	12.8922
1	198.003	1617.76	1487.25	12.7899	12.7619
1	198.417	3447.2	2424.03	16.1662	12.5494
1	198.619	790.297	655.574	14.0051	12.4366
1	198.759	1111.53	932.566	13.8662	12.3541
1	198.901	1235.96	1106.24	13.0971	12.2663
1	199.146	929.708	913.495	12.0533	12.1041
1	199.31	896.564	923.848	11.5498	11.987
1	199.576	2266.7	1879.48	14.0104	11.7808
1	199.729	666.99	730.895	10.9265	11.6544
1	200.086	380.781	461.782	9.96472	11.3458
1	200.353	436.326	568.516	9.33081	11.1023
1	200.514	540.202	694.097	9.45126	10.9501
1	200.883	570.896	686.44	10.0428	10.5854
1	201.043	1519.43	1637.33	11.0933	10.4202
1	201.236	1151.29	1232.63	11.1581	10.2151
1	201.375	825.877	988.508	10.0847	10.0634
1	201.597	836.35	1091.72	9.31524	9.81408
1	201.766	1173.41	1447.74	9.80913	9.61831
1	202.009	588.997	667.284	10.6017	9.32761
1	202.179	691.421	879.207	9.54181	9.11766
1	202.393	352.223	504.807	8.54615	8.85264
1	202.726	416.018	539.023	9.37902	8.45099
1	202.94	315.704	619.97	6.36547	8.19971
1	203.187	1103.89	2033.41	6.76131	7.91627
1	222.967	175.639	471.448	4.72755	2.73097
1	225.052	436.757	1177	4.70957	3.51804
1	227.155	640.19	1932.58	4.2229	4.42678
1	227.296	379.856	1162.06	4.1691	4.49091
1	227.433	209.482	683.747	3.91648	4.55355
1	229.526	732.08	1847.62	5.01482	5.54265
1	229.802	999.322	2230.23	5.63878	5.67648
1	230.056	1891.44	3305.98	7.10301	5.80012
2	6.566	559.828	1088.51	6.42546	6.25426
2	8.282	1594.76	2983.26	6.66387	6.46653
2	8.619	666.839	1593.23	5.28426	6.50757
2	8.802	509.225	1126.29	5.68715	6.52989
2	9.057	1289.58	1165.54	12.9845	6.56108
2	9.526	685.183	1293.46	6.607	6.6189
2	9.79	476.394	1017.77	5.87752	6.65182
2	9.988	832.982	1796.6	5.82468	6.67674
2	10.155	739.806	1674.84	5.56261	6.69792
2	10.392	363.864	901.995	5.10154	6.72829
2	10.831	645.442	1509	5.39472	6.78562
2	11.171	253.96	611.587	5.24451	6.83129
2	11.589	1044.67	1866.14	6.95932	6.88803
2	11.771	787.949	1373.54	7.12092	6.91242
2	11.934	845.905	1588.99	6.63784	6.9339
2	12.113	646.925	1252.06	6.45351	6.95691
2	12.43	747.673	1373.31	6.77954	6.99569
2	12.642	1451.57	2245.19	7.96245	7.01981
2	13.062	631.557	1137.18	6.90756	7.06204
2	13.231	424.459	820.464	6.46121	7.07655
2	13.529	293.615	591.839	6.21039	7.09805
2	13.82	234.558	503.241	5.8539	7.11335
2	14.048	349.97	684.288	6.39158	7.12565
2	14.219	463.087	893.106	6.47502	7.13784
2	14.55	950.554	1613.33	7.30135	7.16608
2	14.744	433.36	807.281	6.69022	7.18396
2	14.912	1377.37	2096.46	8.08233	7.19933
2	15.211	641.246	1132.29	7.03545	7.22447
2	15.383	777.033	1263.61	7.59921	7.23654
2	15.633	851.155	1350.2	7.77728	7.24934
2	15.814	843.086	1296.15	8.00746	7.25409
2	16.047	688.532	1198.83	7.12875	7.25326
2	16.354	225.929	414.842	6.78168	7.23767
2	16.596	392.486	564.556	8.51751	7.20512
2	16.797	723.313	871.073	10.0284	7.16057
2	17.065	1381.3	1436.01	11.4581	7.0813
2	17.503	862.388	1583.84	6.78024	6.91802
2	17.687	1339.82	2478.53	6.73429	6.84246
2	17.978	600.737	1460.56	5.19701	6.72135
2	18.141	542.297	1142.96	5.95357	6.65521
2	18.535	759.88	1507.09	6.30618	6.51045
2	19.008	562.519	1247.85	5.67119	6.38773
2	19.208	293.753	714.001	5.19835	6.36037
2	19.537	588.494	1411.9	5.26336	6.3255
2	19.869	289.714	822.378	4.48046	6.28471
2	20.086	279.308	637.631	5.51851	6.25718
2	20.279	455.718	1005.66	5.69943	6.23332
2	20.462	601.95	1260.74	5.98912	6.21209
2	20.628	548.508	1082.2	6.33738	6.19466
2	20.792	978.549	1908.88	6.40566	6.17972
2	21.067	877.935	1689.91	6.48683	6.16126
2	21.262	281.139	677.835	5.23866	6.15438
2	21.516	408.824	971.917	5.30943	6.15485
2	21.824	367.791	858.89	5.40059	6.17246
2	22.018	1125.75	2170.55	6.47661	6.19323
2	22.471	585.137	1079.49	6.75161	6.26403
2	22.751	1095.44	1593.81	8.42778	6.32143
2	22.961	1047.94	1779.76	7.29696	6.37031
2	23.28	1073.65	1960.57	6.81691	6.45269
2	23.5	678.728	1181.92	7.12785	6.51432
2	23.774	968.812	1736.2	6.93836	6.5954
2	24.12	485.111	795.157	7.54321	6.70281
2	24.308	829.657	1261.52	8.08999	6.76267
2	24.599	757.69	1361.31	6.92176	6.85622
2	24.829	374.292	768.399	6.10372	6.93005
2	25.071	438.471	818.889	6.67415	7.01211
2	25.416	485.874	800.909	7.50359	7.14327
2	25.663	623.184	1014.81	7.5895	7.24521
2	25.904	563.954	979.335	7.1464	7.3494
2	26.191	459.029	823.214	6.93366	7.47742
2	26.628	1014.12	1624.91	7.70498	7.6751
2	26.891	789.276	1165.48	8.31298	7.79241
2	27.223	445.95	809.765	6.85309	7.93504
2	27.615	693.593	1126.29	7.60943	8.09056
2	27.79	1030.3	1673.39	7.60799	8.15388
2	28.099	1732.52	2169.8	9.67571	8.25412
2	28.312	699.682	1042.65	8.24289	8.31808
2	28.533	1346.59	1809.13	9.07164	8.38546
2	28.709	1147.08	1532.51	9.11834	8.43978
2	29.063	616.829	1021.39	7.47188	8.55046
2	29.6	368.281	481.34	9.30439	8.72089
2	35.567	2823.25	2197.54	14.8065	10.228
2	35.788	770.266	1036.15	9.06112	10.2498
2	36.21	584.123	716.175	9.8656	10.2806
2	36.473	436.121	579.464	9.16467	10.2923
2	36.683	495.605	674.398	8.96552	10.2973
2	36.928	903.909	1171.53	9.3764	10.2895
2	37.164	807.141	960.663	10.1366	10.2627
2	37.399	1532.66	1767.55	10.4317	10.2202
2	37.712	1259.38	1444.5	10.4835	10.1444
2	37.919	1206.74	1346.2	10.7511	10.0853
2	38.153	1013.61	1034.72	11.6475	10.013
2	38.543	660.208	802.072	9.94859	9.88726
2	38.763	662.681	903.693	8.94774	9.81787
2	38.964	1356.02	1518.13	10.7164	9.75808
2	39.2	1172.71	1371.48	10.2999	9.69493
2	39.564	393.721	520.512	9.20704	9.61921
2	39.987	1158.6	679.185	18.861	9.53264
2	40.184	629.325	901.032	8.55421	9.48365
2	40.42	842.591	1201.57	8.58588	9.42146
2	40.66	333.317	520.551	7.89127	9.35761
2	40.851	697.263	939.73	9.04527	9.30871
2	41.293	888.618	1186.01	9.12681	9.21255
2	41.458	884.466	1237.39	8.73896	9.18617
2	41.622	298.922	466.432	7.89763	9.16686
2	41.984	932.686	1184.2	9.5551	9.15427
2	42.267	1604.32	2081.28	9.3682	9.17955
2	42.449	2146.89	2474.65	10.4366	9.21511
2	42.676	852.848	1167.56	8.9157	9.26078
2	42.86	1270.83	1606.17	9.59517	9.28721
2	43.205	684.851	829.259	9.97871	9.32223
2	43.659	840.643	999.294	10.1481	9.36799
2	43.848	555.959	754.171	8.99131	9.39654
2	44.063	521.763	718.344	8.86937	9.44177
2	44.309	707.491	901.622	9.5226	9.51607
2	44.495	1475.97	1632.69	10.8337	9.59239
2	44.685	1104.92	1367.63	9.78035	9.69181
2	45.013	563.478	774.966	8.87792	9.92407
2	45.221	333.274	427.201	9.47192	10.1176
2	45.481	746.325	798.112	11.1701	10.4149
2	45.655	763.703	938.079	9.849	10.6448
2	45.878	1629.61	1738.51	11.1943	10.9701
2	46.081	561.584	644.188	10.4827	11.291
2	46.255	495.994	572.444	10.4245	11.5811
2	46.518	720.46	748.33	11.4672	12.0387
2	46.709	1866.74	1648.35	13.255	12.3801
2	46.973	1036.33	1127.73	10.9955	12.8561
2	47.17	1044.55	1062.94	11.6805	13.2087
2	47.472	2102.15	1582.71	15.2408	13.7337
2	47.964	1575.36	1369.73	13.4371	14.667
2	48.177	2056.3	1606.4	14.7596	15.1258
2	48.589	817.377	776.898	12.4161	16.0861
2	48.779	1591	1348.65	13.7412	16.5545
2	49.306	1081.54	609.361	19.494	17.9069
2	49.778	2395.8	1040.7	24.0682	19.1434
2	50.097	2104.45	887.75	24.6298	19.9684
2	50.66	3866.05	1725.77	23.5539	21.354
2	50.908	2231.75	1010.44	23.29	21.9192
2	51.08	3222.78	1609.9	21.5187	22.2898
2	51.307	3409.05	1549.89	23.2131	22.7478
2	51.694	2176.06	996.33	23.0828	23.5238
2	51.934	1457.28	735.099	21.3488	24.0247
2	52.209	3245.41	1278.38	25.9805	24.6054
2	52.422	4058.92	1641.71	25.4526	25.0535
2	52.585	1891.7	774.48	25.2132	25.3917
2	52.872	1482.91	652.236	23.832	25.9696
2	53.074	2023.26	882.468	23.9906	26.3571
2	53.255	1886.01	917.483	21.9859	26.6866
2	53.492	1918.01	718.086	27.0153	27.0872
2	53.781	1827.62	610.223	29.4497	27.5186
2	53.97	1236.63	453.179	27.4597	27.761
2	54.341	2234.35	738.6	29.6692	28.1526
2	54.654	1641.52	549.768	29.3828	28.4137
2	54.946	1969.2	606.837	31.2378	28.6107
2	55.259	1682.73	559.701	29.5335	28.7824
2	55.511	680.607	292.978	24.2409	28.8985
2	55.694	2476.66	808.276	29.9517	28.974
2	55.903	1493.93	528.613	28.198	29.0545
2	56.173	4126.97	1162.15	33.3272	29.1545
2	56.357	3453.64	1032.48	31.9318	29.2236
2	56.549	2079.06	671.538	30.181	29.2992
2	56.864	1789.3	556.155	31.043	29.4379
2	57.104	2138.95	653.634	31.429	29.5345
2	57.412	1750.53	509.535	32.5506	29.611
2	57.626	1411.65	406.854	32.7814	29.6391
2	57.794	1118.1	359.425	30.2873	29.6499
2	58.08	2065.22	661.872	30.3552	29.6518
2	58.305	865.131	340.036	26.0244	29.6444
2	58.739	908.066	409.953	23.3434	29.6277
2	58.986	2724.81	963.59	28.2104	29.6277
2	59.165	2941.03	1001.43	29.0226	29.6368
2	59.341	3747.87	1177.32	30.804	29.656
2	59.624	1163.66	458.936	25.9557	29.6922
2	60.08	2944.63	1392.5	22.4931	29.7355
2	60.534	2148.98	737.971	28.8392	29.7647
2	60.819	2481.69	886.854	27.9882	29.778
2	61.01	3669.43	1108.95	31.6828	29.7855
2	61.515	4144.22	1152.41	33.6255	29.803
2	61.997	3828.83	1160.46	31.6168	29.8213
2	62.268	3145.57	958.292	31.4992	29.8344
2	62.519	2743.75	836.982	31.469	29.8496
2	62.86	3224.37	1103.34	28.9159	29.8764
2	63.063	4032.24	1236.6	31.3478	29.8965
2	63.365	1484.53	576.474	26.2685	29.9424
2	63.734	2536.59	833.511	29.8009	30.0272
2	63.897	4102.45	1275.63	31.0341	30.0716
2	64.213	4286	1143.91	34.6086	30.164
2	64.397	2106.57	759.415	27.8037	30.2189
2	64.858	4206.3	1221.25	32.6096	30.3475
2	65.268	3634.55	1102.08	31.6064	30.4344
2	65.445	1980.38	720.455	27.6124	30.4591
2	65.731	714.974	337.397	22.531	30.4775
2	66.116	2769.3	866.635	30.8893	30.4505
2	66.542	4740.97	1387.77	32.4196	30.3348
2	66.717	2374.13	725.424	31.4314	30.2627
2	66.916	1741.32	635.558	27.544	30.173
2	67.236	3050.92	920.544	31.7197	30.0121
2	67.534	4053.99	1091.61	34.3952	29.8446
2	67.871	1493.98	472.45	30.6539	29.6357
2	68.061	1386.04	496.084	27.9554	29.5094
2	68.38	1943.09	629.214	30.1245	29.2841
2	68.62	5621.71	1352.07	37.1734	29.1044
2	68.878	2305.15	643.276	33.5416	28.9018
2	69.123	871.576	438.301	21.4023	28.7011
2	69.487	4442.98	1358.83	31.4103	28.3889
2	69.728	1891.04	808.596	24.369	28.161
2	69.95	2871.13	1264.88	23.8012	27.9252
2	70.229	3675.52	1283.51	28.4793	27.599
2	70.562	4128.83	1502.51	27.6061	27.1747
2	70.891	3592.66	1464.2	25.3027	26.7287
2	71.135	4018.02	1998.22	21.5967	26.3872
2	71.553	3839.31	1600.55	24.8592	25.7947
2	71.835	2584.21	1125.73	24.0142	25.3993
2	72.007	4750.78	1791.7	26.8646	25.1632
2	72.239	4989.76	2148.63	24.2345	24.8543
2	72.467	4496.93	1807.18	25.5806	24.5541
2	72.654	4982.71	1736.63	28.5206	24.3036
2	72.84	2040.59	1028.62	21.3609	24.0514
2	73.164	641.412	253.861	25.885	23.6061
2	73.336	1020.22	390.729	26.5496	23.3675
2	73.599	1261.21	614.02	21.9719	23.0009
2	73.899	4578.83	1899.42	24.9556	22.5818
2	74.085	3148.28	1285.73	25.2622	22.3224
2	74.357	2395.6	1018.19	24.4847	21.945
2	74.551	2544.73	1254.76	21.7469	21.678
2	74.931	1173.39	721.696	18.1164	21.1631
2	75.148	947.492	647.617	16.5644	20.8679
2	75.615	2920.97	1388.25	22.4025	20.2052
2	75.843	1459.74	1094.42	15.2965	19.8714
2	76.024	1114.92	706.773	17.6603	19.603
2	76.197	1977.6	1171.07	18.7022	19.3444
2	76.363	2781.7	1568.45	19.4819	19.0952
2	76.645	1285.32	815.9	17.64	18.671
2	76.812	1665.91	1064.94	17.5355	18.4204
2	77.203	908.011	666.455	15.5804	17.8393
2	77.392	1609.15	1033.59	17.4645	17.5631
2	77.644	1357.14	902.721	16.9536	17.2018
2	77.819	928.525	711.793	15.0044	16.9507
2	78.296	1205.86	860.842	15.9577	16.2399
2	78.611	1116.62	576.692	20.9425	15.7585
2	78.816	1756.22	808.89	22.9735	15.4441
2	78.999	2386.45	1003.2	24.6973	15.1646
2	79.426	586.707	578.937	12.0074	14.5251
2	79.821	580.977	568.212	12.1033	13.9614
2	80.021	1460.91	1384.18	12.4511	13.6908
2	80.382	761.885	761.235	11.874	13.2352
2	80.586	1382.7	1287.87	12.6422	12.9997
2	80.774	720.225	795.07	10.8538	12.7989
2	81.179	958.981	1140.91	10.1404	12.3813
2	81.507	1112.58	1170.2	11.3385	12.0432
2	81.731	395.053	568.953	8.50774	11.815
2	82.122	738.917	909.765	9.82791	11.4273
2	82.65	2480.08	2366.55	12.3726	10.9379
2	82.955	1040.64	1057.65	11.6936	10.6802
2	83.276	863.146	1124.57	9.3314	10.434
2	83.518	562.642	704.36	9.67938	10.2681
2	83.847	480.175	654.373	8.95326	10.0737
2	84.034	993.129	1253.94	9.60399	9.98077
2	84.394	1103.45	1410.16	9.49823	9.84796
2	84.73	1389.53	1535.34	10.8447	9.77776
2	85.054	802.846	884.426	10.8744	9.75167
2	85.366	781.693	894.489	10.5059	9.75845
2	85.685	317.788	403.013	9.56537	9.79107
2	85.924	2042.46	1977.89	12.2109	9.8285
2	86.197	947.171	1169.29	9.80394	9.88085
2	86.504	946.577	1171.01	9.78517	9.94686
2	86.88	843.14	977.107	10.3856	10.0295
2	87.154	648.183	846.792	9.3082	10.0851
2	87.344	726.456	949.501	9.30411	10.1187
2	87.553	640.062	804.085	9.64847	10.1638
2	87.727	1702.86	1736.16	11.6605	10.2169
2	87.962	1044.62	1192.58	10.5282	10.3079
2	88.418	398.516	552.884	8.80685	10.5342
2	89.37	1213.78	1287.91	11.249	11.1076
2	89.678	1389.43	1337.36	12.2773	11.2889
2	89.889	747.02	918.041	9.84454	11.4038
2	90.119	1287.3	1416.63	10.8846	11.5166
2	90.494	1163.47	1290.57	10.8067	11.6634
2	90.724	1832.23	1843.88	11.7976	11.7249
2	90.936	873.282	996.545	10.5323	11.7585
2	91.181	738.222	882.097	10.1003	11.7799
2	91.389	855.914	1013.25	10.1863	11.7927
2	91.577	1727.54	1829.45	11.2689	11.8
2	91.795	1305.44	1351.12	11.504	11.8037
2	91.985	1129.01	1104.74	12.098	11.8026
2	92.305	563.986	660.114	10.2923	11.7921
2	92.513	696.06	564.533	14.2845	11.7795
2	92.891	700.265	501.654	15.9099	11.7454
2	93.134	2090.78	1432.35	16.5318	11.7159
2	93.328	1752.24	1282.88	15.614	11.6883
2	93.746	662.642	579.137	13.3759	11.6167
2	94.062	1168.43	1162.25	11.9214	11.5346
2	94.295	1486.24	1526.17	11.5859	11.4493
2	94.636	784.836	1022.84	9.3289	11.2952
2	94.854	1100.05	1237.59	10.6691	11.1831
2	95.252	1022.9	1267.9	9.76766	10.9623
2	95.681	791.609	1057.03	9.12289	10.7191
2	95.891	833.792	1114.98	9.11069	10.6047
2	96.055	1163.44	1503.21	9.40326	10.52
2	96.289	1050.96	1393.23	9.1838	10.4087
2	96.459	882.878	1170.9	9.18021	10.3368
2	96.67	583.438	811.176	8.78942	10.2457
2	96.927	207.277	234.247	10.6256	10.118
2	97.185	722.704	961.201	9.15624	9.97568
2	97.413	1194.88	1541.01	9.41901	9.8421
2	97.635	914.544	1260.17	8.86247	9.70833
2	97.847	1001.51	1322.72	9.21539	9.58006
2	98.101	1225.22	1492.77	9.92254	9.42955
2	98.465	2116.23	2110.33	11.8946	9.22873
2	98.705	649.481	884.451	8.95931	9.11179
2	98.988	2112.71	2302.73	10.9797	8.99591
2	99.276	2011.81	2244.01	10.7524	8.90875
2	99.439	1536.72	1999.88	9.34111	8.87721
2	99.718	1174.54	1462.01	9.73015	8.85532
2	100.021	838.517	1245.66	8.26672	8.86813
2	100.358	493.914	745.236	8.14822	8.91307
2	100.63	361.5	632.476	7.09646	8.96222
2	100.91	2161.72	2537.27	10.2661	9.01509
2	101.168	1249.58	1862.63	8.24071	9.05789
2	101.624	1716.58	2433.02	8.63444	9.09672
2	101.81	2455.37	3054.25	9.73615	9.09144
2	101.993	805.372	1234.06	8.03228	9.07036
2	102.178	852.276	1227.33	8.50848	9.03036
2	102.522	614.65	1003.54	7.57091	8.92836
2	102.691	642.926	1034.65	7.67372	8.87245
2	102.926	708.456	1133.03	7.71839	8.78902
2	103.259	467.285	917.391	6.36711	8.6608
2	103.49	493.744	996.256	6.20439	8.56596
2	103.723	568.671	959.996	7.33822	8.46623
2	104.003	682.728	1093.96	7.70474	8.34198
2	104.289	933.102	899.066	12.266	8.21133
2	104.481	309.072	342.921	10.8042	8.12217
2	104.701	464.566	530.751	10.5212	8.01916
2	104.869	723.933	695.17	12.3031	7.94026
2	105.101	1967.28	1524.61	14.8628	7.82161
2	105.374	917.218	952.388	11.4706	7.66074
2	105.615	470.627	1042.66	5.67816	7.5044
2	105.901	764.186	1405.34	6.77184	7.30769
2	106.133	792.228	1860.02	5.37306	7.1439
2	106.368	543.392	1269.94	5.39662	6.97841
2	106.549	340.123	918.193	4.70167	6.85375
2	106.844	240.609	666.463	4.5871	6.66096
2	107.083	441.588	1175.59	4.76499	6.51892
2	107.249	343.724	967.973	4.51476	6.43015
2	107.452	668.324	1602.78	5.26536	6.32391
2	107.756	508.216	1195.27	5.36421	6.15438
2	108.056	724.441	1520.53	5.97704	5.97866
2	108.262	361.794	925.583	4.95009	5.85537
2	108.535	583.048	1334.12	5.50637	5.69137
2	108.748	428.877	1005.04	5.38269	5.56481
2	109.092	564.606	1308.46	5.44007	5.36716
2	109.265	483.902	1168.9	5.22925	5.27264
2	109.702	664.986	1525.49	5.49303	5.05507
2	110.075	538.434	1351.08	5.04258	4.9012
2	110.487	552.107	1365.54	5.11261	4.77572
2	110.693	474.885	1202.2	5.0001	4.73388
2	110.856	680.381	1772.53	4.86478	4.71062
2	111.049	690.271	1674.78	5.20726	4.69298
2	111.237	496.587	1320.62	4.76977	4.6848
2	111.759	553.951	1382.04	5.07038	4.69711
2	112.062	1044.02	2324.6	5.6512	4.71916
2	112.559	479.054	1290.37	4.71175	4.76096
2	112.753	341.435	962.39	4.51088	4.77459
2	113.114	777.309	2147.8	4.5979	4.78867
2	113.361	280.075	771.467	4.61172	4.78572
2	113.532	469.462	1283.12	4.64625	4.77576
2	113.731	788.515	1894.81	5.25533	4.758
2	113.932	456.753	1120.84	5.15117	4.73672
2	114.196	742.173	1784.26	5.25305	4.70512
2	114.466	261.519	710.922	4.67041	4.67041
2	114.729	353.529	873.156	5.1195	4.63627
2	114.957	1414.04	3274.19	5.44454	4.60791
2	115.149	866.358	1957.45	5.57311	4.58591
2	115.509	398.28	1245.68	4.08113	4.55204
2	115.886	275.612	877.044	4.01364	4.53148
2	116.177	277.137	929.96	3.81311	4.52961
2	116.443	391.445	1311.01	3.82021	4.54102
2	116.755	405.498	1222.65	4.22772	4.57608
2	117.098	462.624	1455.83	4.05705	4.64119
2	117.333	243.232	830.923	3.7477	4.69807
2	117.605	530.424	1538.79	4.38766	4.77272
2	117.908	535.807	1522.93	4.47482	4.86259
2	118.113	546.698	1706.62	4.08863	4.92488
2	118.407	370.563	1071.5	4.40153	5.01262
2	118.689	638.39	1726.82	4.69271	5.09106
2	118.998	884.115	2360.47	4.75183	5.16553
2	119.372	778.769	1601.22	6.09485	5.23191
2	119.608	681.136	1482.35	5.77522	5.26657
2	119.869	1127.31	2323.86	6.07993	5.31047
2	120.115	956.27	1686.59	7.0431	5.35562
2	120.413	205.81	523.142	4.98071	5.41301
2	120.665	401.42	900.561	5.61083	5.46197
2	121.029	368.766	880.559	5.28715	5.5299
2	121.319	648.107	1383.59	5.88166	5.57874
2	121.537	333.452	758.78	5.53552	5.61072
2	121.703	342.921	751.746	5.73544	5.63163
2	121.976	632.917	1395.54	5.70391	5.65819
2	122.168	1002.71	1972.99	6.35357	5.67008
2	122.395	605.356	1229.22	6.16734	5.66965
2	122.793	717.382	1246.58	7.14208	5.6252
2	122.961	1467.59	2411.19	7.52676	5.59392
2	123.28	773.056	1763.91	5.5212	5.52169
2	123.668	495.933	1440.68	4.38195	5.42451
2	123.878	1444.29	2823.3	6.39305	5.37401
2	124.056	608.532	1594.48	4.83811	5.33535
2	124.332	324.722	846.623	4.86117	5.28751
2	124.573	990.105	2323.81	5.37479	5.26258
2	124.769	438.162	1294.96	4.30996	5.25728
2	125.021	368.603	931.35	5.00931	5.2745
2	125.484	772.26	1894.89	5.15165	5.35957
2	125.689	366.072	956.571	4.85076	5.41154
2	125.855	279.716	803.432	4.42988	5.45885
2	126.037	418.795	1156.68	4.59982	5.5153
2	126.203	471.251	1271.72	4.7033	5.57028
2	126.419	470.887	1351.43	4.43335	5.64571
2	126.818	804.883	1925.27	5.27843	5.79221
2	127.195	462.03	1209.24	4.84334	5.93245
2	127.451	306.877	847.156	4.60198	6.02481
2	127.84	760.881	1665.69	5.74297	6.15478
2	128.004	815.338	1898.89	5.41454	6.20412
2	128.239	720.957	1517.77	5.96004	6.27893
2	128.764	1067.57	1260.24	10.2127	6.48597
2	129.021	515.856	766.694	8.26309	6.60061
2	129.212	441.503	703.263	7.74737	6.68871
2	129.442	619.825	959.582	7.95568	6.79588
2	129.739	660.734	1190.74	6.90194	6.93228
2	130.007	671.241	1142.86	7.27981	7.04944
2	130.215	1123.26	1772.26	7.81644	7.13394
2	130.461	1474.45	1994.08	9.01642	7.22396
2	130.641	550.895	913.068	7.46535	7.28138
2	130.981	315.566	458.026	8.44669	7.3628
2	131.178	489.74	973.046	6.29556	7.39445
2	131.397	813.243	1551.34	6.54221	7.41904
2	131.765	1407.95	2203.84	7.87461	7.44203
2	132.041	698.637	1290.35	6.7444	7.45038
2	132.524	618.945	1203.18	6.4268	7.46322
2	132.851	911.375	1764.95	6.44982	7.48221
2	133.103	1435.07	2274.04	7.78502	7.50875
2	133.356	2863.14	3951.26	8.84991	7.55009
2	133.66	712.282	1402.6	6.349	7.62476
2	134.102	762.159	1401.46	6.77252	7.79521
2	134.31	710.641	1221	7.21807	7.90601
2	134.547	853.484	1504.6	7.04618	8.05555
2	134.78	145.219	267.802	6.75413	8.22283
2	134.997	689.659	920.426	9.12718	8.39315
2	135.345	1249.61	1641.96	9.25891	8.68727
2	135.522	748.496	1159.08	7.95383	8.84315
2	135.776	1159.08	1686.05	8.42944	9.06973
2	135.982	1135.05	1539.67	8.99162	9.25283
2	136.448	977.847	1263.94	9.39963	9.64947
2	136.638	637.553	954.117	8.21044	9.79855
2	136.871	832.785	1133.83	8.96106	9.96674
2	137.118	1150.31	1581.93	8.87859	10.1471
2	137.323	951.837	1163.73	9.89106	10.3124
2	137.498	525.934	753.025	8.55397	10.4625
2	137.673	571.022	817.956	8.55035	10.619
2	137.85	1080.1	559.725	20.8846	10.782
2	138.272	932.087	560.755	18.4559	11.1788
2	138.476	942.953	1235.83	9.28089	11.3691
2	138.674	2283.56	2441.79	11.171	11.5494
2	138.986	1344.45	1442.39	11.1376	11.818
2	139.522	933.962	1001.8	11.1396	12.2096
2	139.787	1919.12	1722.07	13.0677	12.3576
2	140.162	1258.56	1234.47	12.072	12.5314
2	140.362	750.765	791.296	11.3172	12.6156
2	140.624	1898.87	1761.09	12.6903	12.7162
2	140.84	1102.1	1013.46	12.7868	12.7903
2	141.128	1840.66	1886.89	11.6036	12.8759
2	141.334	1366.65	1402.68	11.5909	12.9272
2	141.509	1128.47	1229.37	10.9844	12.9639
2	141.734	1166.72	1064.62	12.8749	13.0016
2	142.168	1255.95	1217.48	12.1998	13.0417
2	142.39	807.721	912.327	10.6307	13.0448
2	142.562	935.907	947.671	11.7327	13.0389
2	142.776	1566.57	1603.2	11.6213	13.0219
2	143.009	291.656	167.741	19.1635	12.9922
2	143.179	957.668	495.125	20.9243	12.9636
2	143.355	259.269	206.064	14.5395	12.9283
2	143.517	551.434	548.206	11.9275	12.8908
2	143.721	513.96	564.318	10.9069	12.8375
2	144.042	1364.43	1267.23	12.6743	12.7409
2	144.366	932.3	836.4	13.0701	12.6297
2	144.651	1444.24	1210.86	13.8747	12.5223
2	144.838	642.844	629.983	12.0816	12.4478
2	145.036	1322.85	1228.69	12.6736	12.3522
2	145.251	768.499	863.439	10.6819	12.2173
2	145.427	734.743	772.301	11.345	12.0864
2	145.704	459.652	569.693	9.76853	11.8511
2	145.926	542.236	642.295	10.1808	11.6433
2	146.205	870.427	1009.69	10.3767	11.3679
2	146.419	1464.21	1341.21	12.8311	11.153
2	146.725	1276.2	1264.07	11.9669	10.8515
2	147.024	1022.01	1082.19	11.2701	10.5772
2	147.475	1320.78	1222.79	12.7102	10.2343
2	147.725	1482.51	1511.58	11.66	10.0969
2	148.052	499.332	750.092	8.1817	9.96451
2	148.235	982.556	1191.65	9.96407	9.90434
2	148.413	627.556	924.955	8.32732	9.85419
2	148.798	607.029	969.759	7.72627	9.76952
2	149.054	450.779	652.936	8.46278	9.72755
2	149.372	1154.39	1414.81	9.86913	9.68656
2	149.702	463.218	647.207	8.74956	9.65177
2	149.927	892.824	1144.03	9.47511	9.62959
2	150.388	311.029	491.698	7.80221	9.5792
2	150.754	801.661	1162.42	8.45439	9.52574
2	151.067	447.768	671.048	8.19964	9.46393
2	151.586	596.69	862.9	8.47532	9.35458
2	151.921	735.067	1095.62	8.24122	9.291
2	152.23	887.855	1233.87	8.79302	9.23535
2	152.465	1347.68	1728.76	9.46555	9.19403
2	152.692	722.738	1114.64	7.98399	9.15429
2	152.855	481.758	747.845	7.93578	9.12553
2	153.203	449.308	715.782	7.7465	9.06245
2	153.579	727.88	552.301	15.1383	8.98974
2	153.778	908.387	672.862	15.4576	8.94849
2	153.948	2145.77	1387.27	17.3684	8.91135
2	154.116	236.2	292.995	9.76095	8.86733
2	154.427	716.909	1009.44	8.6873	8.75613
2	154.852	610.232	1049.37	7.21232	8.55695
2	155.236	687.567	1107.8	7.66525	8.34882
2	155.572	365.217	690.106	6.60102	8.15969
2	155.982	493.362	932.654	6.59829	7.93863
2	156.167	350.292	673.75	6.49153	7.8479
2	156.544	668.929	1113.4	7.43588	7.69144
2	156.755	681.467	1277.36	6.65128	7.62568
2	157.036	297.763	577.665	6.43905	7.56888
2	157.205	578.041	1133.04	6.37662	7.55435
2	157.53	404.797	767.697	6.57831	7.54674
2	157.81	236.161	474.19	6.23316	7.54931
2	158.005	536.554	1044.41	6.41873	7.55708
2	158.36	382.465	727.085	6.56346	7.58607
2	158.575	362.074	732.624	6.188	7.61419
2	159.07	1324.69	1793.47	9.0075	7.71433
2	159.276	1705.29	2133	9.68696	7.77234
2	159.602	2575.97	3021.53	10.2721	7.88616
2	159.863	649.923	1077.82	7.46131	7.99838
2	160.274	702.909	1020.75	8.44267	8.21687
2	160.523	783.755	1141.14	8.42221	8.37614
2	160.903	780.639	1183.27	8.11359	8.69833
2	161.103	463.268	671.319	8.45935	8.91144
2	161.475	281.788	499.208	7.01377	9.36691
2	161.67	980.171	1508.13	8.0014	9.62767
2	161.971	1352.17	1862.26	8.86653	10.0466
2	162.134	1248.44	1571.41	9.63137	10.2767
2	162.551	954.971	1004.69	11.3359	10.8537
2	162.803	273.557	363.582	9.16206	11.18
2	162.982	1177.24	1091.18	12.6969	11.3947
2	163.193	1640.34	1442.27	13.3051	11.6243
2	163.374	2152.89	1804.72	13.8766	11.7968
2	163.735	807.437	831.875	11.5515	12.1383
2	164.048	1535.86	1347.27	13.3324	12.4629
2	164.306	1008.71	1007.57	11.8769	12.7428
2	164.601	2450.19	1927.77	14.6685	13.0689
2	164.774	1498.08	1394.25	12.6509	13.2598
2	165.018	1035.36	842.178	14.248	13.5248
2	165.328	2937.51	2194.44	15.3443	13.8474
2	165.51	2015.64	1486.72	15.5143	14.0257
2	165.711	1969.3	1654.84	13.8469	14.2103
2	166.002	732.12	741.806	11.7258	14.4492
2	166.248	836.841	408.244	21.9359	14.6337
2	166.634	2558.32	1677.44	17.162	14.9159
2	167.156	1253.69	1155.65	12.7593	15.2774
2	167.512	2383.72	1707.18	15.9136	15.506
2	167.737	1213.63	1092.68	13.0289	15.6413
2	167.948	965.191	868.997	13.0289	15.7608
2	168.238	1010.05	915.194	12.9556	15.9124
2	169.508	2016.86	1557.03	14.9127	16.3617
2	169.991	956.3	749.852	14.712	16.4208
2	170.377	997.251	797.546	14.4608	16.4155
2	170.713	765.947	397.295	20.8686	16.3695
2	171.142	1131.77	523.319	22.9018	16.2364
2	171.528	2259.32	1048.54	22.8344	16.0451
2	171.73	1602.74	764.885	22.3283	15.9234
2	171.931	1281.22	1051.6	14.1359	15.7906
2	172.372	757.619	742.86	12.0758	15.4689
2	172.661	714.371	670.323	12.5591	15.2444
2	172.963	1259.36	1049.61	13.9473	15.0066
2	173.225	861.597	734.504	13.6729	14.8034
2	173.47	1849.22	1495.45	14.3208	14.6204
2	173.688	1237.65	1039.98	13.8475	14.4667
2	173.915	956.032	757.773	14.5742	14.319
2	174.193	1140.54	935.215	14.148	14.1174
2	174.529	1600.65	1340.69	13.8866	13.8077
2	174.776	533.889	525.683	12.0307	13.5464
2	175.08	1338.38	1292.63	12.2399	13.201
2	175.254	1782.18	1474.9	14.0339	12.9975
2	175.423	1328.87	1107.85	13.9439	12.7997
2	175.595	316.22	328.39	11.4692	12.6012
2	175.87	832.493	808.373	12.1813	12.2976
2	176.087	805.569	830.845	11.5403	12.0772
2	176.336	511.7	529.924	11.4978	11.8537
2	176.53	1015.46	910.214	13.0801	11.7072
2	176.735	535.574	554.857	11.4939	11.5683
2	176.967	1368.2	1534.79	10.6973	11.4149
2	177.234	1090.92	1288.09	10.2106	11.2444
2	177.435	856.846	983.737	10.4744	11.1209
2	177.831	376.973	490.644	9.3402	10.8924
2	178.254	776.121	842.145	11.0242	10.6737
2	178.558	1038.25	879.423	13.7505	10.5354
2	178.901	794.009	868.341	10.9463	10.4008
2	179.391	1294.68	1388.36	11.1422	10.2534
2	179.784	855.774	1031.63	10.0193	10.1778
2	180.045	596.887	720.471	10.0075	10.1493
2	180.512	1321.29	1537.62	10.3464	10.1362
2	180.682	1581.07	1886.58	10.1132	10.1427
2	181.046	932.956	1390.18	8.24341	10.175
2	181.313	660.635	812.828	9.83405	10.2136
2	181.673	1465.6	1624.43	10.8143	10.2834
2	181.856	1441.64	1683.58	10.3133	10.3261
2	182.066	1146.06	1438.73	9.65474	10.3805
2	182.353	1311.95	1481.15	10.6353	10.4634
2	182.764	1409.06	1513.85	11.1233	10.5969
2	183.065	779.065	969.141	9.73562	10.7038
2	183.293	1175.69	1420.39	9.99925	10.7974
2	183.716	448.209	581.523	9.3673	11.0183
2	183.878	440.616	586.227	9.15329	11.1166
2	184.058	721.437	868.6	10.0307	11.2331
2	184.248	1072.26	1247.08	10.3519	11.3633
2	184.436	655.561	763.041	10.3446	11.4979
2	184.668	1505.22	1195.25	14.551	11.6701
2	184.992	3119.48	2158.17	16.3935	11.9174
2	185.179	2001.64	1647.96	14.0979	12.0613
2	185.573	1548.53	1355.46	13.3578	12.3605
2	185.846	1009.89	946.709	12.5698	12.5594
2	186.13	516.248	528.514	11.6174	12.7691
2	186.542	1409.66	1214.01	13.5508	13.0983
2	186.893	1309.08	1167.32	13.1405	13.3964
2	187.079	1055.54	907.904	13.5658	13.5592
2	187.46	796.624	715.878	13.0507	13.8992
2	187.759	888.693	713.362	14.4141	14.1687
2	188.241	831.403	810.846	12.1338	14.5997
2	188.678	635.137	602.934	12.4298	14.9774
2	189.103	1133.41	912.846	14.372	15.3232
2	189.36	1059.64	804.345	15.1332	15.5182
2	189.706	2115.47	1380.03	17.2364	15.7597
2	189.879	1587.64	1049.85	17.0386	15.872
2	190.292	1860.54	966.189	20.8487	16.1277
2	190.553	1478.27	846.926	19.2252	16.2827
2	190.79	1022.79	614.671	18.4724	16.4207
2	191.066	419.639	274.981	17.1709	16.5797
2	191.357	1598.25	848.211	20.4807	16.7476
2	191.655	3365.9	2211.43	17.1325	16.9221
2	191.845	2990.67	1780.02	18.6227	17.0359
2	192.104	920.71	762.106	14.0316	17.1954
2	192.272	1029.76	875.112	13.7107	17.3024
2	192.671	1210.89	894.474	15.4943	17.5793
2	193.103	2601.63	1595.17	18.1639	17.9095
2	193.426	1720.1	1219.66	16.051	18.1646
2	193.67	1649.82	1152.61	16.2568	18.3558
2	193.902	2098.1	1416.61	16.7387	18.5326
2	194.137	1034.4	762.527	15.522	18.7032
2	194.396	1946.58	1343.4	16.4281	18.8772
2	194.574	467.783	328.469	16.186	18.986
2	194.838	1175.48	700.458	18.6043	19.1276
2	195.116	839.247	435.069	20.8783	19.2462
2	195.352	1417.57	734.78	20.8804	19.3183
2	195.581	1786.16	945.246	20.5285	19.3681
2	195.743	1548.89	891.326	19.1543	19.3962
2	196.026	2114.02	1015.89	22.2042	19.4324
2	196.189	2486.79	1205.35	22.0505	19.4465
2	196.448	5369	2094.82	26.1724	19.4601
2	196.766	1673.98	940.612	19.5377	19.4639
2	197.205	1064.16	592.712	19.6808	19.4511
2	197.514	475.519	271.382	19.287	19.4334
2	198.064	1251.58	717.664	19.2115	19.3937
2	198.438	1856.11	894.734	22.1485	19.3674
2	198.856	1674.73	811.317	22.06	19.2752
2	199.186	3209.93	1508.06	22.6115	19.1272
2	199.452	1417.55	738.019	20.8052	18.9746
2	199.761	826.956	591.56	15.9296	18.775
2	200.14	771.524	548.944	16.0036	18.5203
2	200.322	1060.24	810.06	15.0479	18.4025
2	200.533	959.946	782.152	14.227	18.2754
2	200.829	1232	977.544	14.5607	18.124
2	201.031	1433.4	1002.49	16.2417	18.0454
2	201.315	2168.92	1348.88	17.9478	17.9786
2	201.484	3986.01	2296.57	19.1351	17.9679
2	201.863	1098.4	773.173	16.152	18.0602
2	202.108	1545.13	971.597	17.7815	18.1994
2	202.477	2202.28	1330.99	18.3852	18.4899
2	202.64	2343.46	1352.58	19.107	18.6381
2	202.986	1975	1208.36	18.1967	18.9677
2	203.203	2887.54	1702.1	18.7739	19.1702
2	203.385	2190.52	1336.71	18.2369	19.3287
2	203.811	2604.13	1602.98	18.104	19.624
2	204.064	2689.56	1533.95	19.2975	19.7249
2	204.323	2485.88	1669.62	16.814	19.7503
2	204.642	583.391	303.696	20.8072	19.7183
2	205.002	1623.51	791.889	21.9386	19.6614
2	205.204	1279.17	683.444	20.368	19.6184
2	205.5	2870.07	1381.42	22.1755	19.5391
2	205.765	3606.71	1580.24	23.9049	19.4502
2	205.992	3041.32	1474.85	22.0419	19.3592
2	206.267	2100.02	985.277	22.6361	19.2293
2	206.516	2240.04	1122.2	21.4686	19.0917
2	206.721	862.985	466.204	20.1836	18.9631
2	206.928	879.005	528.287	18.4715	18.8185
2	207.152	1002.99	588.341	18.8509	18.6444
2	207.339	1505.09	683.05	23.2463	18.4659
2	207.631	1720.66	926.923	20.2305	18.0983
2	207.807	1891.05	948.981	21.4388	17.8342
2	208.001	1260.74	1083.37	13.5772	17.5145
2	208.208	956.722	795.622	13.9742	17.149
2	208.425	891.468	771.629	13.4906	16.7492
2	208.633	928.515	833.24	13.0668	16.36
2	208.948	1395.74	1259.74	13.0004	15.7815
2	209.121	981.861	774.793	14.6308	15.4799
2	209.373	1021.2	912.88	13.1116	15.0756
2	209.749	949.37	735.637	14.8648	14.5833
2	209.99	1467.1	1180.32	14.3856	14.3195
2	210.191	1122.79	1106.99	12.0164	14.0989
2	210.424	2154.67	1587.38	15.5302	13.8447
2	210.841	1037.21	1007.98	12.1725	13.4013
2	211.104	1195.8	1207.19	11.7644	13.1345
2	211.323	2169.62	1914.68	13.2618	12.9228
2	211.652	1070.61	967.821	12.9822	12.6276
2	211.938	1053.55	1081.44	11.5898	12.3979
2	212.283	1829.92	1918.87	11.3694	12.1607
2	212.481	761.753	834.618	10.9279	12.0472
2	212.807	1499.69	1331.54	13.1907	11.9008
2	213.071	2153.99	1714.7	14.5192	11.8191
2	213.331	924.511	955.748	11.5161	11.7653
2	213.574	703.43	675.673	12.3	11.7361
2	213.902	617.294	574.246	12.656	11.7237
2	214.226	674.809	733.004	11.0135	11.7358
2	214.484	2231.78	2008.67	13.0328	11.7583
2	214.786	486.559	533.907	10.9129	11.7943
2	215.013	743.193	829.804	10.7426	11.8251
2	215.327	781.743	809.704	11.4963	11.8684
2	215.548	678.75	807.445	10.1412	11.8964
2	215.78	1210.62	1151.3	12.4099	11.9285
2	216.034	1238.98	1276.7	11.5497	11.9742
2	216.52	1749.7	1588.24	12.9349	12.092
2	216.716	3313.17	2391.23	15.8081	12.1507
2	216.896	2694.12	2310.92	13.5988	12.2103
2	217.059	1978.56	1807.43	12.8621	12.2689
2	217.235	274.754	272.266	11.962	12.3371
2	217.528	1685.84	1676.34	11.9251	12.4618
2	217.898	1307.72	1179.37	13.0095	12.6392
2	218.082	938.231	899.598	12.3196	12.7356
2	218.421	1424.36	1282.79	13.0254	12.9274
2	218.655	558.454	608.238	10.9869	13.0701
2	218.873	1074.08	977.018	12.9107	13.2104
2	219.076	1348.84	1197.86	13.1881	13.3478
2	219.276	1667.41	1450.65	13.4299	13.4896
2	219.688	681.215	688.54	11.7516	13.803
2	219.867	698.19	616.904	13.2474	13.9484
2	220.126	1267.65	1037.67	14.1692	14.1691
2	220.297	2061.45	1552.96	15.2332	14.3217
2	220.575	2440.03	1610.17	17.0687	14.582
2	220.791	1149.83	898.276	14.7595	14.7948
2	220.971	898.684	755.796	13.837	14.9794
2	226.877	13297.3	6026.51	23.2713	24.9163
2	227.244	2221.55	887.228	25.7046	25.5648
2	227.631	3015.78	1112.6	27.32	26.2234
2	227.997	1837.06	664.552	27.7309	26.8176
2	228.403	1752.64	692.633	25.9149	27.4387
2	228.652	1241.71	507.343	25.2528	27.7974
2	228.885	697.589	218.79	30.8395	28.1162
2	229.089	1560.8	446.248	32.9694	28.381
2	229.29	1247.81	366.911	32.3147	28.6281
2	229.554	1775.04	683.57	26.4374	28.9306
2	229.922	2418.31	816.909	29.1956	29.3074
2	230.265	2463.82	760.051	31.2142	29.6478
2	230.671	3032.44	862.379	33.0951	30.077
2	230.859	3952.22	1109.89	33.3921	30.2801
2	231.111	1850.58	673.97	27.5895	30.5519
2	231.37	1930.15	743.927	26.4203	30.8261
2	231.575	1205.41	491.71	25.2849	31.036
2	231.872	1430.38	521.625	27.5619	31.3231
2	232.222	2683.84	834.745	31.0282	31.6259
2	232.54	4862.15	1449.43	31.9975	31.8574
2	232.997	2668.99	797.459	31.9448	32.097
2	233.19	2205.24	742.611	29.2636	32.168
2	233.4	2818.07	845.439	31.851	32.2369
2	233.621	3597.72	972.994	34.2901	32.2994
2	233.982	2165.15	633.208	32.4405	32.3786
2	234.251	3282.75	922.372	33.3797	32.4179
2	234.578	3287.96	978.458	32.0375	32.4416
2	234.839	2541.04	698.239	33.9091	32.4407
2	235.274	1785.91	605.271	29.1241	32.3974
2	235.962	4606.38	1112.44	37.0701	32.2147
2	236.238	3821.11	886.29	38.0894	32.0992
2	236.407	2591.75	814.017	30.8076	32.016
2	236.909	1115.64	374.352	29.3414	31.6285
2	237.133	2366.29	654.572	33.7501	31.3867
2	237.483	3527.59	904.799	35.5764	30.946
2	237.687	1471.12	388.993	34.834	30.6629
2	237.853	1605.1	495.239	31.2101	30.4229
2	238.067	1632.58	462.853	33.1676	30.1055
2	238.364	1016.34	363.732	27.9572	29.6608
2	238.656	933.648	396.108	24.5196	29.2331
2	238.977	3346.45	1186.66	28.1523	28.7924
2	239.195	3144.78	1070.68	29.0252	28.5208
2	239.435	1765.07	745.284	24.6116	28.2564
2	239.745	1952.51	821.124	24.6893	27.9142
2	240.01	2699.04	997.987	27.2732	27.585
2	240.186	4107.73	1486.31	27.7259	27.3527
2	240.366	2276.56	860.474	26.8193	27.1072
2	240.694	3529.92	1408.75	25.7188	26.6493
2	241.005	1209.86	581.05	22.2149	26.2164
2	241.231	770.212	381.823	21.6525	25.9115
2	241.776	1364.73	588.425	24.2098	25.2494
2	242.024	3439.32	1071.56	30.9894	24.9993
2	242.297	3598.85	1276.21	28.1515	24.7742
2	242.468	1273.59	605.367	22.4006	24.6645
2	242.653	2420	994.409	25.1412	24.5737
2	243.019	981.843	467.877	22.3549	24.4662
2	243.273	3494.58	1308.75	27.0088	24.4378
2	243.505	2714.9	930.381	28.8839	24.4373
2	243.687	1405.92	641.467	23.1473	24.45
2	244.022	1847.08	722.448	26.1227	24.4932
2	244.371	1956.95	852.435	24.0153	24.5491
2	244.567	1248.75	570.394	23.1267	24.5779
2	244.756	1355.38	616.074	23.2172	24.5998
2	244.941	1347.63	625.522	22.8317	24.6125
2	245.148	968.062	479.771	21.6574	24.6262
2	245.366	1143.06	535.76	22.6542	24.6521
2	245.603	1606.01	751.295	22.6893	24.6922
2	245.909	2476.16	1081.05	23.9722	24.7598
2	246.279	3522.11	1243.18	28.2507	24.8614
2	246.501	1618.98	602.636	27.1348	24.9305
2	246.805	1916.85	791.078	25.0562	25.0324
2	247.149	2807.3	969.75	28.7119	25.1541
2	247.363	2553.73	1007.02	25.9587	25.2313
2	247.651	1287.63	462.097	27.8989	25.3348
2	247.857	1346.05	580.965	24.1902	25.4071
2	248.08	2102.59	829.455	25.9505	25.4965
2	248.271	996.625	470.64	22.5183	25.5906
2	248.588	751.996	375.279	21.536	25.776
2	248.801	2129.79	838.59	25.9887	25.9162
2	249.139	2803.74	961.232	28.8748	26.1549
2	249.422	1483.05	560.481	26.8219	26.3618
2	249.698	2686.78	978.467	27.5903	26.5615
2	250.008	1489.51	579.52	26.2296	26.7742
2	250.443	1112.41	478.411	24.2585	27.0329
2	250.694	1483.27	561.907	26.7727	27.151
2	250.978	1560.57	601.029	26.4356	27.2485
2	251.162	1921.57	660.687	28.8127	27.3005
2	251.4	2688.78	826.279	31.3012	27.3739
2	251.584	477.55	201.593	24.6162	27.4333
2	251.824	2621.07	927.304	28.2012	27.5112
2	252.059	1278.79	562.528	23.8295	27.5843
2	252.221	1287.51	501.068	26.2239	27.6311
2	252.49	1376.95	516.087	26.9925	27.6986
2	252.799	4437.31	1356.96	31.4126	27.7542
2	253.356	5245.9	1527.27	32.5458	27.7699
2	253.821	2878.91	895.758	31.0196	27.6703
2	254.131	1633.08	621.746	26.6707	27.532
2	254.36	1683.87	725.34	24.2279	27.3938
2	254.781	2311.49	780.306	29.2101	27.0846
2	255.111	1833.72	761.213	24.9419	26.8038
2	255.98	5672.06	1771.63	30.9327	25.9827
2	256.183	1840.31	660.071	27.9106	25.7884
2	256.833	750.255	410.089	19.9893	25.2049
2	257.029	1948.62	757.979	26.2339	25.0488
2	257.254	3910.48	1291.19	29.6944	24.8858
2	257.478	2127.66	819.913	26.4238	24.7438
2	257.659	1296.93	553.494	24.4059	24.6461
2	257.844	1642.8	665.935	25.4088	24.5582
2	258.073	1611.12	614.915	26.6198	24.4596
2	258.454	1160	501.285	24.1667	24.3192
2	258.779	43.4738	28.0797	17.3825	24.2213
2	259.035	26.9309	14.6576	20.0599	24.1575
2	259.504	133.167	123.525	12.6884	24.0688
2	265.418	9278.8	5616.98	18.3601	24.4739
2	265.722	31.5292	19.6714	17.8993	24.4904
2	265.916	32.7092	14.5031	23.6802	24.4968
2	266.209	1417.91	667.955	22.5625	24.4995
2	266.48	1292	627.667	22.0099	24.4939
2	266.914	2218.65	797.537	27.8639	24.4883
2	267.221	1240.4	606.929	21.8829	24.4931
2	267.412	1245.26	533.626	24.3272	24.4981
2	267.706	1833.52	790.034	24.2223	24.5068
2	267.952	1934.87	789.19	25.2869	24.5131
2	268.215	2492.72	896.301	27.8581	24.5168
2	268.503	4077.67	1136.93	33.5622	24.515
2	268.746	3018.71	1141.59	26.8083	24.5068
2	269.042	2295.46	835.837	27.5934	24.4859
2	269.474	1652.89	711.806	24.233	24.4285
2	269.871	3049.86	1164.14	26.618	24.3404
2	270.146	2292.03	1019.27	23.6249	24.2366
2	270.785	881.741	507.329	19.1568	23.8002
2	270.949	2454.19	1074.11	23.9254	23.6529
2	271.413	1478.27	785.373	20.4627	23.1806
2	271.727	368.704	213.135	19.0825	22.8286
2	271.9	1869	692.982	27.2161	22.6284
2	272.073	1976.83	867.009	23.8856	22.4262
2	272.264	2021.82	745.229	27.3387	22.2029
2	272.593	1665.39	657.447	25.9364	21.8252
2	272.789	936.687	428.998	23.0773	21.6091
2	272.979	928.801	579.929	17.8879	21.409
2	273.368	1863.59	911.152	21.8965	20.9676
2	273.651	2082.19	1174.42	19.4766	20.6017
2	273.828	2463.9	1426.53	19.0576	20.3587
2	274.112	1066.3	663.266	17.9451	19.9531
2	274.291	749.24	494.58	17.064	19.6913
2	274.486	1815.48	1121.7	18.0472	19.4042
2	274.786	2297.66	1400.53	18.254	18.9659
2	275.141	2956.74	1619.67	19.9534	18.4669
2	275.54	1623.51	1049.1	17.3758	17.9544
2	275.828	1879.38	1156.16	18.1132	17.6313
2	276.008	1827.9	1090.75	18.5826	17.4505
2	276.183	2169.61	1346.47	17.9797	17.2861
2	276.446	807.863	614.039	15.1159	17.0569
2	276.651	1206.57	843.027	16.2553	16.8905
2	276.95	1477.72	1076.84	15.6773	16.6623
2	277.386	1493.5	1000.34	16.8536	16.347
2	277.64	705.159	563.332	14.4746	16.1656
2	277.976	1310.03	941.017	15.8728	15.9194
2	278.181	943.642	800.432	13.7332	15.7619
2	278.441	2593.2	1711.71	17.0648	15.5502
2	278.652	1195.48	844.037	16.1104	15.3655
2	278.986	893.929	737.959	14.0647	15.0625
2	279.361	1594.29	1166.35	15.6243	14.721
2	279.534	1740.65	1156.93	16.9646	14.5626
2	280.101	375.528	346.424	12.7507	14.0374
2	280.294	618.232	519.361	13.8505	13.8559
2	280.466	1373.94	1063.35	14.8803	13.6927
2	280.795	1048.39	1067.94	11.6697	13.3764
2	281.102	1414.57	1147.21	14.2852	13.0754
2	281.306	1336.19	1161.9	13.4359	12.8719
2	281.511	849.272	779.789	12.8039	12.6644
2	281.729	986.651	830.735	13.823	12.4401
2	281.916	1720.59	1402.92	14.2181	12.2377
2	282.161	1397.27	1176.93	13.8182	11.9506
2	282.367	2237.25	1659.02	15.4428	11.694
2	282.634	1243.48	1499.04	10.0191	11.3471
2	282.887	1328.07	1473.09	10.807	11.0097
2	283.084	1673.45	1945.48	10.3559	10.7457
2	283.281	1005.56	1392.19	8.82362	10.4838
2	283.704	733.824	1047.4	8.57878	9.94353
2	283.912	794.045	1076.79	8.99402	9.69631
2	284.165	808.973	1180.97	8.40162	9.41904
2	284.368	408.972	666.213	7.58701	9.21935
2	284.577	1061.43	1506.15	8.62532	9.01846
2	284.827	1277.86	1942.06	8.09373	8.76343
2	285.117	836.111	1363.71	7.57824	8.45608
2	285.351	1624.74	2256.8	8.79708	8.20601
2	285.631	1084.49	1719.02	7.7829	7.9128
2	285.804	851.957	1236.17	8.44915	7.73887
2	286.132	605.746	1029.29	7.29348	7.43364
2	286.398	575.609	1043.78	6.86187	7.21856
2	286.734	1030.31	1635.37	7.77295	7.0022
2	286.952	649.774	1152.6	7.00533	6.90209
2	287.35	696.608	1217.26	7.10476	6.81833
2	287.695	715.417	1316.62	6.76716	6.83867
2	287.928	465.043	908.446	6.39718	6.89109
2	288.218	848.047	1459.16	7.20842	6.98972
2	288.429	695.157	1234.13	6.99988	7.07875
2	288.604	985.788	1843.27	6.66662	7.16009
2	288.992	505.174	1024.98	6.17199	7.35164
2	289.336	525.938	1024.68	6.41322	7.51673
2	289.55	676.164	1281.34	6.58316	7.60845
2	290.053	216.435	473.567	5.74576	7.76129
2	290.314	397.753	822.226	6.06391	7.79084
2	290.669	542.188	1087.57	6.23908	7.79915
2	290.982	440.938	824.415	6.66715	7.8018
2	291.255	219.228	425.58	6.43514	7.80133
2	291.449	1661.05	1752.48	11.307	7.79979
2	291.757	1192.97	1311.14	10.8972	7.79594
2	292.231	458.999	558.49	9.93455	7.78853
2	292.448	610.885	666.015	10.9769	7.78534
2	292.69	720.191	831.482	10.4213	7.78248
2	292.904	688.264	684.829	11.9182	7.78091
2	293.08	778.489	760.226	12.1198	7.78052
2	293.342	443.116	990.812	5.62855	7.78187
2	293.773	541.846	1025.33	6.5921	7.77519
2	294.013	475.451	899.659	6.59231	7.76291
2	294.387	493.26	1015	6.09025	7.73375
2	294.57	724.674	1336.18	6.7551	7.71577
2	295.042	901.015	1595.61	7.01629	7.66108
2	295.49	363.933	818.652	5.59654	7.60224
2	295.682	487.483	991.096	6.16011	7.5762
2	295.921	251.813	544.295	5.81272	7.54393
2	296.135	256.707	662.05	4.91207	7.51574
2	296.317	203.793	503.842	5.11458	7.49271
2	296.524	692.345	1494.13	5.8215	7.46802
2	296.798	881.939	1684.33	6.53508	7.43129
2	297.081	941.623	1727.52	6.78703	7.38453
2	297.286	578.992	1105.98	6.53385	7.34708
2	297.475	1031.93	1731.14	7.38143	7.31122
2	297.682	672.922	1227.16	6.82548	7.27177
2	297.987	900.121	1768.36	6.36301	7.21621
2	298.259	1146.45	763.151	16.9428	7.17249
2	298.419	1197.5	796.017	16.9629	7.15068
2	298.627	440.5	922.548	5.98942	7.12796
2	298.825	1168.58	2072.75	7.00577	7.11344
2	299.23	993.184	1929.75	6.42972	7.08868
2	299.46	1107.25	2026.2	6.80336	7.07247
2	299.842	240.877	573.02	5.30614	7.0435
2	300.076	356.426	736.219	6.06841	7.02521
2	301.365	541.482	1219.27	5.59118	6.93887
2	301.71	440.729	987.319	5.61855	6.92606
2	302.194	972.931	1850.57	6.56018	6.92036
2	302.448	1049.36	1713.13	7.5716	6.9243
2	302.806	697.955	1255.61	6.91335	6.93936
2	303.236	447.552	750.797	7.38149	6.97419
2	303.536	436.86	768.223	7.06266	7.01072
2	303.783	489.856	887.552	6.86717	7.05362
2	303.949	409.927	760.379	6.71714	7.09122
2	304.146	1097.55	1623.4	8.30013	7.14399
2	304.488	739.706	1306.64	7.03296	7.25367
2	304.728	344.185	662.205	6.48966	7.34186
2	304.891	480.914	807.114	7.3785	7.40591
2	305.156	846.975	1492.35	7.04963	7.51552
2	305.503	881.7	1296.52	8.34533	7.66554
2	305.86	560.092	958.442	7.24549	7.82204
2	306.047	164.274	276.441	7.36001	7.90283
2	306.245	551.51	780.663	8.64495	7.98705
2	306.505	1544.98	1820.04	10.2319	8.09699
2	306.922	1328.98	1626.88	9.87967	8.27497
2	307.153	1063.62	1443.24	8.9889	8.3762
2	307.449	511.139	767.533	8.18462	8.51055
2	307.73	905.414	1237.11	8.93169	8.6446
2	307.907	325.44	467.462	8.52854	8.73309
2	308.117	363.786	613.888	7.34082	8.84282
2	308.335	600.723	890.677	8.28161	8.96292
2	308.565	398.935	583.875	8.38173	9.09734
2	308.745	414.964	651.641	7.85089	9.20866
2	308.907	445.357	632.407	8.61963	9.31362
2	309.086	1132.62	1423.28	9.64587	9.43443
2	309.345	1482.4	1753.95	10.1914	9.61717
2	309.526	837.459	982.527	10.2701	9.74971
2	309.842	2104.45	2165.65	11.5634	9.98881
2	310.076	1361.85	1650.85	9.96856	10.1708
2	310.248	1635.62	2026.55	9.77132	10.3064
2	310.494	856.872	1060.17	9.78399	10.5021
2	310.728	1376.74	1722.02	9.68706	10.6892
2	310.906	861.995	1106.05	9.46315	10.8312
2	311.1	2959.06	2298.25	14.8346	10.9902
2	311.406	835.634	968.681	10.383	11.2569
2	311.738	735.714	760.74	11.5138	11.5641
2	311.98	3052.05	2754.9	12.9994	11.7966
2	312.379	1267.5	1451.74	10.4971	12.1897
2	312.549	1262.58	1438.23	10.5492	12.3589
2	312.858	1374.02	1453.88	11.2773	12.6659
2	313.193	1802.42	1756.78	12.1404	12.9934
2	313.499	959.373	1026.79	11.1618	13.2831
2	313.717	522.359	270.847	20.8749	13.4816
2	314.069	1630.21	1238.8	15.119	13.7839
2	314.347	1248.29	974.207	14.7725	14.0123
2	314.535	1887.97	1536.6	14.2407	14.1667
2	314.736	2247.4	1599.62	15.9986	14.3315
2	314.91	929.812	845.787	12.9108	14.4737
2	315.133	738.224	621.257	13.829	14.6553
2	315.434	1095.8	864.53	14.6334	14.8985
2	315.804	1121.23	859.977	14.9974	15.1938
2	316.112	2459.79	1580.2	17.4625	15.4357
2	316.471	858.961	747.553	13.4259	15.7121
2	316.731	1328.02	972.966	15.6048	15.908
2	316.913	1792.37	1205.61	16.7929	16.0427
2	317.197	878.244	707.619	14.367	16.2555
2	317.419	1038.75	829.495	14.4797	16.4261
2	317.581	1548.17	990.428	17.5242	16.5519
2	317.764	935.459	627.394	16.8346	16.6942
2	317.989	1152.17	876.658	15.1021	16.8681
2	318.181	1081.44	781.415	15.7923	17.0142
2	318.579	1562.2	1008.44	17.391	17.305
2	318.764	1021.45	748.69	15.5988	17.4324
2	318.95	1585.92	898.521	19.4043	17.5539
2	319.244	2445.25	1249.06	21.1315	17.73
2	319.519	1192.14	812.994	16.5965	17.8739
2	319.755	2466.15	1237.15	21.445	17.9885
2	319.959	1485.5	940.158	17.6847	18.0882
2	320.126	1578.7	1032.2	17.2034	18.1694
2	320.548	831.584	591.377	16.0106	18.369
2	320.843	2204.42	1229.17	19.6627	18.5
2	321.122	2167.37	1186.6	19.9626	18.614
2	321.301	900.082	523.13	18.9965	18.6808
2	321.602	1889.74	1000.97	20.5132	18.7798
2	322.076	3129.95	1492.68	22.3408	18.8945
2	322.251	413.204	292.889	16.0557	18.9218
2	322.473	2719.71	1697.39	17.8946	18.9425
2	322.659	2179.86	1292.7	18.6797	18.9479
2	322.952	1534.43	910.411	18.6718	18.9369
2	323.431	2466.62	1285.12	20.7931	18.8768
2	323.719	2008.07	1169.68	18.9615	18.8217
2	323.927	1435.65	917.452	17.5403	18.7756
2	324.181	1822.19	1219.26	16.8681	18.7145
2	324.354	1812.76	1096.97	18.3657	18.671
2	324.587	1332.76	862.999	17.3454	18.6119
2	324.926	3679.68	2146.65	18.9373	18.5282
2	325.162	1482.15	869.15	18.8556	18.4746
2	325.41	1296.46	792.237	18.2156	18.4162
2	325.631	2491.19	1331.39	20.3632	18.3564
2	325.981	1143.86	746.436	17.2317	18.2488
2	326.23	1679.67	1008.27	18.4902	18.1639
2	326.425	1257.86	758.731	18.4153	18.0933
2	326.661	1206.13	761.97	17.7116	18.0037
2	326.937	641.127	480.009	15.315	17.8943
2	327.436	909.895	632.756	16.3211	17.6882
2	327.869	2171.48	1179.82	20.0886	17.5059
2	328.135	1609.27	934.29	19.0138	17.3947
2	328.303	2259.47	1291.33	19.2643	17.3255
2	328.584	758.626	534.382	16.1421	17.2031
2	328.774	1092.31	689.427	17.7255	17.113
2	328.941	2884.32	1675.96	19.0005	17.0298
2	329.247	941.81	640.179	16.643	16.8707
2	329.487	777.456	564.077	15.7365	16.7422
2	329.649	1135.18	853.528	15.2586	16.6549
2	329.813	1023.29	701.995	16.5125	16.5669
2	330.068	1163.05	863.058	15.4333	16.4325
2	330.282	860.206	615.949	15.9162	16.3237
2	330.49	1282.08	888.85	16.3641	16.223
2	330.733	2414.54	1598.1	17.0255	16.1138
2	330.939	2208.83	1337.43	18.3566	16.0301
2	331.33	803.725	620.485	14.9126	15.8924
2	331.773	963.231	799.894	13.9917	15.7605
2	332.096	547.36	482.891	13.2655	15.6734
2	332.506	1480.02	1125.49	15.1093	15.5653
2	332.85	851.257	695.893	14.1858	15.4697
2	333.24	2878.55	1853.13	17.4311	15.348
2	333.814	1118.7	950.53	13.7127	15.1253
2	334.201	1443.86	1136.89	14.6586	14.9334
2	334.428	966.796	885.619	12.8306	14.8013
2	334.815	3047.43	2232.26	15.6073	14.5446
2	335.068	1121.69	845.328	15.2282	14.3595
2	335.267	1565.88	1401.67	13.096	14.2054
2	335.487	1609.55	1115.05	16.3745	14.0274
2	335.891	1474.79	1263.29	13.6152	13.6829
2	336.156	518.229	467.728	13.0006	13.447
2	336.418	1675.17	1224.15	15.6395	13.208
2	336.712	1392.47	1105.2	14.557	12.9353
2	337.161	1707.49	1277.89	15.3202	12.5148
2	337.326	2912.99	2095.99	15.8498	12.3605
2	337.718	752.066	852.51	10.5963	11.9979
2	337.972	1182.02	1379.97	10.3162	11.7424
2	338.428	1383.16	1372	11.9514	11.1901
2	338.617	621.457	682.589	10.9034	10.9366
2	338.86	1308.32	1539.97	10.2396	10.5986
2	339.046	887.919	1097.32	9.79428	10.3357
2	339.264	1368.8	1664.44	9.94033	10.0284
2	339.495	792.342	1063.04	9.08315	9.71026
2	339.694	538.254	760.653	8.65805	9.44781
2	339.901	748.458	1075.01	8.52913	9.19147
2	340.254	1041.06	1429.86	8.88901	8.80828
2	340.515	836.234	1331.55	7.74997	8.5816
2	340.69	468.791	759.138	7.62918	8.45274
2	340.956	308.291	476.966	7.96057	8.27239
2	341.23	378.722	612.604	7.63708	8.10478
2	341.432	507.978	887.889	7.10293	7.99204
2	341.613	1321.72	1921.12	8.43562	7.89822
2	341.81	841.221	1322.28	7.84389	7.80326
2	342.02	732.904	1248.68	7.27527	7.70955
2	342.217	765.252	1277.36	7.41607	7.62805
2	342.4	693.012	1222.86	7.03997	7.55735
2	342.63	670.405	1019.93	8.0859	7.47454
2	342.914	135.2	258.25	6.53403	7.38021
2	343.141	579.418	872.817	8.16062	7.3204
2	343.476	661.883	1200.32	6.86138	7.27278
2	343.653	721.452	1200.35	7.43859	7.26397
2	343.926	699.003	1108.68	7.77834	7.26788
2	344.164	564.478	998.75	7.02212	7.28459
2	344.343	199.013	404.554	6.16093	7.30283
2	344.653	781.347	1345.08	7.20498	7.34065
2	344.881	271.496	528.651	6.4167	7.36927
2	345.275	444.96	851.862	6.52008	7.40929
2	345.704	1118.31	1618.36	8.46988	7.4214
2	345.975	367.632	625.466	7.2849	7.42044
2	346.257	1178.27	1049.55	13.1529	7.43155
2	346.551	962.572	894.887	12.6631	7.45397
2	346.949	499.345	818.389	7.54406	7.49764
2	347.242	657.166	1146.51	7.11538	7.53638
2	347.425	510.688	929.513	6.83788	7.56219
2	347.678	415.268	718.882	7.1674	7.59861
2	347.936	559.114	1112.68	6.28593	7.63517
2	348.161	351.752	704.569	6.24752	7.6653
2	348.327	461.743	938.595	6.16117	7.68579
2	348.514	666.739	1240.62	6.69739	7.70651
2	348.696	820.474	1434.82	7.09956	7.72811
2	348.901	646.054	1201.17	6.70241	7.75844
2	349.247	888.119	1614.93	6.84407	7.82026
2	349.805	731.75	1470.64	6.22773	7.93287
2	350.081	696.445	1190.41	7.25326	7.9871
2	350.332	392.153	771.863	6.35174	8.03166
2	350.58	194.371	353.88	6.83602	8.06865
2	350.867	920.46	1234.35	9.08707	8.09944
2	351.191	1604.57	1856.16	10.4028	8.11408
2	351.469	1087.15	1272.65	10.2908	8.1056
2	351.707	398.349	590.438	8.28402	8.0801
2	352.115	1256.62	1579.68	9.6427	7.99181
2	352.356	1779.7	1995.56	10.7013	7.91589
2	352.777	659.734	1023.52	7.94011	7.75052
2	352.967	1342.39	1588.85	10.1881	7.66543
2	353.32	957.773	1194.41	9.71357	7.49605
2	353.754	603.436	975.88	7.63862	7.2784
2	354.001	1012.52	1506.39	8.25538	7.15552
2	354.302	559.864	905.814	7.63549	7.01195
2	354.683	233.016	413.186	7.00771	6.84775
2	354.971	634.118	1455.23	5.49105	6.74264
2	355.343	689.705	1516.45	5.7193	6.63935
2	355.507	271.599	657.871	5.21557	6.60045
2	355.884	366.352	933.491	4.96913	6.49423
2	356.178	351.831	949.89	4.70124	6.40093
2	356.411	1168.5	2286.58	6.38673	6.32437
2	356.594	675.669	1505.32	5.64804	6.2645
2	356.978	557.949	1360.72	5.18173	6.14574
2	357.451	397.443	902.539	5.54634	6.02704
2	357.608	603.897	1382.77	5.50282	5.99789
2	358.13	582.381	1395.6	5.26921	5.95197
2	358.398	405.699	1011.18	5.07511	5.96591
2	358.656	287.943	736.096	4.95365	6.01941
2	358.889	399.029	910.353	5.52192	6.10709
2	359.132	662.26	1149.25	7.15104	6.23048
2	359.46	495.838	1062.06	5.86308	6.43485
2	359.628	589.476	1338.98	5.54492	6.55066
2	359.964	306.888	641.131	6.00351	6.7919
2	360.218	2453.48	3931.21	7.70491	6.97227
2	360.461	358.482	834.519	5.41682	7.13393
2	360.656	396.11	858.063	5.8007	7.25049
2	360.89	790.402	1118.95	8.644	7.36865
2	361.243	511.621	777.005	8.09898	7.48711
2	361.556	938.493	1354.62	8.49026	7.54786
2	361.903	1661.19	2026.13	9.91279	7.60152
2	362.091	832.094	1091.48	9.27352	7.62531
2	362.428	919.958	971.236	11.3003	7.66
2	362.677	650.686	785.095	10.0111	7.68003
2	363.167	301.209	405.08	9.0632	7.70891
2	363.559	719.655	827.921	10.4549	7.72531
2	363.819	690.912	1198.49	7.15374	7.73455
2	364.084	588.466	1034.48	7.06486	7.74373
2	364.342	759.402	1273.31	7.38497	7.75334
2	364.513	602.087	1098.03	6.82521	7.76051
2	364.739	634.85	1123.86	7.01859	7.75715
2	365.042	543.297	1030.57	6.57705	7.71615
2	365.328	559.474	1021.4	6.81842	7.64818
[truncated: 38,919 more rows]

## Sheet: Rearranged 55 min
Chr	Coord_kb	HL	HH	Percent_rep	Percent_rep_smoothed
1	0.048	7317.79	10603.4	16.6631	12.0949
1	0.193	4754.6	6377.05	17.7938	11.9581
1	0.766	363.517	1439.3	6.71768	11.4468
1	1.516	1207.06	2448.96	12.4168	10.8523
1	2.287	741.401	2881.36	6.83634	10.3362
1	2.834	484.603	1345.24	9.34774	10.0326
1	2.997	451.165	1377.77	8.56085	9.95259
1	3.194	336.866	1089.88	8.11449	9.86141
1	3.505	297.626	959.489	8.1415	9.72792
1	3.736	500.01	1505.1	8.67562	9.63743
1	3.891	333.166	1045.83	8.3453	9.58101
1	4.075	168.953	549.868	8.07	9.51866
1	4.229	314.961	959.092	8.58343	9.47043
1	4.372	277.433	823.1	8.79251	9.42904
1	4.58	249.304	776.519	8.40565	9.37478
1	4.857	368.742	1082.1	8.88171	9.31313
1	5.169	316.239	879.097	9.33576	9.2577
1	5.349	390.76	1164.36	8.75739	9.23222
1	5.626	360.095	1008.04	9.27591	9.20194
1	5.763	196.68	573.093	8.93999	9.19085
1	5.987	421.363	1127.81	9.6656	9.17807
1	6.146	240.095	712.815	8.78694	9.17291
1	6.32	217.073	644.404	8.78769	9.17087
1	6.75	238.135	702.818	8.83514	9.18128
1	6.973	179.347	517.818	9.01585	9.19492
1	7.162	190.675	578.888	8.60731	9.21529
1	7.322	344.413	875.457	10.1324	9.24212
1	7.748	652.698	1522.89	10.952	9.34994
1	8.117	1367.37	2907.73	11.9059	9.47681
1	8.298	462.324	1136.95	10.442	9.54717
1	8.471	430.239	1078.79	10.2593	9.61795
1	8.646	340.8	941.733	9.3871	9.69199
1	8.845	209.475	592.148	9.19308	9.77782
1	9.065	312.562	805.782	10.0029	9.87292
1	9.25	346.743	887.148	10.0724	9.95155
1	9.438	448.925	1097.24	10.5004	10.0288
1	9.582	458.645	1169.74	10.1015	10.0854
1	9.737	305.012	732.46	10.6699	10.1456
1	9.989	358.142	826.245	11.0643	10.2467
1	10.241	230.241	485.97	11.9858	10.3519
1	10.499	421.642	1083.13	10.0355	10.4638
1	10.771	719.564	1984.78	9.4027	10.5864
1	11.079	403.434	1085.17	9.62194	10.7311
1	11.227	730.451	1787.87	10.4869	10.8028
1	11.364	331.462	895.96	9.5788	10.8705
1	11.599	403.183	999.575	10.3654	10.9894
1	13.246	3620.99	6210.5	14.4024	11.9268
1	14.005	997.979	2298.32	11.0819	12.4211
1	14.275	1767.51	3102.11	14.1152	12.6065
1	14.632	760.576	1634.69	11.7928	12.8618
1	15.417	626.78	1378.21	11.5536	13.4644
1	16.138	399.915	657.003	14.9534	14.0578
1	16.454	937.572	1562.85	14.7655	14.3268
1	16.825	1047.31	1731.94	14.868	14.648
1	17.254	860.397	1513.16	14.0898	15.0244
1	17.518	1006.84	1656.86	14.9317	15.2577
1	17.759	1616.44	2463.05	15.9594	15.4713
1	18.506	886.256	1186.15	17.8258	16.1322
1	19.765	1547.55	2247.35	16.6316	17.213
1	21.406	849.666	1067.59	18.7971	18.4721
1	22.502	1054.95	1311.66	18.9629	19.158
1	22.516	1021.42	1142.57	20.6954	19.1657
1	23.206	2140.21	1813.82	25.8233	19.5229
1	25.415	4044.37	4833.82	19.5961	20.4031
1	27.166	1902.51	2097.47	20.9428	20.9212
1	27.452	2384.95	3757.1	15.5076	20.9989
1	27.615	1478.03	2005.24	17.6223	21.0428
1	27.935	659.815	799.225	19.3798	21.1286
1	28.19	937.218	1049.38	20.6792	21.197
1	28.525	548.229	625.504	20.3621	21.2875
1	28.686	1288.72	1225.12	23.5984	21.3314
1	28.855	1566.9	1713.34	21.0837	21.378
1	29.094	1194.36	1202.89	22.5351	21.4447
1	29.351	524.583	535.681	22.2861	21.5265
1	29.675	521.673	546.323	21.8367	21.6528
1	29.826	461.286	487.81	21.6651	21.7187
1	30.166	884.824	813.433	24.2327	21.8789
1	30.377	965.54	968.791	22.6033	21.9839
1	30.638	657.287	648.04	22.923	22.1164
1	30.873	338.222	333.612	22.9148	22.2354
1	31.019	1142.84	1214.63	21.5771	22.308
1	31.18	890.855	992.439	20.765	22.3861
1	31.327	971.22	1006.24	22.0272	22.4547
1	31.533	1341.32	1399.7	21.8997	22.5456
1	31.804	1629.86	1535.12	23.7728	22.653
1	32.163	1858.26	1611.24	25.3695	22.7648
1	32.394	1656.88	1624.95	23.0202	22.818
1	32.706	689.799	681.472	22.8859	22.8707
1	32.929	1673.44	1692.68	22.4572	22.8973
1	33.096	1384.9	1493.38	21.3245	22.9123
1	33.252	1412.94	1614.94	20.3326	22.9233
1	33.457	919.763	947.216	22.1344	22.9343
1	33.809	3582.12	2985.4	26.1599	22.9479
1	33.986	979.049	935.881	23.4953	22.954
1	34.34	1374.98	1359.54	22.8703	22.969
1	34.527	1086.14	995.266	24.2948	22.9805
1	34.736	1014.24	1064.85	21.792	22.9977
1	34.992	1911.95	1832.69	23.4439	23.0202
1	35.156	782.764	871.572	20.7738	23.0324
1	35.305	910.845	980.389	21.3564	23.0422
1	35.595	3096.24	2587.27	26.1067	23.058
1	35.779	1403.16	1419.5	22.4546	23.0659
1	35.924	1411.27	1334.39	23.6999	23.0712
1	36.219	1132.46	1131.1	22.6863	23.0795
1	36.657	996.766	1003.85	22.5359	23.087
1	37.056	1491.15	1396.62	23.8786	23.0904
1	37.207	492.349	507.206	22.1287	23.0911
1	37.408	1036.8	1140.59	20.9798	23.0919
1	37.568	1294.62	1321.81	22.2889	23.0924
1	37.857	1136.38	1126.96	22.816	23.0967
1	38.03	1124.85	1151.01	22.2493	23.102
1	38.277	2167.77	1824.87	25.9579	23.1118
1	38.497	2975.27	2087.41	29.7968	23.1221
1	38.703	3275.88	2735.81	26.1183	23.1321
1	38.846	1699.31	1733.86	22.3006	23.1389
1	39.096	763.012	785.116	22.1496	23.1496
1	39.409	1375.07	1386.23	22.5177	23.1592
1	39.58	692.318	767.22	20.8545	23.1618
1	39.844	865.045	890.815	22.1354	23.1609
1	40.035	975.745	1026.19	21.7618	23.1557
1	40.193	1024.8	1052.08	22.1904	23.1482
1	40.358	715.986	824.984	20.1979	23.1362
1	40.717	1176.93	1213.55	22.1125	23.0949
1	41.031	1179.01	1140.8	23.2692	23.0442
1	41.229	958.143	923.764	23.336	23.0065
1	41.603	1225.35	1224.48	22.6773	22.9258
1	41.85	514.749	576.954	20.6615	22.8677
1	42.18	1769.04	1527.91	25.4465	22.7864
1	42.332	3089.83	2350.01	28.052	22.7484
1	42.507	1700.16	1546.53	24.4355	22.7047
1	42.678	1335.8	1263.29	23.6961	22.6624
1	42.864	1401.5	1345.74	23.4115	22.6176
1	43.055	929.288	992.47	21.4922	22.5732
1	43.205	1282.32	1424.96	20.8077	22.5382
1	43.356	1132.68	1200.47	21.626	22.501
1	43.707	1582.53	1569.49	22.8151	22.409
1	43.934	1285.15	1189.32	24.1063	22.3467
1	44.103	2471.85	2175.87	25.0725	22.2998
1	44.488	1006.64	1123.18	20.7384	22.1937
1	44.697	1528.89	1543.85	22.4878	22.138
1	44.941	1024.23	1106.57	21.2913	22.0762
1	45.092	1124.65	1223.7	21.1687	22.0401
1	45.244	1057.81	1120.29	21.6392	22.006
1	45.5	1161.26	1236.2	21.5488	21.9543
1	45.768	1235	1396.17	20.5166	21.9094
1	46.151	1064.99	1285.5	19.4362	21.8754
1	46.392	1639.71	1630.64	22.7654	21.8726
1	46.537	1237.42	1397.46	20.534	21.8758
1	46.773	1168.79	1345.01	20.219	21.8861
1	47.067	642.897	765.137	19.665	21.9028
1	47.274	1114.56	1347.75	19.4073	21.9134
1	47.567	868.131	937.455	21.3	21.9215
1	47.751	1101.81	1205.61	21.0719	21.9195
1	47.912	1980.1	2160.86	21.118	21.9115
1	48.146	861.823	906.185	21.7656	21.887
1	48.337	1750.93	1586.79	24.5072	21.8535
1	48.508	2586.5	2153.94	26.1757	21.8113
1	48.71	2151.43	1772.98	26.3876	21.7489
1	48.93	1414.5	1239.43	25.1624	21.6698
1	49.205	725.815	640.034	25.038	21.5573
1	49.446	607.401	685.617	20.5424	21.4486
1	49.594	718.838	789.981	20.9974	21.3782
1	50.13	1296.55	1172.42	24.5496	21.109
1	50.476	406.167	551.695	17.6047	20.9317
1	50.673	401.227	558.221	17.2501	20.8325
1	51.019	1287.61	1523.93	19.7559	20.6659
1	51.176	933.826	1154.84	19.048	20.5949
1	51.371	1335.88	1435.44	21.3859	20.5121
1	51.554	1355.16	1399.12	22.0895	20.4407
1	51.691	632.127	838.254	17.9652	20.3882
1	51.988	1051.86	1274.39	19.3761	20.2648
1	52.215	905.698	1071.49	19.7625	20.1638
1	52.376	972.33	1260.02	18.3171	20.0897
1	52.618	539.775	778.784	16.7242	19.9763
1	53.092	801.376	989.109	19.0791	19.7548
1	53.254	997.906	1197.21	19.5347	19.6817
1	53.553	1601.65	1873.86	19.9453	19.5538
1	53.7	1472.31	1699.46	20.1683	19.4952
1	53.873	1337.14	1641.59	19.1642	19.4309
1	54.057	664.572	917.069	17.3704	19.3689
1	54.223	907.485	1116.17	19.1347	19.3194
1	54.427	1439.16	1493.6	21.9969	19.2676
1	54.573	1242.96	1530.17	19.1204	19.2361
1	55.016	800.515	643.871	26.8841	19.1632
1	55.267	958.637	742.731	27.6617	19.1325
1	55.755	457.742	627.768	17.4616	19.0813
1	55.953	484.818	683.837	17.0501	19.0599
1	56.231	451.365	654.837	16.6454	19.0253
1	56.374	461.12	673.836	16.543	19.0043
1	56.581	532.09	739.915	17.2575	18.9687
1	56.986	987.142	1286.76	18.2268	18.8752
1	57.14	839.488	1157.83	17.3783	18.8295
1	57.442	685.722	917.914	17.8233	18.7197
1	57.667	297.465	409.106	17.42	18.5527
1	57.816	821.203	975.841	19.6902	18.3739
1	58.076	1654.84	2038.2	19.1127	17.9751
1	58.458	1471.84	1778.18	19.4217	17.3145
1	58.656	1234.11	1642.46	17.9106	16.9996
1	58.904	1512.25	1762.5	20.0085	16.6907
1	59.254	1660.08	1855.85	20.7057	16.5247
1	59.569	788.222	936.474	19.6932	16.4778
1	59.949	1241.83	1462.56	19.8361	16.3191
1	60.185	662.801	854.975	18.3878	16.2503
1	60.339	952.348	1682.25	14.0356	16.2471
1	60.527	1159.12	1968.66	14.5263	16.3113
1	60.674	970.635	1610.77	14.8229	16.4291
1	61.077	424.546	791.737	13.381	17.0286
1	61.276	1721.13	2979.24	14.2871	17.4423
1	61.51	1387.77	2190.24	15.4829	18.0077
1	61.755	2296.62	3196.92	17.2424	18.6723
1	61.996	731.201	1173.85	15.2561	19.3782
1	62.223	1698.42	2077.82	19.2203	20.0723
1	62.38	1049.97	1481.32	17.0469	20.5598
1	62.566	1109.01	1574.73	16.9535	21.1367
1	62.719	1482.22	1972	17.9156	21.6043
1	62.995	740.295	1112.68	16.1485	22.415
1	63.171	518.409	812.707	15.5729	22.8982
1	63.564	443.623	517.518	19.993	23.8371
1	63.886	1443.01	978.721	30.5486	24.5895
1	64.022	1096.52	823.739	28.3143	24.9476
1	64.205	1710.22	1165.83	30.4356	25.4577
1	64.405	1537.33	1047.46	30.4465	26.0419
1	64.651	1660.57	1058.94	31.9494	26.7808
1	64.813	1878.66	1131.95	33.2725	27.2693
1	64.975	1554.51	946.837	33.0174	27.7514
1	65.252	1187.34	847.473	29.4192	28.5424
1	65.447	1873.89	1166.8	32.5019	29.0587
1	65.797	2400.28	1308.71	35.6799	29.861
1	65.99	3989.68	1992	37.8775	30.215
1	66.305	1676.05	974.816	34.1126	30.6222
1	66.506	724.824	658.36	24.4637	30.746
1	66.742	1015.98	926.314	24.391	30.7524
1	66.901	1138.63	1003.94	25.0403	30.6846
1	67.134	2052.99	1662.41	26.746	30.4992
1	67.325	1201.36	1007.19	26.0403	30.2866
1	67.605	3306.4	2290.59	30.0763	29.9071
1	67.816	2159.83	1613.77	28.43	29.5912
1	68.025	1969.45	1384.68	29.7499	29.2732
1	68.291	1613.87	1227.25	28.0555	28.8898
1	68.461	355.943	298.527	26.0327	28.6733
1	68.67	1696.99	1296.8	27.9518	28.4543
1	68.863	1481.57	1057.22	29.4244	28.3131
1	69.042	3919.45	2386.95	33.0208	28.2206
1	69.198	3070.3	1960.39	31.9203	28.1504
1	69.346	2551.13	1579.05	32.6408	28.0922
1	69.515	1407.04	1016.94	29.1462	28.035
1	69.682	1146.15	807.29	29.7102	27.9873
1	69.987	1336.26	992.901	28.5487	27.9203
1	70.223	1414.73	1082.46	27.9253	27.8838
1	70.409	689.288	591.274	25.5823	27.8627
1	70.564	885.88	735.89	26.2262	27.8495
1	70.747	794.648	666.192	26.041	27.8379
1	71.002	1361.99	928.5	30.4343	27.8274
1	71.286	363.796	361.527	22.7783	27.82
1	71.466	845.856	785.443	24.0417	27.8258
1	71.618	2242.36	1775.62	27.2069	27.8439
1	71.774	754.769	692.554	24.269	27.8727
1	71.925	720.52	679.733	23.7424	27.9081
1	72.146	1099.34	980.9	24.8083	27.9685
1	72.479	1502.51	1217.39	26.7336	28.0649
1	72.66	939.847	774.11	26.3985	28.1127
1	72.86	2240.91	1783.51	27.1016	28.1558
1	73.253	431.022	297.943	30.1252	28.1915
1	73.432	398.971	290.413	28.9921	28.1778
1	73.659	789.627	559.694	29.5715	28.1254
1	73.812	769.319	548.118	29.4586	28.0646
1	73.997	1372.49	827.087	33.2691	27.9696
1	74.179	1876.28	1092.46	34.0867	27.8617
1	74.322	1920.89	1137.28	33.6879	27.7676
1	74.602	1051.8	656.211	32.4559	27.5622
1	74.745	1258.38	802.316	31.9537	27.4476
1	74.931	1205.93	769.674	31.9297	27.29
1	75.15	660.826	467.752	29.6019	27.0936
1	75.399	1736.14	1826.98	21.7515	26.8588
1	75.677	1055.63	1158.79	21.0168	26.5857
1	76.011	1234.33	1368.15	20.8511	26.2481
1	76.223	1643.3	1770.33	21.341	26.0318
1	76.42	1507.39	1627.07	21.3074	25.8313
1	76.654	3086.43	2732.9	24.9574	25.5746
1	76.865	3269.82	2571.31	27.3511	25.3134
1	77.036	3113.3	2810.66	24.581	25.0846
1	77.358	1753.21	1567.04	24.7746	24.6221
1	77.614	1673.91	1372.51	26.4904	24.2348
1	77.886	1060.64	1000.27	23.7488	23.8152
1	78.058	453.686	468.596	22.0822	23.5502
1	78.423	1267.75	1362.58	21.3815	23.003
1	78.725	765.889	833.02	21.1755	22.5809
1	78.983	1484.43	1483.74	22.6727	22.2541
1	79.151	1250.83	1278.12	22.2745	22.0627
1	79.338	772.812	879.88	20.3975	21.8731
1	79.671	1159.39	1287.82	20.8148	21.5779
1	80.017	654.559	772.904	19.7937	21.3057
1	80.173	743.935	813.262	21.088	21.1925
1	80.383	1956.08	1895.8	23.2388	21.0478
1	80.69	1033.29	1038.27	22.577	20.849
1	80.866	699.065	757.117	21.2489	20.74
1	81.062	2637.64	2420.56	24.2664	20.6214
1	81.274	1881.61	1994.82	21.6209	20.495
1	81.714	2040.33	1955.88	23.4427	20.2313
1	81.922	984.14	1168.33	19.7059	20.1025
1	82.213	735.169	965.608	18.1107	19.9138
1	82.551	1471	1513.31	22.1532	19.6768
1	82.726	468.471	581.322	18.9941	19.5493
1	82.907	645.949	826.904	18.5059	19.42
1	83.113	507.702	741.008	16.5601	19.2755
1	83.276	371.121	521.872	17.0944	19.1629
1	83.439	1391.59	1702.42	19.2205	19.0516
1	83.738	1477.41	1820.95	19.1015	18.8496
1	84.118	1780.6	2221.61	18.9079	18.5951
1	84.428	890.47	1205.95	17.6488	18.3872
1	84.738	1654.68	1955.49	19.7799	18.1771
1	84.878	998.667	1361.03	17.5549	18.0811
1	85.116	613.376	930.721	16.0171	17.9154
1	85.383	548.771	782.278	16.8971	17.7252
1	85.711	1345.79	1778.88	18.0141	17.4877
1	86.049	757.948	1033.66	17.545	17.2422
1	86.188	1174.23	1570.31	17.8379	17.1411
1	86.367	579.611	877.41	16.0497	17.0108
1	86.65	1809.17	2539.79	17.1189	16.8051
1	87.046	922.792	1327.94	16.7613	16.5181
1	87.195	639.77	970.784	16.0169	16.4106
1	87.4	1142.8	1752.04	15.8754	16.2631
1	87.671	1410.41	1597.74	20.4821	16.0692
1	87.976	1035.56	1424.8	17.4139	15.8528
1	88.125	733.855	1037.46	17.017	15.7479
1	88.334	831.825	1172.47	17.0602	15.6018
1	88.589	290.971	516.731	13.9699	15.4157
1	88.803	660.545	1077.33	15.048	15.2482
1	89.105	335.114	578.124	14.3293	14.9996
1	89.275	447.427	816.834	13.6346	14.8556
1	89.418	479.928	830.512	14.2906	14.7336
1	89.566	766.279	1206.1	15.5193	14.6072
1	89.823	793.212	1347.25	14.5259	14.3898
1	90.086	99.1173	159.685	15.2092	14.1743
1	90.379	893.607	1707.27	13.0979	13.948
1	90.636	677.011	1372.88	12.4223	13.7667
1	90.967	548.931	1096.11	12.5943	13.564
1	91.203	474.146	1102.74	10.9838	13.4455
1	91.535	575.116	1108.74	12.9936	13.3083
1	91.71	629.591	1225.36	12.8844	13.2455
1	91.958	1015.22	1989	12.8091	13.1671
1	92.242	477.711	1054.8	11.5105	13.0915
1	92.435	756.512	1574.16	12.1397	13.0482
1	92.63	431.369	927.688	11.7864	13.0106
1	92.856	1013.88	1832.79	13.7535	12.9743
1	93.08	1113.38	1846.92	14.828	12.9454
1	93.423	1714.45	2634.56	15.8438	12.9134
1	93.666	1399.21	2404.16	14.3798	12.8987
1	94.078	353.832	750.96	11.9268	12.8865
1	94.357	273.606	553.302	12.4529	12.8856
1	94.634	836.785	1572.3	13.2924	12.8865
1	94.986	502.78	956.283	13.15	12.888
1	95.127	664.502	1318.25	12.6676	12.8896
1	95.395	513.7	1010.29	12.7656	12.8959
1	95.774	816.597	1542.89	13.2274	12.9152
1	96.055	414.068	822.039	12.6593	12.9405
1	96.393	697.759	1281.5	13.5628	12.987
1	96.548	469.463	849.173	13.7461	13.0153
1	96.844	997.121	1877.46	13.268	13.0833
1	97.199	906.129	1584.71	14.159	13.1925
1	97.477	933.603	1801.04	12.986	13.3018
1	97.746	574.158	1158.29	12.4798	13.43
1	98.078	439.413	915.67	12.1239	13.634
1	98.328	1337.28	2171.8	15.1038	13.8241
1	98.627	682.403	1202.81	14.0623	14.0845
1	98.797	616.015	1161	13.2567	14.2452
1	99.061	1334.14	2251.45	14.6078	14.5082
1	99.313	594.941	1103.14	13.4491	14.7695
1	99.49	668.541	1143.96	14.4319	14.9558
1	99.703	1155.32	1935.82	14.699	15.1802
1	99.88	456.82	879.609	13.0076	15.3646
1	100.15	376.908	710.912	13.2475	15.6374
1	100.418	417.297	723.214	14.2719	15.8923
1	100.758	1303.8	1651.62	18.6693	16.1825
1	101.036	815.957	1075.01	18.064	16.4071
1	101.293	441.831	689.112	15.6421	16.6235
1	101.656	635.107	920.275	16.6629	16.9392
1	101.818	903.258	1181.39	18.1751	17.0823
1	101.962	726.784	980.024	17.7135	17.2102
1	102.334	815.749	1032.1	18.6885	17.5403
1	102.575	1389.53	1600.7	20.2017	17.7515
1	102.842	821.378	1088.76	17.9716	17.9806
1	103.308	487.974	626.67	18.4564	18.3609
1	103.638	1228.05	1268.83	22.0763	18.6091
1	103.894	770.919	911.184	19.7779	18.7863
1	104.104	1036.83	1156.39	20.7456	18.92
1	104.502	1252.57	1355.69	21.2602	19.131
1	104.793	461.617	598.693	18.3044	19.2543
1	105.018	1159.29	1575.95	17.5924	19.3385
1	105.2	572.555	833.501	16.5968	19.4028
1	105.451	790.53	1096.76	17.2914	19.4906
1	105.621	1129.56	1524.04	17.7046	19.5522
1	105.785	1910.79	2303.34	19.4579	19.6154
1	106.081	1114.83	1501.81	17.7281	19.7234
1	106.309	889.68	1140.11	18.4896	19.7956
1	106.502	1563.17	1861.22	19.6577	19.8518
1	106.89	1784.38	1969.46	20.9235	19.9592
1	107.15	1488.76	1766.68	19.7125	20.0334
1	107.287	1465.16	1685.57	20.2239	20.0752
1	107.439	1203.4	1456.76	19.3897	20.117
1	107.577	1026.55	1225.25	19.6184	20.1457
1	107.739	1630.9	1761.77	21.2937	20.1701
1	107.949	2477.76	2390.39	23.3241	20.1906
1	108.086	1862.87	1789.39	23.4049	20.1993
1	108.293	1640.23	1629.86	22.7799	20.2089
1	108.459	1331.59	1564.94	19.871	20.2164
1	108.616	1013.3	1163.95	20.2494	20.2258
1	108.786	731.027	864.044	19.7776	20.2409
1	109.06	918.698	1090.23	19.7121	20.2826
1	109.359	1521.81	1582	21.9674	20.3641
1	109.581	1865.64	1898.98	22.344	20.4571
1	109.921	1838.33	1874.05	22.3164	20.5833
1	110.204	975.042	1139.44	19.9642	20.6434
1	110.408	573.82	747.944	18.2276	20.6745
1	110.65	703.666	872.221	19.0114	20.7108
1	110.836	1727.02	1818.87	21.737	20.7462
1	110.99	1211.96	1389.42	20.2822	20.7853
1	111.293	1127.39	1231.83	21.0966	20.9024
1	111.446	1201.07	1421.33	19.758	20.9885
1	111.662	1178.44	1226.82	21.9417	21.1495
1	111.811	3036.7	2940.71	23.2539	21.292
1	112.001	610.125	710.813	20.0148	21.5166
1	112.247	1009.28	1190.59	19.8097	21.8888
1	112.482	1851.93	1956.27	21.6843	22.3565
1	112.637	2208.87	2254.41	22.2956	22.7283
1	112.789	1329.4	1428.54	21.3851	23.134
1	113.089	1269.72	1243.88	23.0404	24.0295
1	113.326	1570.6	1641.32	21.8743	24.7992
1	113.52	718.423	863.859	19.4981	25.4516
1	113.74	1765.15	2007.39	20.4168	26.1981
1	113.932	1436.29	1622.72	20.527	26.8406
1	114.228	1181.16	803.966	30.4693	27.784
1	114.425	3052.22	1833.33	33.3461	28.36
1	114.597	2962.24	1875.96	32.1094	28.8163
1	114.854	1839.36	1208.71	31.2622	29.396
1	115.039	1933.37	1273.11	31.2152	29.7629
1	115.197	1347.95	873.58	31.5787	30.0749
1	115.419	1831.67	1166.23	31.9854	30.5088
1	115.574	2532.88	1440.51	34.6519	30.807
1	115.733	3679.54	1957.57	36.2856	31.1077
1	115.996	3231.55	1799.31	35.1664	31.5899
1	116.311	2934	1510.48	37.1049	32.1363
1	116.505	4225.3	2199.04	36.8327	32.4521
1	116.65	1264.41	835.445	31.1382	32.6762
1	116.938	1123.48	782.609	29.9545	33.0873
1	117.274	1700.85	1021.49	33.3492	33.5015
1	117.636	2208.26	1317.06	33.5135	33.8567
1	117.814	1163.39	754.355	31.567	33.9835
1	117.995	1708.09	1102.91	31.663	34.0699
1	118.162	932.056	600.331	31.72	34.1161
1	118.398	1232.59	773.432	32.3225	34.135
1	118.6	1062.53	661.194	32.5161	34.1158
1	118.759	862.86	573.066	31.0216	34.0829
1	119.041	1205.45	701.52	34.0985	33.998
1	119.266	819.37	546.166	30.9393	33.9173
1	119.56	773.737	508.262	31.2706	33.8125
1	119.86	1695.38	873.966	37.0719	33.7283
1	120.059	2185.89	1166.04	36.2194	33.6969
1	120.272	2833.84	1381.2	38.4911	33.6941
1	120.499	1996.89	1113.98	35.12	33.7122
1	120.671	1028.72	589.99	34.4495	33.7271
1	120.939	772.831	535.568	30.0692	33.7512
1	121.076	1314.56	807.4	32.8216	33.7636
1	121.242	1183.17	688.659	34.095	33.7782
1	121.46	1620.82	960.929	33.6555	33.7961
1	121.785	1584.63	881.179	35.1979	33.8188
1	121.957	1601.15	965.317	33.2583	33.828
1	122.237	2750.84	1356.07	38.2013	33.8375
1	122.43	2237.07	1154.47	37.0444	33.8393
1	122.586	778.692	521.237	30.8446	33.8376
1	122.957	1438.23	972.475	30.6178	33.8199
1	123.157	1928.68	1111.42	34.3345	33.8005
1	123.537	1088.38	686.384	32.2061	33.744
1	123.747	1062.66	713.342	30.7805	33.704
1	124.041	2058.82	1218	33.7062	33.6406
1	124.182	1706.41	1023.42	33.3817	33.6081
1	124.353	1253.17	741.587	33.6995	33.5677
1	124.642	1562.83	945.198	33.1839	33.4988
1	124.839	2114.43	1190.94	34.8865	33.4529
1	125.02	1870.88	1068.1	34.5595	33.4126
1	125.448	1632.51	1009.44	32.6643	33.3293
1	125.694	1339.06	899.107	30.775	33.2926
1	125.917	1268.97	757.237	33.5013	33.2686
1	126.223	2883.84	1654.78	34.4371	33.2341
1	126.524	2446.83	1481.98	33.1497	33.1856
1	127.032	1317.41	811.629	32.75	33.0797
1	127.322	1896.94	1034.51	35.6743	33.0103
1	127.508	759.974	532.339	29.8319	32.9641
1	127.783	1199.91	783.552	31.4055	32.895
1	128.042	941.515	620.443	31.1984	32.8309
1	128.196	1328.7	876.447	31.1762	32.7941
1	128.361	1987.99	1196.37	33.3012	32.7562
1	128.5	3156.04	1628.85	37.0423	32.726
1	128.709	1933.27	1203.47	32.5077	32.6841
1	129.043	2041.61	1388.87	30.4816	32.6283
1	129.362	1539.69	848.415	35.4206	32.5547
1	129.523	2775.11	1477.64	36.2648	32.5005
1	129.699	4387.64	1951.75	40.8605	32.4327
1	130.007	4317.59	2109.17	38.4329	32.3031
1	130.157	2994.05	1488.18	37.9917	32.2398
1	130.328	2177.72	1328.6	32.979	32.1716
1	130.543	1369.14	944.739	30.1646	32.0966
1	130.727	1369.3	1023.91	28.4131	32.0467
1	130.91	1683.89	1289.86	27.9015	32.0146
1	131.163	1031.25	801.707	27.5906	32.0066
1	131.344	1138.91	1023.47	24.6702	32.0324
1	131.648	1424.03	1013.42	29.4835	32.147
1	131.922	1846.68	1316.03	29.4533	32.3432
1	132.118	976.668	826.703	25.8479	32.5368
1	132.329	3247.6	1839.32	34.7526	32.7868
1	132.548	4127.61	2253.82	35.6438	33.084
1	132.979	2309.99	1500.64	31.5241	33.7483
1	133.13	2326.82	1419.08	32.9869	33.9965
1	133.42	2774.25	1726.88	32.5093	34.4805
1	133.565	576.688	363.164	32.2394	34.7211
1	133.954	1639.63	804.685	38.3148	35.3389
1	134.282	1125.97	575.774	37.2743	35.801
1	134.556	516.359	302.039	33.9762	36.1236
1	134.759	1253.28	596.531	39.0994	36.315
1	135.124	1941.11	828.805	41.9435	36.6398
1	135.426	1783.42	839.014	39.4006	36.9337
1	135.77	2044.38	1003.71	38.3051	37.2822
1	135.967	2778.89	1131.4	43.2158	37.4827
1	136.112	2089.67	993.289	39.1342	37.6286
1	136.279	1239.7	689.225	35.203	37.7932
1	136.423	1565.49	742.572	39.1883	37.9309
1	136.645	2897.75	1261.64	41.4263	38.1327
1	136.81	1515.45	744.424	38.2916	38.2725
1	136.993	2791.13	1204.18	41.6679	38.4149
1	137.199	3781.45	1527.65	43.4256	38.5567
1	137.396	998.086	562.362	34.878	38.671
1	137.718	1866.98	940.154	37.6614	38.8108
1	137.857	1239.67	614.552	38.0587	38.8546
1	138.112	2061.52	971.259	39.363	38.9118
1	138.317	3147.5	1391.33	41.0259	38.9381
1	138.668	715.204	435.716	33.0124	38.9481
1	138.806	1954.47	978.866	37.7991	38.9417
1	139.027	1070.76	676.81	32.1535	38.9214
1	139.288	782.792	468.234	33.4446	38.8842
1	139.438	744.45	418.672	34.9232	38.8579
1	141.556	3097.53	1255.09	43.3453	38.5472
1	141.737	1581.4	665.276	42.3386	38.5636
1	142.098	1403.46	629.854	40.628	38.6358
1	142.436	1068.16	488.013	40.161	38.7348
1	142.594	860.279	407.673	39.2129	38.7843
1	143.011	743.478	352.388	39.2081	38.925
1	143.256	936.271	500.428	36.1706	39.0149
1	143.448	1013.47	580.272	34.4896	39.0893
1	143.668	1847.19	856.608	39.7731	39.1789
1	143.904	1777.14	772.512	41.4684	39.2803
1	144.106	2238.64	900.804	43.5324	39.3716
1	144.337	2041.61	922.051	40.4626	39.4814
1	144.582	1015.94	508.404	37.8197	39.6041
1	144.835	943.421	485.085	37.1363	39.7379
1	145.069	2298.35	994.506	41.5898	39.8683
1	145.221	1091.09	489.301	40.6477	39.9588
1	145.428	1066.05	498.451	39.5597	40.0936
1	145.636	1308.69	641.112	38.3609	40.2406
1	145.992	1554.51	692.037	40.8399	40.5142
1	146.344	1385.79	677.537	38.4114	40.8045
1	146.651	1022.77	494.874	38.6776	41.0672
1	146.912	1093.09	490.768	40.617	41.293
1	147.099	524.993	261.774	37.9112	41.4541
1	147.363	3655.28	1214.51	48.8054	41.6779
1	147.714	1074.74	526.123	38.3794	41.963
1	147.88	760.506	365.564	38.8462	42.0907
1	148.022	2092.85	878.804	42.3882	42.1954
1	148.227	1412.33	620.9	41.1701	42.3593
1	148.638	972.429	423.03	41.4483	42.7661
1	148.973	963.917	519.763	35.9529	43.1467
1	149.14	1857.38	700.075	45.3106	43.3438
1	149.317	4322.12	1312.06	51.3508	43.5533
1	149.571	2070.57	709.024	47.9632	43.847
1	149.713	1299.78	477.254	46.0291	44.0039
1	149.904	1851.29	732.311	43.9947	44.2022
1	150.158	1650.31	613.809	45.6753	44.4354
1	150.34	2037.79	792.46	44.4575	44.5753
1	150.616	1579.18	580.037	46.0202	44.7335
1	150.754	1487.66	548.552	45.9129	44.7841
1	150.964	1294.07	509.926	44.099	44.834
1	151.12	1531.8	571.042	45.6124	44.8573
1	151.365	878.289	398.827	40.3202	44.8725
1	151.546	505.024	225.997	40.7034	44.8686
1	151.765	1781.23	645.116	46.4078	44.8489
1	152.201	1279.58	545.642	41.9779	44.7695
1	152.366	1816.63	649.684	46.7567	44.7286
1	152.547	1674.53	632.525	45.2513	44.654
1	153	2515.21	852.059	48.2636	44.2828
1	153.409	679.475	269.895	43.8824	43.8314
1	153.642	1859.89	660.725	46.9416	43.5739
1	153.883	1630.21	659.061	43.4058	43.3375
1	154.24	2115.76	757.669	46.7197	43.0964
1	154.531	1147.23	534.58	39.6482	42.9566
1	154.679	1480.51	684.189	39.8632	42.8753
1	154.956	2442.21	1016.14	42.6335	42.7088
1	155.152	1695.36	724.829	41.9086	42.5824
1	155.293	1445.35	645.782	40.7444	42.4885
1	155.481	1374.71	606.945	41.0579	42.3609
1	155.813	2098.37	893.25	42.0239	42.1343
1	155.959	2426.66	961.873	43.9394	42.0364
1	156.232	1997.55	837.077	42.4427	41.8602
1	156.414	974.828	492.285	37.5898	41.7502
1	156.611	691.566	369.537	36.1772	41.64
1	156.971	1203.09	605.801	37.663	41.4699
1	157.22	1934.72	850.417	41.1745	41.3639
1	157.409	2190.27	929.818	42.0968	41.2779
1	157.766	2196.08	902.685	42.9594	41.1049
1	157.944	2062.14	956.412	39.7697	41.0146
1	158.186	1133.86	575.039	37.4825	40.8886
1	158.325	1103.1	499.754	40.3807	40.8152
1	158.598	1845.54	798.346	41.5973	40.6696
1	158.966	4188.49	1455.85	47.5472	40.4738
1	159.128	3537.78	1330.54	45.3703	40.3888
1	159.499	3175.45	1150.55	46.3961	40.1998
1	159.769	2075.57	871.535	42.3887	40.0695
1	160.004	878.548	453.019	37.0647	39.9626
1	160.192	998.459	572.972	34.4352	39.8801
1	166.141	1002.13	655.637	31.3627	38.4093
1	166.406	639.951	421.628	31.2032	38.4385
1	166.6	898.649	528.295	33.8567	38.4674
1	166.755	1209.99	597.537	38.1564	38.4952
1	166.934	3016.91	1355.53	40.5975	38.5326
1	167.138	1534.87	778.174	37.49	38.5823
1	167.374	3414.97	1359.9	43.8139	38.6495
1	167.71	2921.31	1132.89	44.5331	38.7637
1	168.001	2445.89	1133.65	39.7868	38.8809
1	168.159	2838.61	1258.36	40.9511	38.9519
1	168.332	1566.19	779.716	37.951	39.0356
1	168.621	1455.99	719.03	38.156	39.1938
1	169.027	1090.18	624.593	34.4742	39.4497
1	169.276	1249.12	688.362	35.4185	39.6186
1	169.465	3023.65	1382.35	40.1436	39.7495
1	169.771	2192.38	1101.73	37.7138	39.9609
1	170.117	1532.31	849.933	35.2596	40.1896
1	170.26	2341.38	1167.27	37.9155	40.2783
1	170.526	1889.23	1006.34	36.255	40.43
1	170.716	1655.07	880.814	36.2773	40.5254
1	171.049	526.14	354.081	30.7237	40.6597
1	171.32	1988.07	684.673	47.804	40.7318
1	171.474	1903.73	612.452	49.7114	40.7554
1	171.679	1461.91	558.569	44.9384	40.7595
1	171.844	1658.87	558.811	48.4208	40.7379
1	172.079	822.296	290.154	47.1288	40.6735
1	172.342	1012.98	352.41	47.5223	40.5615
1	172.71	2406.87	807.879	48.5211	40.3503
1	172.912	1168.8	488.56	42.5097	40.2151
1	173.253	2571.71	819.511	49.9795	39.9694
1	173.464	1876.02	1070.34	34.5751	39.8136
1	173.619	1871.85	1070.65	34.5144	39.7005
1	173.917	979.815	602.111	32.8094	39.4935
1	174.183	1699.96	900.046	36.4054	39.329
1	174.351	1306.07	649.449	37.981	39.2394
1	174.748	2397.03	1178.42	38.271	39.015
1	174.913	1719.83	873.186	37.4542	38.9078
1	175.099	1230.32	621.612	37.5774	38.7794
1	175.339	2983.82	1490.92	37.8582	38.605
1	175.517	1541.31	823.611	36.1767	38.4713
1	175.949	1444.73	805.607	35.1304	38.1425
1	176.407	982.138	591.643	33.2775	37.808
1	176.603	625.832	485.043	27.6547	37.6759
1	177.113	3638.95	1805.46	38.0376	37.3835
1	177.285	1299.5	682.016	36.6235	37.3064
1	177.542	3442.39	1616.13	39.4541	37.2166
1	177.719	2431.98	1056.99	41.4728	37.1746
1	177.911	2221.87	1092.57	38.265	37.1625
1	178.25	847.544	417.247	38.2356	37.2421
1	178.467	2219.11	989.211	40.8051	37.345
1	178.619	1404.69	669.854	39.051	37.4344
1	178.768	1882.25	892.692	39.192	37.5319
1	179.16	1284.73	694.259	35.8993	37.8096
1	179.455	1027.81	540.859	36.5573	38.0094
1	179.603	1760.46	864.361	38.3038	38.0973
1	179.758	2791.19	1061.99	45.0531	38.1756
1	180.043	614.841	332.88	35.8531	38.2702
1	180.213	1154.47	521.338	40.4653	38.2881
1	180.536	2210.05	1013.31	40.0682	38.221
1	180.674	1447.72	748.943	36.9833	38.1525
1	180.922	1772.19	899.813	37.453	37.9918
1	181.067	1196.13	610.093	37.3386	37.8775
1	181.321	1150.77	629.915	35.583	37.6452
1	181.497	1328.62	722.628	35.7404	37.4629
1	181.679	1437.71	784.177	35.6708	37.2585
1	181.992	1244.95	683.746	35.5014	36.876
1	182.298	3637.3	1568.37	41.6826	36.4734
1	182.441	1547.85	814.81	36.5484	36.2787
1	182.59	985.169	553.624	34.9419	36.0729
1	182.991	686.037	406.215	33.6855	35.5142
1	183.527	2066.3	959.924	39.7269	34.7902
1	183.853	1491.66	815.023	35.6279	34.3422
1	184.01	1160.84	684.311	33.7911	34.1098
1	184.21	1091.63	611.901	35.0034	33.8006
1	184.441	1441.41	787.303	35.6363	33.4282
1	184.951	755.764	445.466	33.794	32.5668
1	185.284	833.019	508.67	32.958	31.9909
1	185.483	684.312	516.88	28.1986	31.6473
1	185.656	884.788	701.149	27.1913	31.3514
1	185.903	1286.01	883.958	30.2505	30.9366
1	186.157	1524.85	1122.98	28.74	30.5242
1	186.472	1366.81	1035.69	28.131	30.0399
1	186.672	1745.34	1159.68	31.0115	29.7523
1	186.886	1849.5	1338.69	29.1143	29.4465
1	187.252	998.594	792.036	27.1729	28.8954
1	187.397	2402.43	1609.77	30.8214	28.6697
1	187.755	1345.17	1143.64	25.76	28.1021
1	187.917	718.347	642.221	24.7699	27.8429
1	189.742	1926.77	1564.43	26.6905	25.2251
1	189.932	2378.9	1683.33	29.6087	25.0235
1	190.077	4686.79	3039.79	31.5608	24.8837
1	190.409	1632.07	1334.29	26.5499	24.6138
1	190.562	2040.65	1657.88	26.6784	24.5152
1	190.83	897.488	876.988	23.0873	24.3859
1	191.162	1079.68	1168.69	21.2585	24.3089
1	191.466	1073.61	1208.94	20.5832	24.3351
1	191.693	2286.79	2050.02	24.7171	24.4152
1	191.84	1490.01	1572.43	21.7014	24.4907
1	192.001	1158.18	1294.22	20.7127	24.592
1	192.237	1388.05	1627.56	19.9087	24.7703
1	192.384	827.935	986.642	19.6438	24.896
1	192.546	1172.76	1254.68	21.4618	25.0447
1	192.821	2743.01	2811.46	22.2195	25.3142
1	193.22	741.65	629.274	25.8001	25.72
1	193.611	1473.91	1101.84	28.419	26.1001
1	193.813	1513.41	1100.75	29.0091	26.2771
1	194.018	2404.53	1775.96	28.6777	26.4364
1	194.279	1861.29	1460.16	27.4011	26.6661
1	194.508	1808.27	1371.18	28.1156	26.9268
1	194.667	1919.33	1364.77	29.5018	27.1328
1	195.007	1602.85	1173.2	28.8722	27.6184
1	195.154	1424.21	1232.83	25.4023	27.8387
1	195.63	2163.45	1463.94	30.6009	28.5404
1	195.811	1764.38	1285.7	28.9686	28.7845
1	196.008	3331.44	2370.8	29.484	29.0238
1	196.175	787.303	697.289	24.9528	29.1989
1	196.563	562.978	390.734	30.0355	29.4767
1	196.754	1151.88	761.192	31.1351	29.5315
1	196.92	3000.28	1677.78	35.0611	29.5269
1	197.117	1028.07	709.915	30.1483	29.4837
1	197.254	569.859	452.656	27.1421	29.4455
1	197.432	512.839	419.925	26.5181	29.3846
1	197.73	2263.13	1401.79	32.6244	29.2515
1	198.003	1788.64	1326.96	28.5823	29.0913
1	198.417	3752.68	1999.94	36.2427	28.7687
1	198.619	927.239	629.593	30.5239	28.5726
1	198.759	1289.38	867.033	30.7416	28.4206
1	198.901	1615.6	1064.1	31.2102	28.2522
1	199.146	1207.47	966.382	26.9865	27.9263
1	199.31	1140.65	941.262	26.3604	27.682
1	199.576	2289.08	1676.1	28.8645	27.2382
1	199.729	777.067	704.983	24.4863	26.9581
1	200.086	464.996	480.531	22.0728	26.2476
1	200.353	632.115	591.676	23.8903	25.6636
1	200.514	772.981	724.986	23.8523	25.2895
1	200.883	740.047	720.923	23.1441	24.3695
1	201.043	1840.79	1537.95	26.1099	23.9433
1	201.236	1392.74	1256.63	24.5922	23.407
1	201.375	853.007	823.577	23.3094	23.0058
1	201.597	943.082	922.867	23.0608	22.3386
1	201.766	1352.07	1330.51	22.958	21.809
1	202.009	764.681	789.401	22.0915	21.0143
1	202.179	967.315	946.797	23.0566	20.4349
1	202.393	494.215	539.675	21.107	19.7017
1	202.726	536.368	573.855	21.4612	18.5937
1	202.94	365.857	763.805	12.1038	17.9024
1	203.187	1134.78	2126.74	13.3226	17.1246
1	222.967	208.933	683.711	8.02909	2.45884
1	225.052	389.135	1547.88	6.68844	3.61838
1	227.155	546.977	2322.2	6.28976	4.72953
1	227.296	335.175	1408.4	6.35132	4.79816
1	227.433	196.905	927.976	5.69713	4.86389
1	229.526	431.848	2559.85	4.57617	5.72041
1	229.802	513.974	2953.95	4.7139	5.80817
1	230.056	1286.55	5114.09	6.69277	5.88278
2	6.566	641.989	1437.98	11.3631	12.2055
2	8.282	1734.26	3783.83	11.6348	12.4615
2	8.619	823.783	1715.33	12.1322	12.5193
2	8.802	625.941	1324.5	11.9588	12.5519
2	9.057	1135.44	1129.45	22.7606	12.5985
2	9.526	812.487	1683.93	12.1829	12.6885
2	9.79	566.209	1326.52	10.9114	12.7415
2	9.988	981.042	2085.2	11.911	12.7825
2	10.155	812.419	1765.86	11.6743	12.8179
2	10.392	492.818	1196.09	10.5676	12.8693
2	10.831	727.649	1651.97	11.2258	12.9685
2	11.171	345.919	840.277	10.5595	13.0487
2	11.589	1111.9	2065.91	13.4248	13.1503
2	11.771	815.018	1527.68	13.321	13.1954
2	11.934	922.198	1784.41	12.9513	13.2361
2	12.113	676.878	1288.37	13.1414	13.2811
2	12.43	986.188	1739.03	14.0568	13.3613
2	12.642	1581.76	2443.84	15.77	13.4152
2	13.062	665.915	1207.17	13.7195	13.5219
2	13.231	453.799	928.273	12.3264	13.5647
2	13.529	409.63	854.097	12.1176	13.6396
2	13.82	280.254	568.901	12.4109	13.7119
2	14.048	394.487	810.661	12.276	13.7724
2	14.219	567.05	993.322	14.1387	13.8229
2	14.55	1106.27	1853.31	14.7011	13.9301
2	14.744	480.772	935.429	12.8879	13.9971
2	14.912	1430.75	2159.11	16.0928	14.0566
2	15.211	746.772	1293.17	14.282	14.1637
2	15.383	824.21	1322.57	15.262	14.2248
2	15.633	879.41	1443.21	14.9672	14.3112
2	15.814	908.278	1469.32	15.1552	14.3708
2	16.047	764.907	1330.1	14.23	14.4425
2	16.354	261.458	520.241	12.6339	14.5253
2	16.596	376.341	678.758	13.7812	14.5773
2	16.797	628.385	1021.05	15.097	14.6111
2	17.065	1200.33	1692.81	17.0522	14.6453
2	17.503	1160.69	1732.22	16.247	14.6837
2	17.687	1794.5	2885.31	15.2356	14.6964
2	17.978	957.186	1676.16	14.1429	14.7164
2	18.141	771.027	1296.01	14.6584	14.729
2	18.535	1133.17	1779.09	15.553	14.7691
2	19.008	854.732	1471.73	14.3533	14.8487
2	19.208	535.935	990.047	13.4933	14.8972
2	19.537	926.172	1540.21	14.7958	14.9853
2	19.869	500.346	935.099	13.3557	15.0748
2	20.086	413.483	774.186	13.3339	15.1339
2	20.279	653.096	1141.68	14.1644	15.1872
2	20.462	877.535	1415.81	15.1903	15.2385
2	20.628	839.556	1367.75	15.0628	15.2858
2	20.792	1359.04	2098.77	15.7763	15.3334
2	21.067	1091.82	1550.69	16.95	15.4153
2	21.262	483.772	779.598	15.2058	15.4753
2	21.516	625.641	1104.43	14.0435	15.5561
2	21.824	568.053	1007.82	13.9818	15.6586
2	22.018	1775.65	2474.15	17.2281	15.7261
2	22.471	865.726	1306.48	16.0924	15.8934
2	22.751	1337.05	1860.12	17.2509	16.0029
2	22.961	1529.87	2071.99	17.648	16.0877
2	23.28	1595.95	2183.22	17.4992	16.2205
2	23.5	923.925	1286.55	17.2375	16.3146
2	23.774	1470.84	2018.1	17.4548	16.4344
2	24.12	641.564	920.99	16.7963	16.589
2	24.308	987.703	1306.23	18.0063	16.6743
2	24.599	1134.91	1705.97	16.147	16.8079
2	24.829	563.976	864.73	15.874	16.9144
2	25.071	549.224	865.977	15.4957	17.0291
2	25.416	660.71	927.544	17.1187	17.1989
2	25.663	875.184	1174.29	17.7879	17.3241
2	25.904	828.636	1171.56	17.0158	17.4482
2	26.191	640.343	973.736	15.9875	17.5976
2	26.628	1376.72	1814.9	18.0548	17.8256
2	26.891	943.875	1198.86	18.6277	17.9615
2	27.223	603.021	889.24	16.4147	18.1299
2	27.615	938.112	1305.95	17.2414	18.3217
2	27.79	1407.57	1865.86	17.9709	18.404
2	28.099	2560.85	2766.27	21.2942	18.5434
2	28.312	775.841	981.27	18.6939	18.6354
2	28.533	1800.56	2031.93	20.5465	18.7285
2	28.709	1333.4	1612.62	19.4049	18.8011
2	29.063	860.073	1146.09	17.8917	18.943
2	29.6	463.604	569.637	19.1509	19.1494
2	35.567	2806.57	2443.81	25.2859	21.3327
2	35.788	997.617	1159.81	20.0496	21.431
2	36.21	728.073	834.204	20.2917	21.6263
2	36.473	564.759	618.275	21.0633	21.7535
2	36.683	548.944	643.962	19.9012	21.8583
2	36.928	1118.26	1180.88	21.6901	21.9853
2	37.164	982.297	973.698	22.8246	22.1131
2	37.399	1939.16	1793.74	24.1149	22.2449
2	37.712	1506.24	1464.6	23.1784	22.4265
2	37.919	1511.74	1435.98	23.6136	22.5496
2	38.153	1032.66	925.242	24.7276	22.691
2	38.543	799.426	854.742	21.4725	22.9301
2	38.763	841.334	873.153	21.997	23.0658
2	38.964	1640.56	1482.01	24.569	23.1899
2	39.2	1597.84	1511.21	23.6948	23.3349
2	39.564	539.784	619.241	20.2708	23.5557
2	39.987	819.169	766.351	23.9004	23.8048
2	40.184	992.64	1000.08	22.5288	23.9184
2	40.42	1151.25	1151.02	22.668	24.0536
2	40.66	481.901	519.711	21.3224	24.1908
2	40.851	944.184	956.572	22.4283	24.3005
2	41.293	1306.67	1105.81	25.8519	24.5588
2	41.458	1508.36	1347.72	24.7813	24.6577
2	41.622	470.291	428.819	24.3895	24.7579
2	41.984	1533.15	1258.39	26.4694	24.987
2	42.267	2435.13	1895.69	27.5619	25.1754
2	42.449	3244.26	2322.6	29.3534	25.3018
2	42.676	1289.06	1024.58	27.1293	25.4552
2	42.86	2133.36	1652.14	27.6711	25.5709
2	43.205	877.865	807.179	24.2293	25.7735
2	43.659	1197.09	955.392	27.0442	26.029
2	43.848	956.243	809.833	25.8376	26.1373
2	44.063	852.792	728.987	25.6515	26.2656
2	44.309	1148.34	919.101	26.9854	26.4224
2	44.495	2375.18	1662.33	29.8506	26.5505
2	44.685	1636.49	1238.69	28.1539	26.6922
2	45.013	833.313	727.96	25.2221	26.9678
2	45.221	508.848	447.065	25.1099	27.1669
2	45.481	880.21	710.209	26.8192	27.4245
2	45.655	1192.01	977.83	26.481	27.5934
2	45.878	1766.72	1394.5	27.2735	27.8091
2	46.081	865.705	706.823	26.5769	28.0074
2	46.255	804.007	685.222	25.7114	28.1809
2	46.518	1000.04	763.902	27.9603	28.4533
2	46.709	1977.87	1323.95	30.8444	28.6616
2	46.973	1468.7	1098.94	28.3995	28.9689
2	47.17	1412.12	1050.46	28.5242	29.2158
2	47.472	2292.58	1519.86	31.0625	29.6298
2	47.964	2015.23	1321.71	31.3063	30.4553
2	48.177	2382.92	1614.96	30.566	30.8733
2	48.589	947.862	742.716	27.4256	31.7619
2	48.779	1795.87	1270.59	29.612	32.1993
2	49.306	795.895	528.373	31.0309	33.4681
2	49.778	1804.63	898.501	37.9488	34.6266
2	50.097	1384.07	855.488	32.6735	35.3936
2	50.66	3033.51	1432.57	39.3022	36.6591
2	50.908	1819.4	848.356	39.6309	37.1617
2	51.08	2681.41	1329.71	38.0502	37.4847
2	51.307	2607.18	1183.62	40.3266	37.8739
2	51.694	1872.89	920.933	38.2658	38.5229
2	51.934	1281.71	656.688	37.2255	38.9416
2	52.209	2316.15	1052.27	40.3075	39.4255
2	52.422	3233.2	1333.85	42.8614	39.7966
2	52.585	1536.18	720.733	39.471	40.0751
2	52.872	1305.24	671.804	37.1109	40.546
2	53.074	1445.66	713.62	38.1671	40.8571
2	53.255	1803.31	881.221	38.4245	41.1175
2	53.492	1565.37	610.733	44.3688	41.4267
2	53.781	1283.2	476.963	45.693	41.7459
2	53.97	990.441	434.032	41.2548	41.9146
2	54.341	1539.2	578.359	45.3952	42.1503
2	54.654	1204.27	492.738	43.083	42.2647
2	54.946	1236.11	480.675	44.4589	42.3149
2	55.259	1317.21	512.617	44.4375	42.3209
2	55.511	612.928	335.67	35.5713	42.2991
2	55.694	1558.16	688.641	41.0309	42.2728
2	55.903	1120.96	547.703	38.4281	42.236
2	56.173	2572.16	1087.54	42.2043	42.1842
2	56.357	1859.59	766.389	42.8887	42.1503
2	56.549	1487.2	616.822	42.7185	42.1196
2	56.864	1315.45	511.754	44.4469	42.088
2	57.104	1424.51	530.499	45.6405	42.055
2	57.412	1240.64	455.324	46.0423	41.9599
2	57.626	1162.04	453.053	44.3881	41.8661
2	57.794	831.629	346.603	42.5883	41.7804
2	58.08	1619.09	616.056	45.0519	41.6172
2	58.305	695.89	325.744	39.5304	41.4801
2	58.739	686.316	404.471	33.7976	41.2174
2	58.986	1606.46	797.107	38.0355	41.0817
2	59.165	1970.09	845.709	41.8009	40.9953
2	59.341	2539.21	1045.06	42.9253	40.9231
2	59.624	856.619	468.834	35.5866	40.8121
2	60.08	2272.84	1224.12	35.982	40.6105
2	60.534	1376.39	650.926	39.2652	40.3935
2	60.819	1735.94	814.517	39.469	40.255
2	61.01	2558.34	1040.99	43.2317	40.1631
2	61.515	2214.85	900.066	43.2665	39.9325
2	61.997	2322.42	1041.23	40.6543	39.7421
2	62.268	2376.38	1017.71	41.8636	39.6538
2	62.519	1770.48	850.709	38.8563	39.5873
2	62.86	1855.25	958.782	37.0089	39.5246
2	63.063	2147.57	1002.82	39.5935	39.5044
2	63.365	912.277	497.15	35.6924	39.5107
2	63.734	1663.09	772.486	39.731	39.5774
2	63.897	2391.83	1071.57	40.6734	39.6226
2	64.213	2422.72	1057.79	41.3521	39.729
2	64.397	1485.62	711.584	38.9375	39.7983
2	64.858	2545.46	1146.56	40.532	39.9756
2	65.268	2196.81	1023.81	39.6442	40.1124
2	65.445	1292.85	651.616	37.639	40.1579
2	65.731	444.61	397.596	24.7649	40.2064
2	66.116	2034.08	885.593	41.4268	40.2077
2	66.542	2772.64	1020.19	45.9718	40.0978
2	66.717	1555.74	615.398	43.9949	40.017
2	66.916	1253.29	570.982	40.2347	39.9077
2	67.236	2001.44	769.392	44.7719	39.6987
2	67.534	2854.7	985.476	47.7377	39.4738
2	67.871	1143.94	496.198	41.5251	39.1934
2	68.061	1124.91	511.682	40.276	39.0268
2	68.38	1400.58	569.643	43.2438	38.7394
2	68.62	3139.87	1034.8	49.0336	38.5213
2	68.878	1577.15	580.842	45.9465	38.2898
2	69.123	478.079	395.259	26.322	38.0768
2	69.487	2674.71	1572.49	33.8553	37.7814
2	69.728	1123.26	787.225	29.8202	37.5701
2	69.95	2213.08	1378	32.502	37.3343
2	70.229	2257.53	1226.51	35.7673	36.9943
2	70.562	3021.76	1668.31	35.3732	36.5451
2	70.891	2282.52	1416.11	32.5863	36.0789
2	71.135	3023.09	1982.17	31.3127	35.734
2	71.553	2750.14	1598.12	34.1336	35.177
2	71.835	1699.65	1003.81	33.7467	34.8475
2	72.007	3102.6	1513.66	38.4665	34.6728
2	72.239	3583.32	1930.85	35.9701	34.4766
2	72.467	3215.6	1602.99	37.9173	34.3312
2	72.654	3424.83	1591.82	39.7143	34.2428
2	72.84	1663.03	1002.57	33.2597	34.1786
2	73.164	423.319	301.906	29.4366	34.1119
2	73.336	709.87	413.355	34.0846	34.0943
2	73.599	901.426	662.808	28.7741	34.0828
2	73.899	3513.26	1753.26	37.89	34.0806
2	74.085	2285.08	1159.58	37.4673	34.0785
2	74.357	1675.87	917.371	35.5824	34.0655
2	74.551	1980.07	1146.68	34.216	34.0434
2	74.931	1038.78	637.286	32.8483	33.9511
2	75.148	889.316	581.23	31.3861	33.8818
2	75.615	2441.57	1312.89	36.0214	33.7655
2	75.843	1668.41	1019.56	32.9402	33.7179
2	76.024	997.398	658.673	31.15	33.6811
2	76.197	1914.31	1127.81	33.8052	33.645
2	76.363	2300.48	1353	33.8461	33.6081
2	76.645	1465.68	845.698	34.3038	33.5362
2	76.812	2067.55	1190.87	34.3462	33.486
2	77.203	864.298	588.527	30.4603	33.3368
2	77.392	1260.65	780.126	32.6459	33.2448
2	77.644	1439.8	888.014	32.7241	33.0973
2	77.819	927.831	667.868	29.2347	32.9801
2	78.296	1232.08	835.409	30.5552	32.6243
2	78.611	1112.02	557.055	37.7937	32.3648
2	78.816	1432.34	647.262	40.4474	32.1875
2	78.999	2090.96	908.532	41.4798	32.0245
2	79.426	824.093	614.161	28.4849	31.6311
2	79.821	763.041	542.616	29.5001	31.2572
2	80.021	1808.61	1234.96	30.3982	31.0664
2	80.382	1007.59	758.653	28.266	30.7236
2	80.586	1357.97	938.047	30.1406	30.5323
2	80.774	1049.41	758.875	29.1345	30.3586
2	81.179	1331.3	979.243	28.7663	29.9503
2	81.507	1472.71	1017.66	30.1329	29.5737
2	81.731	592.436	501.757	25.8364	29.299
2	82.122	981.682	775.931	27.2448	28.7974
2	82.65	3230.41	1983.35	32.8305	28.1038
2	82.955	1384.45	1104.64	27.0495	27.7108
2	83.276	1196.94	1001.61	26.0779	27.3153
2	83.518	836.043	679.622	26.6664	27.0354
2	83.847	800.389	690.518	25.4687	26.689
2	84.034	1391.17	1133.46	26.62	26.5133
2	84.394	1532.84	1240.73	26.7539	26.1912
2	84.73	1939.33	1514.46	27.4963	25.8922
2	85.054	1168.82	986.024	25.9155	25.6093
2	85.366	984.696	806.821	26.5048	25.3453
2	85.685	426.272	406.407	23.5445	25.0871
2	85.924	2051.29	1644.21	26.9553	24.9036
2	86.197	1049.03	1030.25	22.9945	24.7063
2	86.504	1158.79	1051.74	24.4781	24.5028
2	86.88	1021.39	919.365	24.6384	24.2843
2	87.154	852.973	838.711	22.9724	24.1493
2	87.344	854.059	898.969	21.747	24.0691
2	87.553	824.392	768.442	23.9692	23.9985
2	87.727	1672.21	1348.67	26.8279	23.9561
2	87.962	1211.83	1096.88	24.5308	23.9197
2	88.418	572.613	562.517	22.9895	23.9056
2	89.37	1308.1	1337.23	22.2666	24.0189
2	89.678	1560.64	1332.91	25.669	24.0675
2	89.889	828.835	893.306	21.3332	24.097
2	90.119	1319.22	1352.3	22.2174	24.1224
2	90.494	1218.23	1192.57	23.054	24.1402
2	90.724	1983.35	1797.82	24.5029	24.1316
2	90.936	997.369	997.564	22.6608	24.1071
2	91.181	735.999	784.688	21.5223	24.0788
2	91.389	869.077	844.964	23.1802	24.0683
2	91.577	1933.04	1708.11	24.9976	24.0669
2	91.795	1361.27	1276.48	23.8563	24.0723
2	91.985	1114.71	1023.48	24.2568	24.0804
2	92.305	642.3	667.047	21.9849	24.0954
2	92.513	718.616	609.083	25.8213	24.1017
2	92.891	625.72	466.494	28.477	24.0955
2	93.134	2028.83	1452.16	29.3579	24.073
2	93.328	1510.47	1204.54	27.0608	24.0408
2	93.746	694.658	591.402	25.7325	23.9174
2	94.062	1241.97	1121.44	24.5776	23.7727
2	94.295	1403.59	1439.38	22.21	23.6439
2	94.636	927.465	996.874	21.3808	23.4267
2	94.854	1222.76	1201.3	22.988	23.2729
2	95.252	1209.45	1189.45	22.9689	22.9692
2	95.681	911.825	1013.04	20.8113	22.62
2	95.891	1050.64	1139.68	21.2217	22.445
2	96.055	1366.14	1362.88	22.7077	22.308
2	96.289	1352.52	1384.96	22.2366	22.1137
2	96.459	1015.93	1063.67	21.8411	21.9745
2	96.67	692.332	806.439	20.0178	21.7885
2	96.927	246.275	254.615	22.0649	21.5266
2	97.185	763.925	906.017	19.7218	21.2326
2	97.413	1495.97	1590.02	21.5763	20.9537
2	97.635	1138.4	1278.63	20.6263	20.6708
2	97.847	1237.07	1369.26	20.875	20.3953
2	98.101	1508.43	1573.34	21.9081	20.0651
2	98.465	1964.17	1815.83	24.1259	19.6072
2	98.705	686.986	997.986	16.6267	19.3254
2	98.988	1901.77	2324.84	19.2324	19.0246
2	99.276	1845.12	2236.53	19.3685	18.7645
2	99.439	1594.7	2005.28	18.7848	18.6403
2	99.718	1207.88	1559.53	18.3736	18.4593
2	100.021	945.903	1365.59	16.7153	18.2986
2	100.358	625.107	940.516	16.1342	18.1502
2	100.63	422.669	698.031	14.8855	18.043
2	100.91	2040.31	2346.3	20.2306	17.935
2	101.168	1277.06	1818.94	16.9091	17.8297
2	101.624	1737.28	2409.04	17.2988	17.6077
2	101.81	2528.43	3045.4	19.4709	17.4964
2	101.993	931.429	1425.8	15.8964	17.3714
2	102.178	831.942	1244.57	16.2137	17.2267
2	102.522	732.567	1146.7	15.5933	16.9366
2	102.691	738.399	1125.82	15.9511	16.7924
2	102.926	827.101	1276.65	15.7831	16.5896
2	103.259	632.209	1007.62	15.352	16.297
2	103.49	630.499	1113.51	14.038	16.0901
2	103.723	473.601	780.871	14.9066	15.8777
2	104.003	795.88	1173.2	16.42	15.617
2	104.289	816.549	891.61	21.1079	15.3441
2	104.481	251.338	368.412	16.4995	15.1569
2	104.701	375.144	530.73	17.0066	14.938
2	104.869	620.525	759.385	19.2152	14.7676
2	105.101	1526.35	1589.29	21.9387	14.514
2	105.374	726.393	908.411	18.8712	14.1805
2	105.615	443.323	1056.63	10.7429	13.8623
2	105.901	789.842	1545.27	12.825	13.4666
2	106.133	924.484	2134.09	11.0583	13.1389
2	106.368	555.302	1460.06	9.82445	12.8082
2	106.549	381.197	1000.47	9.84075	12.5586
2	106.844	272.754	759.74	9.31855	12.1699
2	107.083	515.121	1234.63	10.6887	11.8795
2	107.249	405.261	1068.23	9.80192	11.6947
2	107.452	708.181	1758.34	10.3514	11.4761
2	107.756	544.965	1320.17	10.5857	11.1417
2	108.056	646.312	1592.63	10.4229	10.8073
2	108.262	372.557	973.632	9.87915	10.5774
2	108.535	624.517	1579.28	10.1802	10.275
2	108.748	431.719	1113.96	9.99474	10.0427
2	109.092	545.229	1428.12	9.85873	9.67858
2	109.265	544.027	1436.26	9.78786	9.50227
2	109.702	706.602	1729.95	10.4844	9.08389
2	110.075	533.809	1621.26	8.60428	8.76514
2	110.487	556.569	1688.89	8.61131	8.46448
2	110.693	427.473	1320.76	8.46878	8.33582
2	110.856	665.784	2125.6	8.2153	8.24263
2	111.049	596.888	1986.4	7.90435	8.14128
2	111.237	494.141	1618.55	8.02203	8.05104
2	111.759	504.007	1542.13	8.54549	7.83693
2	112.062	880.873	2498.7	9.16388	7.73155
2	112.559	479.69	1609.79	7.84299	7.57697
2	112.753	288.485	1049.71	7.27211	7.5198
2	113.114	689.646	2409.39	7.5541	7.41346
2	113.361	245.578	877.443	7.39726	7.33801
2	113.532	430.804	1594.64	7.15637	7.28325
2	113.731	693.777	2274.16	8.01643	7.21642
2	113.932	391.221	1399.46	7.38915	7.14655
2	114.196	654.133	2107.99	8.14438	7.05341
2	114.466	191.999	839.459	6.11724	6.9594
2	114.729	316.171	1211.2	6.92945	6.87211
2	114.957	1078.25	3895.45	7.32099	6.80215
2	115.149	724.442	2551.74	7.49659	6.74886
2	115.509	325.768	1308.49	6.62743	6.66702
2	115.886	258.729	1155.08	5.99751	6.61361
2	116.177	213.044	1031.62	5.55217	6.60041
2	116.443	349.889	1626.33	5.77242	6.61347
2	116.755	378.987	1558.6	6.48165	6.671
2	117.098	381.578	1682.39	6.06888	6.78797
2	117.333	234.779	1043.13	6.02485	6.89376
2	117.605	441.463	1860.78	6.33275	7.03563
2	117.908	373.663	1576.52	6.32698	7.21025
2	118.113	476.991	2071.92	6.15522	7.33371
2	118.407	301.438	1220.99	6.57517	7.51163
2	118.689	496.971	1956.5	6.75385	7.67607
2	118.998	606.392	2485.53	6.50201	7.84015
2	119.372	619.536	1670.92	9.59834	8.00228
2	119.608	654.383	1666.47	10.1152	8.09652
2	119.869	598.257	1767.43	8.82695	8.21674
2	120.115	679.551	1806.4	9.72661	8.34189
2	120.413	177.147	563.51	8.24311	8.50387
2	120.665	289.156	862.037	8.75335	8.64549
2	121.029	313.547	922.2	8.86329	8.84969
2	121.319	642.182	1724.33	9.63743	9.0055
2	121.537	271.153	794.819	8.89096	9.11491
2	121.703	326.973	899.973	9.42107	9.19212
2	121.976	514.304	1310.67	10.1087	9.30464
2	122.168	696.111	1734.91	10.3159	9.37083
2	122.395	506.515	1283.83	10.1589	9.42717
2	122.793	545.505	1328.09	10.5379	9.46613
2	122.961	1208.96	2531.96	12.0696	9.46542
2	123.28	759.682	1994.62	9.83714	9.44641
2	123.668	482.077	1550.63	8.15854	9.41026
2	123.878	1186.77	2902.78	10.4935	9.39344
2	124.056	584.182	1773.54	8.60745	9.38474
2	124.332	337.701	1001.62	8.79486	9.38761
2	124.573	869.91	2395.18	9.41818	9.41295
2	124.769	480.948	1479.49	8.50314	9.45386
2	125.021	417.229	1268.81	8.5941	9.5391
2	125.484	824.737	2142.05	9.93519	9.75165
2	125.689	347.992	1007.4	8.99387	9.85691
2	125.855	304.453	855.506	9.24374	9.94687
2	126.037	485.437	1348.25	9.34333	10.0502
2	126.203	474.629	1438.71	8.6198	10.1485
2	126.419	523.656	1448.19	9.38013	10.282
2	126.818	950.959	2294.15	10.6256	10.5442
2	127.195	535.231	1390.15	9.93501	10.8089
2	127.451	325.069	882.848	9.53735	10.9971
2	127.84	634.538	1610.19	10.1481	11.2947
2	128.004	789.992	1994.51	10.1952	11.424
2	128.239	724.726	1740.63	10.6685	11.6265
2	128.764	848.928	1430.27	14.6288	12.1711
2	129.021	465.426	829.404	13.9276	12.4699
2	129.212	430.746	737.565	14.4234	12.6997
2	129.442	646.78	1143.96	14.0197	12.9808
2	129.739	667.276	1228.55	13.5332	13.3428
2	130.007	688.851	1202.5	14.1818	13.66
2	130.215	1199.32	2022.1	14.6193	13.8948
2	130.461	1419.26	2178.14	15.8613	14.1538
2	130.641	594.122	1083.66	13.6455	14.3271
2	130.981	321.273	525.748	15.0043	14.6313
2	131.178	555.136	1069.22	13.0043	14.8008
2	131.397	835.889	1543.16	13.501	14.9841
2	131.765	1731.12	2370.98	17.4813	15.2826
2	132.041	793.67	1327.69	14.7197	15.5006
2	132.524	847.014	1308.42	15.7724	15.8753
2	132.851	1161.19	1763.21	16.0073	16.1279
2	133.103	1448.88	1903.73	18.1052	16.324
2	133.356	3434.95	4019.25	19.9431	16.5236
2	133.66	856.749	1398.07	15.0412	16.7687
2	134.102	895.775	1477.12	14.9051	17.1399
2	134.31	828.197	1289.34	15.6669	17.3219
2	134.547	866.76	1256.66	16.6548	17.5344
2	134.78	176.89	300.512	14.523	17.7478
2	134.997	752.628	972.859	18.3559	17.9497
2	135.345	1488.83	1743.95	19.9255	18.2782
2	135.522	971.716	1179.73	19.3429	18.4466
2	135.776	1300.48	1641.98	18.7209	18.6891
2	135.982	1366.83	1530.6	20.6771	18.8857
2	136.448	1099.13	1335.54	19.3295	19.3269
2	136.638	724.399	1091.49	16.1142	19.5041
2	136.871	1018.27	1201.5	19.8057	19.7184
2	137.118	1556.79	1800.7	20.1339	19.9485
2	137.323	1066.12	1147.62	21.3547	20.1459
2	137.498	491.538	706.57	16.7771	20.3182
2	137.673	579.643	721.392	18.9476	20.4929
2	137.85	807.852	583.38	29.1647	20.6713
2	138.272	649.09	516.68	27.0985	21.0987
2	138.476	831.412	1204.61	16.6643	21.3036
2	138.674	1943.44	2455.13	18.7123	21.4999
2	138.986	1043.34	1421.53	17.5589	21.8009
2	139.522	995.235	1123.68	20.5382	22.2824
2	139.787	1964.31	1720.76	25.1673	22.4979
2	140.162	1390.45	1308.78	23.785	22.7978
2	140.362	832.54	827.422	22.7766	22.9619
2	140.624	1826.68	1521.97	26.1655	23.1777
2	140.84	1042.51	966.002	24.0819	23.3543
2	141.128	1909.73	1693.01	24.9341	23.5841
2	141.334	1389.46	1263.76	24.4376	23.7422
2	141.509	1064.11	1169.48	20.9966	23.871
2	141.734	1115.61	1043.92	23.8961	24.0273
2	142.168	1255.5	1107.59	25.0296	24.2917
2	142.39	741.73	797.101	21.3839	24.404
2	142.562	785.755	778.223	22.8399	24.4864
2	142.776	1621.41	1467.34	24.5344	24.5937
2	143.009	230.268	190.853	26.2714	24.7128
2	143.179	573.84	446.325	27.5804	24.7987
2	143.355	181.698	210.669	20.0943	24.8848
2	143.517	542.467	515.917	23.5905	24.9598
2	143.721	615.768	610.374	22.8247	25.0462
2	144.042	1369.02	1100.13	26.9028	25.1572
2	144.366	933.376	791.642	25.8079	25.2283
2	144.651	1564.98	1181.89	28.2019	25.2473
2	144.838	721.12	623.262	25.4327	25.2336
2	145.036	1336.42	1057.03	27.2307	25.1914
2	145.251	967.626	857.004	24.9525	25.1128
2	145.427	982.076	819.968	26.1232	25.0265
2	145.704	540.801	561.127	22.001	24.8572
2	145.926	742.279	690.528	24.0069	24.6981
2	146.205	1227.25	1037.54	25.8724	24.4775
2	146.419	1982.96	1594.54	26.8893	24.2988
2	146.725	1399.96	1163.25	26.2207	24.0394
2	147.024	1157.74	1070.8	24.1172	23.7935
2	147.475	1407.09	1064.73	28.1603	23.4658
2	147.725	1834.24	1488.04	26.7078	23.3209
2	148.052	686.08	793.613	20.1331	23.1367
2	148.235	1226.91	1211.03	22.9022	23.0211
2	148.413	736.463	862.27	19.933	22.9016
2	148.798	740.923	921.755	18.9537	22.6255
2	149.054	609.033	737.991	19.3738	22.4335
2	149.372	1525.6	1540.39	22.4895	22.192
2	149.702	611.032	695.461	20.403	21.945
2	149.927	990.117	1070.04	21.286	21.7827
2	150.388	461.154	577.521	18.849	21.4776
2	150.754	1032.75	1107.65	21.4184	21.2732
2	151.067	500.878	603.166	19.4742	21.1338
2	151.586	876.212	972.447	20.8293	20.9695
2	151.921	1108.63	1365.71	19.1098	20.8952
2	152.23	1093.84	1239.08	20.4827	20.8429
2	152.465	1540.35	1565.38	22.3727	20.8108
2	152.692	923.683	1156.57	18.8516	20.7841
2	152.855	674.144	841.905	18.893	20.7666
2	153.203	608.463	743.479	19.2398	20.7305
2	153.579	631.207	576.057	24.3725	20.6874
2	153.778	745.226	669.903	24.664	20.6603
2	153.948	1803.33	1316.46	28.9294	20.6337
2	154.116	311.031	333.736	21.4106	20.6016
2	154.427	1007.39	1069.37	21.5985	20.5246
2	154.852	784.634	920.531	19.8997	20.3928
2	155.236	991.861	1074.31	21.2476	20.2601
2	155.572	584.068	706.293	19.4067	20.1437
2	155.982	758.485	925.038	19.2701	20.014
2	156.167	487.267	582.531	19.5918	19.9638
2	156.544	1055.44	1186.06	20.6176	19.8848
2	156.755	1200.47	1369.89	20.3595	19.858
2	157.036	465.266	621.821	17.8472	19.8459
2	157.205	909.316	1142.11	18.803	19.8536
2	157.53	671.116	873.212	18.2548	19.8824
2	157.81	385.774	527.566	17.5037	19.9132
2	158.005	873.949	1095.01	18.8414	19.9394
2	158.36	530.943	742.941	17.1663	20
2	158.575	648.733	836.207	18.3993	20.0467
2	159.07	1683.3	1780.01	21.6659	20.1903
2	159.276	2440.23	2170.46	24.8697	20.2673
2	159.602	3229.64	2909.71	24.6207	20.4136
2	159.863	916.414	1090.16	19.6725	20.5545
2	160.274	914.946	974.154	21.5459	20.8246
2	160.523	975.096	1078.85	20.882	21.02
2	160.903	913.126	1151.59	18.739	21.413
2	161.103	727.303	861.385	19.7445	21.6718
2	161.475	439.249	592.539	17.7074	22.2229
2	161.67	1297.25	1483.45	20.3242	22.5372
2	161.971	1830.15	1982.25	21.2479	23.0399
2	162.134	1767.9	1816.92	22.1712	23.3147
2	162.551	1138.81	1097.3	23.3469	23.9991
2	162.803	337.647	367.198	21.1776	24.3816
2	162.982	1287.54	1049.89	26.6031	24.6307
2	163.193	1534.78	1243.58	26.733	24.8937
2	163.374	2130.42	1648.64	27.6867	25.0875
2	163.735	1031.27	829.868	26.8743	25.4687
2	164.048	1549.86	1221.58	27.3032	25.8327
2	164.306	1105.42	977.934	24.9747	26.1464
2	164.601	2308.91	1546.12	30.836	26.5098
2	164.774	1720.13	1235.83	29.2761	26.7211
2	165.018	1022	782.055	27.9229	27.0116
2	165.328	2754.94	2058.38	28.4304	27.3591
2	165.51	1928.85	1457.58	28.1888	27.5472
2	165.711	2092.61	1476.33	29.6744	27.7372
2	166.002	897.346	779.79	25.3256	27.9726
2	166.248	619.418	407.179	31.2545	28.1423
2	166.634	2620.45	1765.83	30.694	28.3806
2	167.156	1206.66	1027.47	25.7291	28.65
2	167.512	2498.24	1652.96	31.1069	28.7996
2	167.737	1158.08	942.922	26.6335	28.8802
2	167.948	1190.31	970.082	26.6142	28.9461
2	168.238	1005.54	904.925	24.6421	29.0217
2	169.508	1732.77	1287.16	28.5547	29.1556
2	169.991	1035.41	821.233	27.173	29.126
2	170.377	974.866	760.808	27.5096	29.072
2	170.713	580.904	386.087	31.0051	29.0036
2	171.142	833.787	493.133	33.7129	28.8657
2	171.528	1768.41	1090.82	32.7211	28.6857
2	171.73	1222.86	811.544	31.0387	28.5746
2	171.931	1155.32	900.229	27.5424	28.455
2	172.372	896.607	777.599	25.3649	28.169
2	172.661	705.84	580.532	26.4278	27.9711
2	172.963	1175.17	931.253	27.1914	27.7622
2	173.225	906.698	747.758	26.3726	27.5836
2	173.47	1888.05	1392.3	28.7115	27.4225
2	173.688	1174.83	902.779	27.8346	27.2866
2	173.915	878.077	651.557	28.578	27.1549
2	174.193	1177.77	858.75	28.9556	26.9724
2	174.529	1426.81	1060.23	28.5476	26.6885
2	174.776	632.902	522.726	26.3427	26.4482
2	175.08	1497.25	1172.35	27.4407	26.1308
2	175.254	1896.37	1361.15	29.2969	25.9445
2	175.423	1441.45	1042.15	29.1392	25.7641
2	175.595	354.434	338.638	23.5046	25.5842
2	175.87	798.945	751.888	23.7882	25.3118
2	176.087	737.417	755.79	22.2202	25.1174
2	176.336	520.31	570.531	21.0357	24.9253
2	176.53	959.01	934.003	23.1485	24.8043
2	176.735	501.449	510.276	22.3487	24.6888
2	176.967	1658.98	1466.76	24.9865	24.5532
2	177.234	1331.84	1235.34	24.0628	24.394
2	177.435	943.222	880.695	23.9372	24.2742
2	177.831	471.775	485.491	22.1478	24.0462
2	178.254	767.913	722.788	23.7855	23.8268
2	178.558	1301.25	1042.64	26.9627	23.6935
2	178.901	874.306	852.802	23.1205	23.5762
2	179.391	1497.26	1314.08	25.1305	23.4864
2	179.784	1130.12	1052.99	23.9769	23.4957
2	180.045	695.395	700.157	22.5405	23.5564
2	180.512	1607.35	1393.86	25.367	23.7835
2	180.682	2073.99	1867.79	24.6285	23.8968
2	181.046	1244.18	1328.98	21.4895	24.1805
2	181.313	803.747	775.822	23.3141	24.4144
2	181.673	1750.2	1505.33	25.5294	24.7483
2	181.856	1514.6	1358.58	24.7057	24.9204
2	182.066	1455.68	1427.08	23.0272	25.1154
2	182.353	1725.53	1422.2	26.3848	25.3705
2	182.764	1842.18	1437.78	27.5081	25.6944
2	183.065	1062.47	941.615	24.9398	25.885
2	183.293	1592.26	1464.29	24.2262	26.0207
2	183.716	591.857	562.76	23.5948	26.314
2	183.878	629.874	620.936	22.9253	26.4369
2	184.058	899.208	857.177	23.5472	26.5779
2	184.248	1531.3	1263.72	26.359	26.73
2	184.436	839.015	737.634	25.0968	26.8818
2	184.668	1742.13	1145.02	31.2582	27.0679
2	184.992	3094.93	1805.68	34.038	27.3189
2	185.179	2053.94	1345.78	31.3288	27.4554
2	185.573	1721.56	1230.55	29.3876	27.7129
2	185.846	1167.15	811.935	29.9843	27.8596
2	186.13	629.36	516.207	26.4837	27.9759
2	186.542	1510.92	1026.92	30.5019	28.0816
2	186.893	1384.14	1062.85	27.8497	28.1241
2	187.079	1080.01	760.124	29.7271	28.1328
2	187.46	935.226	757.025	26.7534	28.129
2	187.759	945.343	693.958	28.8095	28.1127
2	188.241	882.843	742.978	25.9638	28.0798
2	188.678	772.354	664.233	25.5313	28.0629
2	189.103	1115.49	904.276	26.7231	28.0785
2	189.36	1009.1	779.565	27.7225	28.1113
2	189.706	1894.89	1410.04	28.5174	28.192
2	189.879	1370.74	917.318	30.85	28.2398
2	190.292	1313.04	849.778	31.6102	28.3261
2	190.553	1148.92	745.582	31.5483	28.37
2	190.79	839.005	615.678	28.8172	28.4095
2	191.066	373.429	285.171	27.9662	28.4623
2	191.357	1317.69	890.703	30.6245	28.5343
2	191.655	2508.4	1905.5	28.0776	28.6351
2	191.845	2224.36	1485.06	30.9032	28.7183
2	192.104	889.755	740.32	26.1931	28.861
2	192.272	1040.14	886.888	25.7018	28.9745
2	192.671	1112	871.651	27.4179	29.3627
2	193.103	2006.55	1441.95	29.2709	29.9549
2	193.426	1628.93	1260.41	27.6892	30.4698
2	193.67	1275.06	1012.1	27.1569	30.8778
2	193.902	1788.11	1421.93	27.119	31.2669
2	194.137	964.374	752.604	27.5101	31.6498
2	194.396	1617.65	1217.49	28.2747	32.0439
2	194.574	458.942	323.415	29.6993	32.2895
2	194.838	1142.67	706.638	32.6618	32.6031
2	195.116	684.364	399.2	34.0428	32.8504
2	195.352	1191.96	685.713	34.3755	32.9786
2	195.581	1593.43	918.46	34.3286	33.0551
2	195.743	1278.93	803.486	32.2944	33.1004
2	196.026	1757.78	871.848	38.0454	33.1625
2	196.189	1969.04	1014.03	37.0967	33.1884
2	196.448	4267.57	1747.04	43.0687	33.2149
2	196.766	1574.2	831.405	36.4668	33.2231
2	197.205	1039.72	615.376	33.6955	33.191
2	197.514	413.514	236.304	34.5363	33.1384
2	198.064	1283.84	724.105	34.8533	32.985
2	198.438	1510.75	766.031	37.4872	32.8375
2	198.856	1333.5	706.988	36.3715	32.4901
2	199.186	2098.25	1078.34	37.1487	32.0273
2	199.452	1321.16	709.289	36.0608	31.5699
2	199.761	727.863	587.143	26.8243	30.9809
2	200.14	661.207	599.259	24.506	30.2308
2	200.322	879.975	825.424	23.8503	29.8801
2	200.533	738.74	643.38	25.2821	29.4959
2	200.829	958.411	874.927	24.3669	29.021
2	201.031	1224.54	1000.26	26.5674	28.7563
2	201.315	1620.3	1223.37	28.2071	28.4903
2	201.484	2901.36	2134.15	28.7659	28.4023
2	201.863	885.039	745.128	25.9557	28.3725
2	202.108	1119.02	863.742	27.7406	28.4475
2	202.477	1923.07	1398.56	29.0115	28.6658
2	202.64	1935.44	1361.44	29.7392	28.7922
2	202.986	1752.86	1251.62	29.4103	29.0981
2	203.203	2098.48	1622.05	27.7109	29.3025
2	203.385	1760.92	1329.3	28.2111	29.4731
2	203.811	2375.41	1815.67	27.9467	29.837
2	204.064	1927.49	1507.99	27.4578	30.0071
2	204.323	1833.61	1528.45	26.1561	30.1267
2	204.642	458.71	392.728	25.6205	30.2741
2	205.002	1430.51	878.439	32.8262	30.5183
2	205.204	1147.61	751.01	31.3568	30.68
2	205.5	2629.25	1282	38.4809	30.9342
2	205.765	2643.97	1461.62	35.3416	31.1662
2	205.992	2613.61	1371.3	36.6309	31.3581
2	206.267	1678.05	903.147	35.999	31.57
2	206.516	1773.97	1002.98	34.7943	31.731
2	206.721	810.659	486.101	33.3862	31.8338
2	206.928	736.519	533.194	29.1106	31.9037
2	207.152	842.528	563.15	30.8772	31.9341
2	207.339	1191.56	639.502	36.0689	31.9273
2	207.631	1373.52	800.742	34.0563	31.8784
2	207.807	1485.48	794.141	36.1655	31.8287
2	208.001	1295.16	999.938	27.7356	31.7582
2	208.208	1090.39	815.041	28.4213	31.6671
2	208.425	1037.94	794.38	27.9196	31.5564
2	208.633	927.242	713.218	27.814	31.438
2	208.948	1577.76	1162.5	28.7297	31.2411
2	209.121	1121.98	804.659	29.3148	31.1266
2	209.373	1142.83	793.341	30.031	30.955
2	209.749	1069.42	702.268	31.2779	30.6965
2	209.99	1700.85	1153.88	30.5432	30.5071
2	210.191	1486.53	1077.44	29.0846	30.3144
2	210.424	2438.06	1523.27	32.4228	30.0589
2	210.841	1292.94	964.169	28.4717	29.5398
2	211.104	1329.31	1030.21	27.6556	29.1891
2	211.323	2714.61	1794.57	31.1265	28.8933
2	211.652	1114.34	812.761	28.9486	28.4583
2	211.938	1202.47	978.596	26.6433	28.1047
2	212.283	2677.68	1849.91	30.1376	27.7308
2	212.481	958.331	785.362	26.5011	27.5518
2	212.807	1913.3	1282.92	30.8057	27.3292
2	213.071	2485.2	1472.77	33.6656	27.1935
2	213.331	1261.8	915.844	29.0541	27.0676
2	213.574	806.857	628.313	27.5554	26.9585
2	213.902	851.588	647.825	28.0476	26.8271
2	214.226	994.319	869.78	25.1957	26.7183
2	214.484	2259.34	1770.7	27.4214	26.6489
2	214.786	478.46	581.657	19.3215	26.5898
2	215.013	751.828	878.675	19.9627	26.5625
2	215.327	775.587	842.343	21.2006	26.5517
2	215.548	698.024	780.06	20.7118	26.5643
2	215.78	1125.47	1091.95	23.219	26.5927
2	216.034	1422.37	1144.39	26.8778	26.6372
2	216.52	1844.6	1464.79	27.1483	26.7598
2	216.716	3378.85	2204.58	31.4246	26.8225
2	216.896	2702.81	1836.58	30.5071	26.8865
2	217.059	2507.46	1817.42	29.0845	26.9496
2	217.235	289.438	249.045	25.5212	27.023
2	217.528	2080.96	1442.11	30.069	27.1571
2	217.898	1592.69	1163.46	28.915	27.3465
2	218.082	1160.4	909.202	27.4269	27.4487
2	218.421	1609.4	1181.86	28.8018	27.6497
2	218.655	626.737	563.31	24.6667	27.8068
2	218.873	1279.12	979.219	27.9142	27.9739
2	219.076	1688.5	1089.73	31.6741	28.1454
2	219.276	2028.11	1411.74	29.9705	28.3272
2	219.688	968.085	717.217	28.6117	28.7334
2	219.867	818.418	624.647	27.9778	28.9196
2	220.126	1317.46	962.731	28.9077	29.1956
2	220.297	2270	1498.27	31.1624	29.3802
2	220.575	2548.93	1468.47	34.3407	29.6806
2	220.791	1171.95	849.671	29.0785	29.9114
2	220.971	964.637	841.553	25.2485	30.0999
2	226.877	7896.85	5373.94	30.4739	39.0846
2	227.244	1589.77	689.026	41.5465	39.65
2	227.631	2329.68	1009.51	41.5519	40.2225
2	227.997	1416.67	577.402	43.1872	40.7377
2	228.403	1380.14	579.433	42.3929	41.2747
2	228.652	1086.06	433.692	43.7387	41.5841
2	228.885	472.178	211.476	40.6814	41.8585
2	229.089	1066.97	383.304	46.6322	42.086
2	229.29	988.38	355.742	46.5798	42.2979
2	229.554	1454.18	655.525	40.5115	42.5567
2	229.922	1751.44	727.891	42.6642	42.8779
2	230.265	1706.59	674.701	44.0096	43.1567
2	230.671	1986.81	762.666	44.8112	43.4854
2	230.859	2485.34	880.408	47.0205	43.6346
2	231.111	1392.84	603.593	41.55	43.8291
2	231.37	1374.46	567.554	42.8368	44.0203
2	231.575	892.094	415.664	39.6499	44.1635
2	231.872	1053.87	469.243	40.8353	44.3556
2	232.222	2011.02	779.278	44.5541	44.5537
2	232.54	3613.17	1363.52	45.2774	44.702
2	232.997	1618.83	657.922	43.2637	44.8522
2	233.19	1570.1	691.641	41.1176	44.8922
2	233.4	2315.13	929.047	43.606	44.9225
2	233.621	2333.43	882.229	45.226	44.9404
2	233.982	1491.94	594.826	43.7817	44.9407
2	234.251	2284.45	815.441	46.8091	44.9195
2	234.578	2393.84	888.17	45.7429	44.8716
2	234.839	1700.57	637.457	45.4612	44.8175
2	235.274	1058.1	461.206	41.3962	44.7003
2	235.962	2856.87	895.584	50.4416	44.4598
2	236.238	2226.55	689.182	50.8004	44.3492
2	236.407	2012.68	730.698	46.3412	44.2786
2	236.909	823.205	374.315	40.2852	43.9722
2	237.133	1489.62	541.296	46.3161	43.7847
2	237.483	2523.23	822.125	49.3545	43.4468
2	237.687	966.102	357.342	45.8277	43.2319
2	237.853	1062.01	418.646	44.0886	43.0509
2	238.067	1285.97	491.15	44.9491	42.8133
2	238.364	728.437	307.389	42.2566	42.4843
2	238.656	639.769	406.894	32.0108	42.173
2	238.977	2589.81	1150.51	40.895	41.8595
2	239.195	2191.24	1018.53	39.7125	41.6718
2	239.435	1381.62	656.695	39.1356	41.4958
2	239.745	1554.31	800.851	37.0842	41.283
2	240.01	2018.72	940.73	39.6465	41.0901
2	240.186	3365.97	1381.78	42.9941	40.9587
2	240.366	1820.78	807.37	40.9441	40.8233
2	240.694	2740.64	1149.6	42.4166	40.578
2	241.005	1027.7	515.954	37.738	40.3539
2	241.231	590.729	328.794	35.1754	40.2003
2	241.776	1301.84	601.778	39.8563	39.8799
2	242.024	2406.68	959.539	43.7813	39.7656
2	242.297	3099.92	1185.69	44.9092	39.6684
2	242.468	1198.97	570.038	39.1285	39.6249
2	242.653	1910.01	927.338	38.59	39.6031
2	243.019	865.219	452.688	36.7007	39.6483
2	243.273	2968.97	1220.47	42.9575	39.7323
2	243.505	2333.66	922.005	44.0274	39.8343
2	243.687	1317.76	635.402	38.7665	39.9248
2	244.022	1303.39	679.165	36.8025	40.0985
2	244.371	1816.55	850.027	39.5394	40.2627
2	244.567	1029.98	495.636	38.8182	40.3353
2	244.756	1400.31	669.101	38.9997	40.3851
2	244.941	1348.59	605.348	40.6228	40.4095
2	245.148	939.412	470.935	37.7752	40.4183
2	245.366	1141.29	551.738	38.7	40.4215
2	245.603	1386.96	649.68	39.5125	40.4188
2	245.909	2629.51	1094.44	42.6244	40.4079
2	246.279	2674.1	1126.39	42.3049	40.3867
2	246.501	1497.26	589.997	44.0989	40.3717
2	246.805	1764.98	744.355	42.2723	40.3503
2	247.149	2279.03	977.487	41.8237	40.328
2	247.363	2058.07	858.102	42.5774	40.3167
2	247.651	1123.81	493.135	41.2195	40.3063
2	247.857	1030.43	495.191	38.8525	40.3035
2	248.08	1945.49	863.77	40.9105	40.3036
2	248.271	931.943	489.547	36.6013	40.305
2	248.588	585.554	314.593	36.0429	40.3093
2	248.801	1824.91	734.505	43.5257	40.3131
2	249.139	2075.74	888.841	41.867	40.3201
2	249.422	1290.33	588.007	40.228	40.3261
2	249.698	2233.47	942.108	42.2673	40.3314
2	250.008	1093.6	540.855	38.1189	40.3358
2	250.443	988.127	489.711	38.066	40.338
2	250.694	1144.74	535.037	39.5698	40.3362
2	250.978	1266.45	601.912	39.1373	40.3308
2	251.162	1283.24	603.194	39.4224	40.3326
2	251.4	1964.63	785.827	43.694	40.3515
2	251.584	359.165	177.76	38.1003	40.3756
2	251.824	2052.36	931.447	40.3349	40.415
2	252.059	1118.38	582.093	36.8311	40.457
2	252.221	946.932	462.952	38.4126	40.4851
2	252.49	1067.06	525.418	38.2306	40.525
2	252.799	3285.14	1291.3	44.1664	40.5512
2	253.356	3353.53	1263.87	45.3135	40.5072
2	253.821	2110.52	855.521	43.334	40.3368
2	254.131	1194.88	571.782	38.9619	40.1335
2	254.36	1304.84	628.688	38.7861	39.9433
2	254.781	1735.81	762.548	41.1897	39.5504
2	255.111	1524.95	703.358	39.9136	39.2133
2	255.98	3578.85	1340.17	45.489	38.2716
2	256.183	1379.69	624.536	40.4027	38.0529
2	256.833	701.553	417.175	33.5843	37.3948
2	257.029	1641.07	742.206	40.4256	37.2161
2	257.254	2534.04	1105.95	41.3624	37.0264
2	257.478	1674.78	763.986	40.2011	36.8565
2	257.659	1101.05	544.737	38.1097	36.7351
2	257.844	1535.13	731.883	39.0573	36.6209
2	258.073	1318.73	662.337	37.7276	36.4857
2	258.454	1055.12	572.738	35.789	36.2756
2	258.779	36.8845	30.574	26.2694	36.1106
2	259.035	26.1723	18.5038	29.6276	35.9899
2	259.504	120.043	135.858	20.4981	35.7893
2	265.418	7875.17	4325.14	35.5015	35.2793
2	265.722	19.5784	14.7815	28.2081	35.341
2	265.916	27.6311	18.5174	30.818	35.3842
2	266.209	1174.02	699.421	33.5403	35.455
2	266.48	1188.87	664.725	35.0648	35.5264
2	266.914	1868.12	848.071	40.3274	35.6782
2	267.221	1117.53	646.941	34.2247	35.8194
2	267.412	1031.78	544.653	36.4794	35.9181
2	267.706	1409.09	731.708	36.8889	36.082
2	267.952	1456.08	778.98	36.1476	36.2269
2	268.215	1966.37	978.662	37.9583	36.3855
2	268.503	2639.72	1049.73	43.8514	36.559
2	268.746	2295.86	1095.57	39.0336	36.7014
2	269.042	1808.11	845.604	39.5538	36.8649
2	269.474	1457.38	748.68	37.1589	37.073
2	269.871	2201.91	1044.22	39.194	37.2183
2	270.146	1850.55	928.259	37.7598	37.2886
2	270.785	660.932	416.659	32.2148	37.3658
2	270.949	2091.89	1040.36	37.9773	37.3679
2	271.413	1199.65	711.539	33.6453	37.3385
2	271.727	301.923	232.66	27.7755	37.2918
2	271.9	1406.36	675.548	38.864	37.2577
2	272.073	1440.07	800.469	35.2076	37.2181
2	272.264	1508.25	708.048	39.4558	37.1684
2	272.593	1299.17	625.488	38.8054	37.0695
2	272.789	747.631	427.704	34.51	37.0033
2	272.979	882.926	527.8	33.4594	36.9347
2	273.368	1820.57	830.982	40.1858	36.7737
2	273.651	1978.35	996.382	37.6576	36.6377
2	273.828	2643.62	1238.47	39.5095	36.5455
2	274.112	1116.81	637.047	34.5802	36.3875
2	274.291	762.385	475.081	32.4837	36.2821
2	274.486	1915.82	950.405	38.0409	36.1629
2	274.786	2142.02	1039.15	38.6106	35.9718
2	275.141	2786.68	1345.11	38.7394	35.7363
2	275.54	1854.01	938.113	37.5401	35.4636
2	275.828	1771.89	916.57	36.9852	35.2642
2	276.008	1808.63	954.241	36.4922	35.1348
2	276.183	2288.51	1164.15	37.4058	35.0006
2	276.446	827.751	512.782	32.6211	34.7844
2	276.651	1120.96	613.883	35.5718	34.6046
2	276.95	1520.73	912.591	33.368	34.3264
2	277.386	1598.92	900.281	34.8946	33.8912
2	277.64	904.884	591.702	31.3746	33.624
2	277.976	1549.67	868.649	35.0033	33.2581
2	278.181	1078.45	829.258	27.8208	33.0291
2	278.441	1978.01	1248.17	32.1923	32.7338
2	278.652	1131.64	773.768	30.3677	32.4912
2	278.986	935.479	695.053	28.5501	32.0931
2	279.361	1603.19	1110.51	30.0791	31.6199
2	279.534	1755.5	1075.37	32.8837	31.3937
2	280.101	502.868	379.76	28.2025	30.6266
2	280.294	671.791	456.185	30.5219	30.3588
2	280.466	1654.91	1051.14	32.0412	30.1184
2	280.795	1188.58	891.646	28.3443	29.6561
2	281.102	1500.59	957.026	31.9469	29.2246
2	281.306	1561.32	1023.48	31.318	28.9394
2	281.511	1066.09	756.394	29.5501	28.6551
2	281.729	1116.31	749.517	30.7757	28.3564
2	281.916	1852.1	1242.3	30.7983	28.0995
2	282.161	1750	1122.04	31.8245	27.7558
2	282.367	2266.73	1378.46	33.0547	27.4616
2	282.634	1497.23	1407.91	23.8034	27.0747
2	282.887	1635.58	1359.26	26.2171	26.7038
2	283.084	1900.19	1664.02	25.1742	26.413
2	283.281	1343.98	1245.01	24.0871	26.1215
2	283.704	1090.66	1035.74	23.6184	25.4962
2	283.912	967.456	958.123	22.8411	25.1909
2	284.165	1194.02	1198.23	22.6004	24.8231
2	284.368	608.148	657.42	21.2813	24.5319
2	284.577	1859.56	1703.7	24.2979	24.2227
2	284.827	1942.81	1912.31	22.9533	23.8274
2	285.117	1251.82	1290.04	22.1225	23.3437
2	285.351	2410.88	2131.26	24.9892	22.9415
2	285.631	1822.03	1706.44	23.8795	22.4556
2	285.804	1319.98	1327.96	22.5549	22.1575
2	286.132	862.09	950.172	20.9475	21.6068
2	286.398	998.777	1114.49	20.7372	21.1843
2	286.734	1387.59	1445.42	21.9312	20.6968
2	286.952	1161.69	1330.45	20.299	20.4163
2	287.35	1238.59	1315.47	21.5894	19.9682
2	287.695	1356.21	1527.1	20.5838	19.628
2	287.928	749.63	931.22	18.9769	19.4186
2	288.218	1310.74	1534.07	19.9392	19.176
2	288.429	985.185	1164.56	19.7761	19.0091
2	288.604	1268.08	1538.69	19.3517	18.8751
2	288.992	977.17	1345.91	17.3981	18.5859
2	289.336	765.409	1106.45	16.6967	18.3298
2	289.55	1003.16	1321.42	18.0666	18.1665
2	290.053	317.012	492.341	15.6995	17.7557
2	290.314	489.801	851.945	14.2267	17.5204
2	290.669	743.733	1142.1	15.853	17.1741
2	290.982	565.78	830.868	16.4732	16.8522
2	291.255	307.409	453.342	16.414	16.5642
2	291.449	1401.89	1778.04	18.6503	16.358
2	291.757	969.507	1252.14	18.3689	16.0327
2	292.231	476.634	646.73	17.6203	15.55
2	292.448	421.836	599.086	16.951	15.3419
2	292.69	586.834	808.227	17.399	15.1231
2	292.904	489.061	639.357	18.1822	14.9437
2	293.08	728.015	930.845	18.5244	14.8078
2	293.342	521.001	1156.87	11.4525	14.6275
2	293.773	532.955	1109.79	12.1317	14.3605
2	294.013	515.217	961.081	13.3779	14.2178
2	294.387	429.717	883.796	12.2668	14.0051
2	294.57	832.462	1553.89	13.3701	13.9059
2	295.042	987.793	1804.48	13.627	13.6663
2	295.49	363.452	835.25	11.1031	13.4631
2	295.682	526.679	1041.36	12.7052	13.3841
2	295.921	267.408	589.303	11.5306	13.2929
2	296.135	327.742	721.93	11.5354	13.2185
2	296.317	254.969	572.254	11.3424	13.1607
2	296.524	789.726	1552.53	12.7701	13.1015
2	296.798	820.942	1569.32	13.0914	13.0316
2	297.081	987.083	1966.8	12.6183	12.968
2	297.286	592.359	1214.26	12.3033	12.9282
2	297.475	1089.35	1933.33	13.9777	12.8965
2	297.682	725.251	1471.89	12.4134	12.8678
2	297.987	1066.74	1964.47	13.5305	12.838
2	298.259	682.238	838.658	19.1436	12.8251
2	298.419	721.606	882.487	19.226	12.824
2	298.627	481.6	1134.34	10.8588	12.8302
2	298.825	1216.05	2261.23	13.4153	12.8445
2	299.23	903.893	1802.6	12.6085	12.8996
2	299.46	1114.19	2152.23	12.9709	12.9455
2	299.842	280.266	668.219	10.7396	13.0436
2	300.076	414.778	830.894	12.5583	13.1163
2	301.365	567.934	1191.85	12.0478	13.665
2	301.71	472.939	1050.8	11.4461	13.8473
2	302.194	953.402	1699.57	13.9234	14.1228
2	302.448	1164.54	1821.01	15.6071	14.2752
2	302.806	765.928	1285.78	14.6748	14.4976
2	303.236	473.519	793.939	14.6905	14.7741
2	303.536	566.791	922.668	15.0729	14.9715
2	303.783	539.904	886.506	14.9604	15.1548
2	303.949	451.464	792.058	14.1197	15.2976
2	304.146	1238.33	1639.69	17.9877	15.4838
2	304.488	952.884	1479.99	15.6985	15.8398
2	304.728	434.262	699.065	15.2199	16.1053
2	304.891	479.58	757.192	15.4776	16.289
2	305.156	1155.05	1635.24	16.9964	16.587
2	305.503	862.476	1265.43	16.486	16.9626
2	305.86	691.441	1063.8	15.8273	17.3114
2	306.047	202.017	312.224	15.7654	17.4714
2	306.245	658.805	836.393	18.635	17.6197
2	306.505	1555.35	1665.73	21.4436	17.7846
2	306.922	1485.88	1722.64	20.0957	17.9983
2	307.153	1009.37	1397.7	17.3196	18.1005
2	307.449	638.963	836.296	18.1645	18.2264
2	307.73	930.533	1105.12	19.6996	18.351
2	307.907	427.921	492.347	20.2222	18.4369
2	308.117	428.384	571.253	17.8808	18.5507
2	308.335	623.021	801.768	18.4242	18.6867
2	308.565	525.819	670.925	18.5566	18.8556
2	308.745	580.331	737.081	18.6283	19.0096
2	308.907	458.054	565.197	19.0837	19.149
2	309.086	1231.27	1411.24	20.2859	19.2857
2	309.345	1644.15	1668.3	22.4004	19.4605
2	309.526	966.074	1025.66	21.5958	19.5732
2	309.842	2266.17	2333.8	22.1345	19.7678
2	310.076	1268.38	1507.68	19.6852	19.9229
2	310.248	1586.32	1908.1	19.4926	20.0498
2	310.494	903.443	1097.1	19.3392	20.2593
2	310.728	1323.07	1709.58	18.3617	20.4994
2	310.906	832.923	1041.83	18.8682	20.7153
2	311.1	2808.14	2497.97	24.8676	20.9895
2	311.406	842.353	1054.97	18.8481	21.5006
2	311.738	689.832	838.992	19.3144	22.1434
2	311.98	2389.41	2545.24	21.5376	22.6558
2	312.379	1449.53	1681.62	20.0847	23.5528
2	312.549	1260.56	1400.08	20.8163	23.9456
2	312.858	1230.05	1337.21	21.1839	24.6611
2	313.193	1429.6	1514.34	21.6355	25.4185
2	313.499	944.842	1063.71	20.5868	26.0724
2	313.717	401.855	291.821	29.0434	26.5048
2	314.069	1650.29	1147.49	29.9948	27.1241
2	314.347	1129.06	791.545	29.8131	27.5866
2	314.535	1745.31	1191.02	30.4118	27.9165
2	314.736	2346.68	1383.16	33.7945	28.2795
2	314.91	908.457	654.794	29.2058	28.599
2	315.133	735.21	571.594	27.5893	29.0108
2	315.434	1009.04	695.231	30.1975	29.5606
2	315.804	1290.97	827.559	31.8293	30.2062
2	316.112	2545.35	1378.47	35.8459	30.6995
2	316.471	1017.61	731.702	29.2582	31.2009
2	316.731	1299.33	752.706	34.208	31.5008
2	316.913	1999.06	1071.16	36.1085	31.6732
2	317.197	1005.72	681.431	30.5716	31.8667
2	317.419	994.403	646.76	31.4969	31.9569
2	317.581	1679.6	931.022	35.2754	31.9942
2	317.764	858.848	548.542	31.9134	32.0122
2	317.989	1304.29	865.428	31.0428	32.0059
2	318.181	1209.83	787.268	31.4854	31.982
2	318.579	1764.93	933.702	36.4252	31.9033
2	318.764	1071.79	695.692	31.5429	31.8642
2	318.95	1000.11	921.74	24.1845	31.8301
2	319.244	1256.34	1158.69	24.1713	31.7992
2	319.519	1142.7	734.169	31.7773	31.8113
2	319.755	1441.38	989.982	30.2678	31.8301
2	319.959	1267.89	800.698	32.1742	31.8272
2	320.126	1517.4	1020.23	30.7446	31.8135
2	320.548	773.616	516.697	30.8943	31.7453
2	320.843	1947.82	1188.45	32.9769	31.6793
2	321.122	1831.41	1002.13	35.5919	31.6119
2	321.301	823.345	533.517	31.5819	31.5696
2	321.602	1586.51	928.867	33.9543	31.5062
2	322.076	2534.13	1371.22	35.8671	31.4459
2	322.251	281.106	281.542	22.6362	31.4418
2	322.473	2247.59	1479.12	31.2292	31.4481
2	322.659	1715.07	1133.96	31.1232	31.4584
2	322.952	1485.13	934.233	32.2646	31.4824
2	323.431	2001.99	1157.63	34.2523	31.5353
2	323.719	2136.54	1341.24	32.3124	31.571
2	323.927	1302.16	896.582	30.2127	31.5967
2	324.181	1492.67	1047.24	29.7968	31.6263
2	324.354	1702.29	1099.43	31.6575	31.6445
2	324.587	1164.2	822.418	29.6456	31.6653
2	324.926	3127.37	1766.49	34.8174	31.6854
2	325.162	1397.73	843.514	33.2349	31.6903
2	325.41	1162.34	767.259	31.1602	31.6889
2	325.631	1724.17	1014.66	33.8317	31.6848
2	325.981	1188.95	768.773	31.6309	31.6731
2	326.23	1499.04	977.476	31.4385	31.6613
2	326.425	1327.21	830.688	32.3817	31.6502
2	326.661	1180.12	838.096	29.5292	31.6349
2	326.937	677.269	519.428	27.8755	31.6147
2	327.436	949.808	671.271	29.6356	31.5729
2	327.869	1971.18	1188.23	33.2618	31.5328
2	328.135	1242.72	810.34	31.4384	31.507
2	328.303	1911.23	1139.24	33.5272	31.4905
2	328.584	772.228	578.323	28.3806	31.4722
2	328.774	1129.36	704.452	32.4608	31.4686
2	328.941	2455.11	1377.71	34.9765	31.4695
2	329.247	942.202	596.411	32.1201	31.4762
2	329.487	779.531	499.029	31.8604	31.4818
2	329.649	1115.39	788.437	29.6317	31.4836
2	329.813	1131.43	719.255	32.0216	31.4822
2	330.068	1424.65	954.418	30.8258	31.4708
2	330.282	865.924	621.97	29.2815	31.4496
2	330.49	1403.64	893.366	31.994	31.416
2	330.733	2191.59	1388.65	32.0971	31.357
2	330.939	2242.23	1280.78	34.5468	31.2978
2	331.33	875.605	626.976	29.3492	31.1871
2	331.773	1074.54	751.722	29.86	31.0566
2	332.096	611.586	505.288	26.3361	30.9522
2	332.506	1704.93	1074.41	32.2233	30.801
2	332.85	1113.11	767.804	30.1724	30.6524
2	333.24	2960.41	1655.06	35.0674	30.4532
2	333.814	1217.34	882.324	29.0848	30.0855
2	334.201	1541.54	1075.98	29.9101	29.7773
2	334.428	1094.62	818.948	28.4019	29.5705
2	334.815	3526.97	2054.74	34.0729	29.1509
2	335.068	1141.73	783.362	30.2908	28.8295
2	335.267	1641.12	1256.18	27.917	28.555
2	335.487	1683.4	1058.87	32.2664	28.2331
2	335.891	1457.04	1077.64	28.6482	27.6043
2	336.156	462.752	444.095	23.4218	27.1748
2	336.418	1416.32	1107.59	27.467	26.7447
2	336.712	1105.71	1047.68	23.6604	26.2638
2	337.161	1522.03	1308.9	25.5322	25.5532
2	337.326	2172.37	1860.78	25.611	25.3049
2	337.718	973.716	868.552	24.8141	24.7559
2	337.972	1213.38	1198.22	22.8938	24.4116
2	338.428	1555.66	1303.76	26.0475	23.7528
2	338.617	686.94	629.217	24.3024	23.4703
2	338.86	1488.24	1491.79	22.6211	23.1039
2	339.046	1229.13	1238.45	22.5273	22.8238
2	339.264	1668.07	1694.62	22.3787	22.4987
2	339.495	947.829	964.594	22.3473	22.1618
2	339.694	646.332	802.48	18.9852	21.8807
2	339.901	1126.51	1188.2	21.7106	21.6001
2	340.254	1305.34	1366.62	21.8417	21.1576
2	340.515	1250.82	1416.1	20.4923	20.8666
2	340.69	543.657	772.43	16.9447	20.6914
2	340.956	475.296	552.62	20.0481	20.4533
2	341.23	511.183	662.928	18.3055	20.2369
2	341.432	976.596	1064.12	21.1442	20.0918
2	341.613	1541.34	1720.52	20.7312	19.9694
2	341.81	1270.23	1328.68	21.8575	19.8417
2	342.02	1065.68	1268.74	19.6595	19.7088
2	342.217	1045.05	1248.92	19.5977	19.5844
2	342.4	1012.72	1233.6	19.2896	19.4663
2	342.63	843.279	954.225	20.5008	19.3111
2	342.914	208.244	300.015	16.7451	19.1028
2	343.141	852.542	983.934	20.1707	18.9268
2	343.476	940.804	1144.82	19.3062	18.6682
2	343.653	1052.25	1195.52	20.4327	18.5325
2	343.926	1014.18	1228.88	19.3743	18.3255
2	344.164	874.113	1148.02	18.1119	18.1479
2	344.343	319.511	456.716	16.8576	18.0166
2	344.653	884.589	1208.52	17.5185	17.7946
2	344.881	378.516	541.684	16.841	17.6365
2	345.275	570.582	884.645	15.7225	17.3755
2	345.704	1365.26	1648.04	19.4353	17.1122
2	345.975	479.801	658.683	17.4467	16.9558
2	346.257	839.744	979.353	19.9975	16.7983
2	346.551	808.631	978.75	19.3919	16.6402
2	346.949	587.849	850.082	16.6916	16.4377
2	347.242	787.836	1333.96	14.5654	16.2978
2	347.425	560.492	901.794	15.2268	16.2148
2	347.678	426.671	715.364	14.6909	16.1059
2	347.936	593.953	1173.7	12.7117	16.0022
2	348.161	382.475	677.556	14.0002	15.9182
2	348.327	588.215	954.835	15.11	15.8603
2	348.514	797.98	1270.26	15.3684	15.7994
2	348.696	1092	1574.46	16.7339	15.7488
2	348.901	730.602	1191.17	15.0527	15.7059
2	349.247	1103.5	1752.36	15.4006	15.6607
2	349.805	882.507	1460.87	14.8551	15.6338
2	350.081	834.675	1369.3	14.9719	15.6289
2	350.332	473.098	905.702	13.0745	15.6224
2	350.58	221.321	390.836	14.0391	15.6098
2	350.867	935.511	1374.89	16.4623	15.5819
2	351.191	1418.22	1844.36	18.2626	15.5251
2	351.469	1049.06	1307.02	18.9304	15.4482
2	351.707	384.421	636.055	14.8612	15.3568
2	352.115	1109.83	1415.26	18.5658	15.1405
2	352.356	1447.62	1950.41	17.7259	14.9826
2	352.777	652.348	1072.85	14.9396	14.6665
2	352.967	1268.25	1677.92	18.0003	14.5115
2	353.32	738.758	1146.69	15.7071	14.2115
2	353.754	536.277	897.44	14.7151	13.8365
2	354.001	968.564	1559.12	15.2203	13.6279
2	354.302	451.228	846.959	13.3047	13.3857
2	354.683	204.662	416.976	12.3705	13.109
2	354.971	679.97	1572.26	11.0417	12.9304
2	355.343	793.969	1667.81	12.0374	12.7504
2	355.507	315.888	733.023	11.0062	12.6823
2	355.884	415.867	1047.45	10.2173	12.5075
2	356.178	408.002	1018.66	10.2994	12.3614
2	356.411	1159.44	2466.78	11.9006	12.2448
2	356.594	653.193	1500.16	11.1094	12.1553
2	356.978	765.712	1644.74	11.7991	11.9817
2	357.451	448.403	1047.56	10.9393	11.8145
2	357.608	747.984	1632.24	11.633	11.7751
2	358.13	619.255	1386.25	11.369	11.7216
2	358.398	591.435	1243.49	12.0276	11.7498
2	358.656	404.195	922.182	11.1759	11.8307
2	358.889	473.734	1082.74	11.1581	11.954
2	359.132	651.611	1274.84	12.825	12.1245
2	359.46	453.918	985.644	11.6848	12.4062
2	359.628	735.265	1576.11	11.8208	12.5669
2	359.964	348.128	764.589	11.5658	12.9066
2	360.218	2517.65	4287.56	14.4921	13.1674
2	360.461	440.292	907.412	12.2443	13.4093
2	360.656	443.635	967.514	11.6393	13.5919
2	360.89	635.072	1041.29	14.979	13.79
2	361.243	464.526	839.399	13.7582	14.0284
2	361.556	858.242	1465.95	14.4544	14.206
2	361.903	1535.92	2039.58	17.9443	14.4129
2	362.091	841.476	1396.92	14.8184	14.5283
2	362.428	705.701	934.775	17.9821	14.7385
2	362.677	507.983	733.772	16.7075	14.895
2	363.167	305.486	463.34	16.023	15.2003
2	363.559	622.404	912.271	16.5003	15.4365
2	363.819	978.501	1490.9	15.9603	15.5863
2	364.084	694.987	1103.54	15.4017	15.7316
2	364.342	991.095	1483.21	16.2085	15.8644
2	364.513	757.309	1238.65	15.0111	15.9469
2	364.739	735.187	1107.72	16.1144	16.0427
2	365.042	702.686	1131.18	15.2198	16.1431
2	365.328	883.555	1377.7	15.6455	16.2149
[truncated: 38,919 more rows]

## Sheet: Rearranged 65 min
Chr	Coord_kb	HL	HH	Percent_rep	Percent_rep_smoothed
1	0.048	4406.95	12755	20.5556	28.2048
1	0.193	4421.03	4642.98	43.0763	28.3179
1	0.766	546.775	1621.07	20.1528	28.7616
1	1.516	1208.21	1792.91	34.2503	29.3325
1	2.287	999.283	2503.89	23.1006	29.9044
1	2.834	821.89	1439.52	30.4075	30.2989
1	2.997	741.768	1300.69	30.3816	30.4144
1	3.194	533.237	938.691	30.2945	30.5528
1	3.505	523.525	889.132	31.1002	30.7693
1	3.736	864.524	1438.54	31.5659	30.9288
1	3.891	533.098	903.69	31.1429	31.0354
1	4.075	326.001	621.876	28.5389	31.1618
1	4.229	568.129	981.128	30.7235	31.2675
1	4.372	487.136	779.359	32.4719	31.3653
1	4.58	405.211	714.529	30.2568	31.5065
1	4.857	629.1	998.26	32.6631	31.6928
1	5.169	527.054	843.889	32.4535	31.9006
1	5.349	595.849	869.809	34.6457	32.0197
1	5.626	607.029	911.781	33.96	32.2021
1	5.763	360.036	577.359	32.4177	32.292
1	5.987	727.003	1044.43	35.0333	32.4387
1	6.146	405.684	655.804	32.2314	32.5426
1	6.32	378.858	629.813	31.5875	32.6563
1	6.75	404.069	696.861	30.754	32.9375
1	6.973	312.82	511.969	31.9462	33.0837
1	7.162	332.465	531.471	32.4909	33.2073
1	7.322	470.371	706.537	33.9593	33.3113
1	7.748	1023.67	1410.23	36.0616	33.5857
1	8.117	1839.97	2375.12	37.688	33.821
1	8.298	735.041	982.323	36.8159	33.9358
1	8.471	755.043	969.699	37.8168	34.0453
1	8.646	569.987	796.345	35.715	34.1559
1	8.845	355.14	552.98	33.1065	34.2816
1	9.065	475.039	749.053	32.8107	34.4206
1	9.25	486.002	759.735	33.0137	34.5376
1	9.438	750.36	976.931	37.4718	34.6566
1	9.582	778.563	1071.85	36.0781	34.748
1	9.737	471.872	686.885	34.7141	34.845
1	9.989	513.012	716.9	35.7096	34.9966
1	10.241	359.154	626.981	30.4811	35.1416
1	10.499	686.357	1139.09	31.6257	35.2845
1	10.771	1078.97	1479.09	36.1837	35.4302
1	11.079	691.74	1078.66	33.0724	35.5907
1	11.227	1071.96	1622.06	33.7838	35.6667
1	11.364	445.754	766.075	30.8325	35.7366
1	11.599	568.662	891.178	32.955	35.8562
1	13.246	3755.86	3703.11	44.7858	36.7516
1	14.005	1537.37	2315.97	33.89	37.2518
1	14.275	2253.74	2440.6	42.2553	37.4514
1	14.632	957.653	1318.81	36.0703	37.7359
1	15.417	814.896	1007.68	38.7821	38.4356
1	16.138	493.786	578.221	40.1919	39.1488
1	16.454	1177.53	1299.75	41.7472	39.4769
1	16.825	1257.03	1393.57	41.6313	39.8708
1	17.254	1016.22	1947.42	28.4409	40.334
1	17.518	1311.99	1487.91	41.0314	40.6215
1	17.759	1711.86	1761.6	43.6244	40.8843
1	18.506	875.117	909.68	43.3521	41.6929
1	19.765	1759.73	1918.34	42.0782	42.9802
1	21.406	979.692	1027.15	43.1215	44.3486
1	22.502	1311.98	1234.88	46.0582	44.9519
1	22.516	1138.46	1089.64	45.598	44.9575
1	23.206	1997.11	1808.91	47.1199	45.1687
1	25.415	4109.33	3858.27	46.1264	45.1011
1	27.166	1582.05	1433.02	47.1187	44.5299
1	27.452	2636.46	2841.26	42.3844	44.4152
1	27.615	1667.45	1729.55	43.4107	44.3486
1	27.935	697.071	699.07	44.3228	44.2162
1	28.19	958.748	927.498	45.3049	44.1101
1	28.525	588.045	604.842	43.6373	43.9716
1	28.686	1115.04	980.021	47.9567	43.906
1	28.855	1498.68	1383.51	46.5933	43.838
1	29.094	1331.83	1264.62	45.8167	43.744
1	29.351	533.517	496.761	46.3564	43.6267
1	29.675	605.13	552.361	46.9055	43.4363
1	29.826	502.704	483.488	45.4649	43.3352
1	30.166	857.115	784.377	46.8346	43.089
1	30.377	891.101	830.397	46.3335	42.9294
1	30.638	655.478	655.835	44.3858	42.7322
1	30.873	332.981	525.733	32.7804	42.5609
1	31.019	924.598	1130.09	39.0817	42.4602
1	31.18	857.644	929.837	42.2241	42.3562
1	31.327	1004.76	1107.73	41.7788	42.2692
1	31.533	1275.75	1307.98	43.7241	42.1629
1	31.804	1366.31	1459.67	42.6173	42.0568
1	32.163	1608.27	1664.27	43.4738	41.9745
1	32.394	1229.14	1453.4	39.9382	41.9509
1	32.706	642.951	1031.79	32.401	41.9522
1	32.929	1438.66	1622.64	41.1761	41.9745
1	33.096	1425.86	1444.48	44.0485	42.0018
1	33.252	1373.64	1603.82	40.2685	42.0349
1	33.457	776.167	912.026	40.1021	42.0889
1	33.809	3565.75	3472.03	45.1269	42.2058
1	33.986	729.1	826.146	41.0543	42.2747
1	34.34	1162.48	1306.48	41.2698	42.4291
1	34.527	1172.07	1127.46	45.4602	42.5181
1	34.736	917.989	993.942	42.2594	42.6222
1	34.992	1832.81	1791.48	45.0223	42.7818
1	35.156	791.497	919.826	40.3904	42.9118
1	35.305	954.05	1051.24	41.7934	43.0456
1	35.595	2914.26	2428.44	49.4487	43.3403
1	35.779	1336.44	1351.89	44.0887	43.5446
1	35.924	1245.5	1246.89	44.3703	43.7117
1	36.219	987.238	971.28	44.8445	44.059
1	36.657	1010.6	1194.42	39.9505	44.5608
1	37.056	1302.59	1211.19	46.394	44.9605
1	37.207	469.951	487.649	43.3998	45.0882
1	37.408	1155.26	1068.03	46.5532	45.2319
1	37.568	1092.53	1086.11	44.5609	45.3217
1	37.857	1043.68	1006.27	45.3972	45.4594
1	38.03	1173.49	1136.27	45.2802	45.5386
1	38.277	1604.14	1482.74	46.5585	45.6459
1	38.497	2617.65	1936.16	52.8221	45.7346
1	38.703	2796.63	2388.16	48.762	45.8105
1	38.846	1713.45	1637.07	45.6468	45.8586
1	39.096	749.131	815.469	42.1167	45.9324
1	39.409	1197.16	1129.6	45.9899	46.0039
1	39.58	668.925	721.624	42.3571	46.0319
1	39.844	882.749	860.425	45.0991	46.0583
1	40.035	1060.27	979.779	46.5655	46.0634
1	40.193	1099.18	1024.08	46.3394	46.0581
1	40.358	732.207	764.71	43.2256	46.0424
1	40.717	1116.46	1098.18	44.8504	45.9723
1	41.031	1047.99	963.301	46.7122	45.8745
1	41.229	904.416	922.306	43.8692	45.7974
1	41.603	1074.81	1009.26	46.1232	45.6233
1	41.85	541.45	525.076	45.2384	45.4908
1	42.18	1655.08	1504.18	47.0263	45.296
1	42.332	2753.02	2123.69	51.6279	45.2006
1	42.507	1598.48	1515.99	45.8496	45.0873
1	42.678	1160.65	1187.12	43.7892	44.9736
1	42.864	1366.88	1310.44	45.5525	44.8473
1	43.055	858.12	886.179	43.529	44.7157
1	43.205	1419.05	1428.46	44.221	44.6028
1	43.356	1089.46	1061.3	45.1149	44.4723
1	43.707	1506.99	1526.79	44.0463	44.1142
1	43.934	1251.42	1152.18	46.6668	43.8507
1	44.103	2183.54	1993.63	46.8985	43.643
1	44.488	894.261	1011.37	41.1042	43.1483
1	44.697	1331.72	1527.43	40.7346	42.8762
1	44.941	848.686	930.241	41.933	42.5639
1	45.092	1124.03	1253.71	41.4708	42.3769
1	45.244	962.321	1046.69	42.1383	42.1959
1	45.5	1070.64	1104.82	43.5493	41.9128
1	45.768	1147.88	1290.17	41.2681	41.6545
1	46.151	882.113	1171.59	36.9708	41.311
1	46.392	1479.89	1663.57	41.2643	41.092
1	46.537	1267.87	1510.62	39.7412	40.9615
1	46.773	858.814	1002.54	40.2733	40.7537
1	47.067	821.629	874.668	42.7122	40.5085
1	47.274	1215.45	1245.55	43.7373	40.3489
1	47.567	824.273	934.617	41.0365	40.1472
1	47.751	984.962	1152.63	40.2092	40.0382
1	47.912	1822	2080.24	40.8546	39.9557
1	48.146	859.046	1421.26	31.697	39.8602
1	48.337	1658.84	1755.98	42.8636	39.8061
1	48.508	2399.62	2499.54	43.2965	39.7776
1	48.71	1520.3	1764.03	40.4314	39.7744
1	48.93	1160.27	1710.83	34.4036	39.8097
1	49.205	661.991	864.221	37.4034	39.902
1	49.446	583.649	764.186	37.3295	40.0189
1	49.594	750.766	873.615	40.3567	40.1038
1	50.13	1255.26	1358.07	42.2801	40.4651
1	50.476	444.26	601.686	36.4836	40.7147
1	50.673	450.328	571.516	38.1187	40.8522
1	51.019	1380.41	1338.56	45.2406	41.0706
1	51.176	970.877	1086.84	41.3744	41.155
1	51.371	1295.68	1298.3	44.3457	41.2428
1	51.554	1314.35	1268.91	45.3608	41.3047
1	51.691	736.275	897.554	39.1491	41.3465
1	51.988	1161.03	1193.95	43.643	41.4584
1	52.215	928.806	989.852	42.6827	41.5581
1	52.376	1102.82	1173.8	42.717	41.6332
1	52.618	599.803	716.378	39.6782	41.7485
1	53.092	916.403	982.99	42.5091	41.9618
1	53.254	1033.85	1171.94	41.0433	42.0244
1	53.553	1675.47	1778.77	42.7853	42.117
1	53.7	1407.3	1535.03	42.0628	42.1488
1	53.873	1396.41	1511.98	42.2589	42.1722
1	54.057	752.756	967.831	37.7888	42.1779
1	54.223	1043.01	1182.8	41.033	42.1642
1	54.427	1827.75	2075.99	40.9912	42.1317
1	54.573	1234.75	1477.97	39.6212	42.1037
1	55.016	921.929	736.095	50.6532	41.989
1	55.267	1004.96	849.192	49.057	41.9005
1	55.755	548.481	674.258	38.9332	41.6697
1	55.953	526.515	684.648	37.503	41.5508
1	56.231	557.004	653.233	40.1527	41.356
1	56.374	542.638	669.622	38.8353	41.2423
1	56.581	579.609	705.002	39.2065	41.0602
1	56.986	1199.78	1325.46	41.7241	40.6398
1	57.14	945.735	1116.43	39.9816	40.4561
1	57.442	656.669	817.186	38.6196	40.0546
1	57.667	316.484	374.121	39.9457	39.6001
1	57.816	905.093	982.18	42.1996	39.1744
1	58.076	1573.02	1753.57	41.4847	38.2682
1	58.458	1578.31	1827.54	40.4856	36.775
1	58.656	1304	1617.51	38.7024	36.0321
1	58.904	1422.45	1565.65	41.8224	35.233
1	59.254	1515.3	1735.76	40.7683	34.5382
1	59.569	682.155	950.549	35.7798	33.9545
1	59.949	1174.63	1463.03	38.5974	32.8692
1	60.185	654.879	887.414	36.4703	32.2139
1	60.339	917.795	1851.41	27.3581	31.872
1	60.527	1241	2225.8	29.8801	31.6093
1	60.674	925.756	1805.94	28.0619	31.5628
1	61.077	429.185	847.483	27.8052	31.9205
1	61.276	1718.38	3352.63	28.059	32.2674
1	61.51	1371.28	2549.19	29.0955	32.7937
1	61.755	1927.82	3369	30.4573	33.4581
1	61.996	728.947	2037.66	21.1488	34.1995
1	62.223	1524.89	2332.89	33.523	34.9547
1	62.38	844.421	1401.77	31.6199	35.498
1	62.566	922.296	1607.24	30.5204	36.1529
1	62.719	1630.02	2565.12	32.8576	36.6931
1	62.995	743.343	1297.91	30.4769	37.6488
1	63.171	538.823	1337.52	23.2741	38.2313
1	63.564	397.08	1048.7	22.1457	39.3994
1	63.886	1197.53	1125.64	46.095	40.4336
1	64.022	1000.54	823.201	49.8068	40.9605
1	64.205	1591.25	1246.17	51.2	41.7355
1	64.405	1345.93	1052.74	51.2355	42.6491
1	64.651	1346.47	982.547	53.2072	43.8338
1	64.813	1652.51	1132.79	54.9918	44.6307
1	64.975	1495.83	1014.89	55.2861	45.4259
1	65.252	1118.67	873.452	51.285	46.7456
1	65.447	1574.54	1121.65	53.8935	47.615
1	65.797	1819.7	1274.38	54.3803	48.9741
1	65.99	2724.94	1808.07	55.9238	49.5743
1	66.305	1364.27	1117.69	49.9267	50.2575
1	66.506	641.345	628.264	44.9622	50.4723
1	66.742	976.13	978.548	44.3334	50.5211
1	66.901	914.404	904.064	44.7102	50.4476
1	67.134	1435.51	1450.23	44.1235	50.2119
1	67.325	1219.32	1193.42	44.9857	49.9275
1	67.605	2728.73	2177.32	50.6711	49.4052
1	67.816	1793.47	1553.13	48.3701	48.962
1	68.025	1743.38	1522.75	48.1307	48.5095
1	68.291	1483.38	1315.91	47.6985	47.955
1	68.461	282.28	275.237	45.0896	47.6354
1	68.67	1484.42	1415.19	45.7061	47.3037
1	68.863	1220.41	1103.59	47.1654	47.0779
1	69.042	3096.32	2407.85	51.3994	46.914
1	69.198	2281.62	1932.58	48.9902	46.7764
1	69.346	2071.4	1515.75	53.1279	46.6506
1	69.515	1157.3	954.539	49.737	46.5131
1	69.682	1217.79	1005.43	49.709	46.3838
1	69.987	1120.56	1121.33	44.3819	46.1662
1	70.223	1166.7	1069.36	46.7915	46.0153
1	70.409	661.848	635.25	45.5209	45.9078
1	70.564	809.131	752.693	46.3818	45.8265
1	70.747	765.019	633.83	49.6104	45.7404
1	71.002	1045.71	934.047	47.5071	45.6393
1	71.286	341.14	595.554	30.4803	45.554
1	71.466	847.15	928.429	41.9367	45.5147
1	71.618	2049.41	2084.47	43.9402	45.4888
1	71.774	667.013	761.459	40.8578	45.4681
1	71.925	615.036	695.131	41.1213	45.4526
1	72.146	1007.43	1067.11	42.8461	45.4359
1	72.479	1116.8	1225.05	41.9128	45.4178
1	72.66	776.368	867.625	41.4192	45.408
1	72.86	1785.27	1877.7	43.0362	45.3947
1	73.253	394.204	356.201	47.1864	45.3518
1	73.432	349.69	298.66	48.7579	45.321
1	73.659	643.184	547.323	48.8601	45.2682
1	73.812	680.005	560.402	49.7602	45.2222
1	73.997	935.227	707.772	52.1708	45.1619
1	74.179	1407.32	1074.82	51.9114	45.1039
1	74.322	1444.54	1119.32	51.5012	45.0592
1	74.602	803.112	679.232	49.0322	44.9738
1	74.745	1318.74	989.82	52.405	44.9311
1	74.931	1106.21	811.034	53.0731	44.8767
1	75.15	544.93	529.706	45.1735	44.8139
1	75.399	1413.22	1962.35	35.8662	44.7441
1	75.677	783.077	1042.57	36.9105	44.6679
1	76.011	1080.78	1299.76	39.4997	44.5785
1	76.223	1445.16	2023.98	35.6554	44.5228
1	76.42	1361.85	1756.03	37.7155	44.4717
1	76.654	2687.64	2858.64	42.7355	44.4112
1	76.865	2671.53	2441.2	46.8756	44.3561
1	77.036	2483.6	2624.88	42.906	44.3108
1	77.358	1535.5	1551.38	44.1211	44.2232
1	77.614	1511.48	1285.03	48.8858	44.1506
1	77.886	972.293	1057.07	42.1499	44.0697
1	78.058	437.315	505.693	40.5207	44.0162
1	78.423	1227.9	1322.54	42.3995	43.8954
1	78.725	741.883	765.105	43.5655	43.7867
1	78.983	1438.5	1349.27	46.1538	43.6868
1	79.151	1088.61	1067.66	44.9301	43.6178
1	79.338	810.009	820.708	44.0444	43.537
1	79.671	1176.07	1115.37	45.8499	43.3737
1	80.017	720.045	737.649	43.7457	43.1751
1	80.173	692.632	684.817	44.7096	43.0777
1	80.383	1694.86	1632.05	45.4316	42.9403
1	80.69	1003.41	1013.51	44.1287	42.7294
1	80.866	717.813	760.778	42.8307	42.6048
1	81.062	2413.03	2149.56	47.5822	42.4642
1	81.274	1907.7	1967.04	43.5706	42.3111
1	81.714	1813.99	1738.46	45.5624	41.9974
1	81.922	1021.82	1062.44	43.3457	41.8539
1	82.213	754.555	870.686	40.5763	41.6623
1	82.551	1375.02	1331.08	45.2869	41.4576
1	82.726	503.983	618.72	38.9679	41.3635
1	82.907	610.357	791.978	37.5569	41.2771
1	83.113	590.694	933.024	32.7704	41.1904
1	83.276	410.231	509.216	38.6846	41.1291
1	83.439	1367.49	1656.14	39.3183	41.0729
1	83.738	1465.44	1645.73	41.2898	40.9792
1	84.118	2010.76	2214.85	41.8024	40.8679
1	84.428	1009.08	1162.73	40.6135	40.7739
1	84.738	1635.86	1823.64	41.4845	40.6682
1	84.878	940.196	1112.84	39.9125	40.6145
1	85.116	686.236	926.202	36.5696	40.5118
1	85.383	672.933	1154.9	30.8639	40.3756
1	85.711	1558.37	1705.9	41.9676	40.1871
1	86.049	881.787	940.527	42.6604	39.9834
1	86.188	1279.91	1261.34	44.7985	39.8974
1	86.367	729.3	815.093	41.417	39.7855
1	86.65	2093.83	2276.01	42.1545	39.6065
1	87.046	1023.57	1139.9	41.5116	39.3549
1	87.195	727.405	825.242	41.0218	39.2609
1	87.4	1013.6	1293.44	37.9795	39.1327
1	87.671	1576.31	1574.4	44.4335	38.9665
1	87.976	1324.89	1361.33	43.6653	38.7856
1	88.125	739.505	855.997	40.4943	38.7004
1	88.334	974.018	1040.31	42.6242	38.5848
1	88.589	348.487	453.501	37.4836	38.4247
1	88.803	777.401	939.669	39.3684	38.2612
1	89.105	439.586	583.653	36.979	37.9974
1	89.275	597.891	837.519	35.6507	37.8377
1	89.418	588.373	754.041	37.8706	37.6999
1	89.566	933.397	1143.02	39.0326	37.5561
1	89.823	1069.45	1436.28	36.6933	37.3094
1	90.086	132.208	456.709	17.7384	37.0703
1	90.379	1006.95	1534.06	33.6225	36.8337
1	90.636	934.344	1236.25	37.0662	36.664
1	90.967	818.209	1109.62	36.4505	36.5151
1	91.203	804.359	1159.58	34.949	36.4685
1	91.535	855.909	1089.09	38.0523	36.5041
1	91.71	915.21	1210.26	37.0802	36.5678
1	91.958	1452.51	1877.18	37.6583	36.7028
1	92.242	702.683	1003.57	35.1765	36.9103
1	92.435	1283.88	1602.3	38.5463	37.0765
1	92.63	639.999	868.038	36.4478	37.2596
1	92.856	1111.9	1456.39	37.3198	37.4846
1	93.08	1266.42	1554.93	38.9646	37.7144
1	93.423	1797.78	2149.8	39.6466	38.0627
1	93.666	1823.23	2102.49	40.5931	38.2944
1	94.078	575.568	779.495	36.4846	38.6302
1	94.357	532.901	753.244	35.4296	38.7975
1	94.634	1141.5	1171.67	43.6933	38.9166
1	94.986	687.553	802.015	40.2929	39.0242
1	95.127	946.13	1115.83	40.0064	39.0557
1	95.395	703.879	937.321	36.9053	39.101
1	95.774	1179.36	1386.35	40.0915	39.14
1	96.055	581.986	722.169	38.6932	39.1572
1	96.393	1079.34	1183.72	41.918	39.1733
1	96.548	628.445	727.237	40.5017	39.1815
1	96.844	1190.69	1403.34	40.0235	39.2029
1	97.199	1086.02	1200.72	41.7035	39.2461
1	97.477	1331.29	1573.6	39.948	39.3002
1	97.746	868.565	1071.21	38.85	39.375
1	98.078	756.752	972.224	37.8082	39.4866
1	98.328	1729.87	1826.18	42.9368	39.5755
1	98.627	1032.18	1204.47	40.283	39.6872
1	98.797	912.656	1087.11	39.748	39.7533
1	99.061	1752.69	1978	41.1605	39.8595
1	99.313	861.658	1134.57	37.1877	39.965
1	99.49	903.005	1007.75	41.4559	40.0414
1	99.703	1307.6	1490.42	40.8989	40.1358
1	99.88	616.805	784.325	38.069	40.2163
1	100.15	544.514	779.601	35.1163	40.3425
1	100.418	552.075	1216.46	25.5623	40.472
1	100.758	1357.39	1492.89	41.8429	40.6419
1	101.036	919.705	993.28	42.3271	40.7968
1	101.293	537.155	642.452	39.6419	40.9616
1	101.656	795.379	892.931	41.2988	41.2237
1	101.818	1172.75	1151.88	44.89	41.3498
1	101.962	999.281	996.745	44.4698	41.4657
1	102.334	855.807	894.36	43.2086	41.7779
1	102.575	1481.9	1338.08	47.2062	41.9866
1	102.842	987.958	1051.84	42.7096	42.2202
1	103.308	579.74	667.229	40.6445	42.624
1	103.638	1352.52	1265.2	46.2283	42.8985
1	103.894	978.598	856.6	48.0705	43.1002
1	104.104	1184.26	1160.83	44.945	43.256
1	104.502	1206.77	1125.47	46.3113	43.5417
1	104.793	529.696	642.138	39.2928	43.7464
1	105.018	1382.67	1551.38	41.3136	43.8991
1	105.2	648.191	743.657	40.7273	44.0175
1	105.451	896.924	1011.01	41.1921	44.1713
1	105.621	1292.54	1482.47	40.7352	44.2679
1	105.785	1962.75	1866.14	45.7807	44.3543
1	106.081	1406.64	1473.2	43.1503	44.5111
1	106.309	982.527	1062.44	42.294	44.6368
1	106.502	2075.15	2186.02	42.9939	44.7419
1	106.89	1939.19	1890.59	45.0928	44.9354
1	107.15	1689.71	1608.45	45.7481	45.0404
1	107.287	1395.45	1418.05	43.9647	45.0843
1	107.439	1296.49	1266.44	45.04	45.1334
1	107.577	1198.49	1188.36	44.6317	45.1859
1	107.739	1913.09	1664.7	48.2358	45.255
1	107.949	2327.42	1984.14	48.8092	45.3526
1	108.086	1945.51	1712.07	47.9219	45.4185
1	108.293	1842.36	1570.82	48.8056	45.5177
1	108.459	1560.78	1435.33	46.6992	45.5935
1	108.616	1128.29	1086.17	45.4393	45.6595
1	108.786	895.45	968.293	42.2937	45.7218
1	109.06	1106.88	1063.28	45.4982	45.7949
1	109.359	1747.44	1460.19	49.3704	45.8232
1	109.581	1618.34	1637.9	44.0745	45.7999
1	109.921	1990.14	1724.77	48.3486	45.594
1	110.204	1044.9	953.072	46.9261	45.2523
1	110.408	742.606	758.794	43.8157	44.9394
1	110.65	737.224	855.896	40.4165	44.5242
1	110.836	1855.6	1580.76	48.8296	44.1906
1	110.99	1171.32	1116.61	45.7082	43.9158
1	111.293	1165.43	1243.72	42.6463	43.4107
1	111.446	1238.64	1213.7	44.9549	43.1888
1	111.662	1140.35	1149.03	44.1945	42.9327
1	111.811	2882.1	2401.3	49.4527	42.8051
1	112.001	564.493	618.308	41.9515	42.7133
1	112.247	995.418	1110.88	41.456	42.7351
1	112.482	1629.63	1718.17	42.9709	42.882
1	112.637	2048.63	2028.79	44.6656	43.0211
1	112.789	1260.81	1469.46	40.3151	43.187
1	113.089	1171.08	1267.08	42.2783	43.5892
1	113.326	1596.37	1596.65	44.3959	43.9663
1	113.52	674.62	944.552	35.6623	44.3062
1	113.74	1781.83	2421.76	36.396	44.7182
1	113.932	1354.16	1815.17	36.7409	45.0947
1	114.228	886.53	1223.96	36.0077	45.6933
1	114.425	2380.3	2060.87	48.3762	46.0954
1	114.597	2405.3	2122.1	47.8507	46.4436
1	114.854	1400.22	1399.63	44.4121	46.9502
1	115.039	1449.33	1157.4	50.6479	47.3458
1	115.197	1075.38	919.439	48.7278	47.7404
1	115.419	1519.55	1257.07	49.6529	48.3686
1	115.574	2064.46	1566.11	52.1028	48.8488
1	115.733	2558.99	1994.86	51.3301	49.3687
1	115.996	2497.9	1684.45	55.4609	50.2696
1	116.311	2238.75	1367.64	58.2901	51.3749
1	116.505	3404.64	2030.24	58.9814	52.0466
1	116.65	1283.33	955.828	52.6247	52.5343
1	116.938	1038.63	749.933	53.5088	53.4426
1	117.274	1369.63	982.37	53.6985	54.3514
1	117.636	1686.34	1186.71	54.2423	55.0725
1	117.814	980.654	702.219	53.7455	55.3205
1	117.995	1448.92	924.842	57.0336	55.5208
1	118.162	840.077	584.61	54.5613	55.6639
1	118.398	1143.73	775.099	55.3193	55.8066
1	118.6	1001.09	670.422	55.6591	55.8815
1	118.759	701.594	521.677	52.6722	55.9152
1	119.041	1037.15	650.528	57.5346	55.9323
1	119.266	730.752	503.851	54.8256	55.9188
1	119.56	784.683	536.121	55.0864	55.8834
1	119.86	1392.59	870.695	57.6257	55.8493
1	120.059	1609.01	1079.06	55.6189	55.84
1	120.272	2407.22	1495.67	57.8051	55.8513
1	120.499	1585.78	919.819	59.7726	55.8635
1	120.671	864.013	557.653	56.7157	55.8546
1	120.939	725.544	531.373	53.1036	55.8139
1	121.076	1100.64	798.102	53.3873	55.7823
1	121.242	953.024	668.744	54.324	55.7358
1	121.46	1220.76	829.083	55.2577	55.6634
1	121.785	1209.42	770.129	57.102	55.5385
1	121.957	1511.96	1022.33	55.3838	55.4677
1	122.237	2693.47	1601.96	59.0562	55.3506
1	122.43	1698.9	1158.57	55.1401	55.272
1	122.586	697.526	559.091	50.5436	55.2115
1	122.957	1356.14	1111.47	49.9157	55.0868
1	123.157	1593.85	1073.44	55.4972	55.0335
1	123.537	985.095	678.123	54.8717	54.9517
1	123.747	943.499	707.631	52.4267	54.9128
1	124.041	1528.23	1080.63	54.1049	54.8598
1	124.182	1490.73	1027.92	54.8236	54.8331
1	124.353	1154.94	764.691	55.9852	54.7981
1	124.642	1269.44	941.188	52.7543	54.7286
1	124.839	1712.77	1122.26	56.2839	54.6709
1	125.02	1576.22	995.567	57.3349	54.6083
1	125.448	1222.5	880.169	53.5904	54.414
1	125.694	1207.65	817.153	55.3636	54.2663
1	125.917	1105.35	744.455	55.4968	54.1051
1	126.223	2153.26	1474.72	55.0176	53.8183
1	126.524	1765.48	1366.68	51.5285	53.4568
1	127.032	1133.27	817.633	53.5308	52.7144
1	127.322	1557.13	998.709	56.8958	52.2421
1	127.508	717.011	566.803	50.9351	51.9294
1	127.783	1132.11	849.799	52.4029	51.4627
1	128.042	762.14	638.693	49.2897	51.0286
1	128.196	1171.71	1016.88	48.3101	50.7774
1	128.361	1635.82	1199.88	53.06	50.517
1	128.5	2267.83	1496.99	56.0719	50.3067
1	128.709	1557.61	1349.61	48.3549	50.0099
1	129.043	1513.59	1394.15	46.6553	49.5962
1	129.362	1219.37	996.927	49.9845	49.1878
1	129.523	2045.85	1657.33	50.2438	48.9478
1	129.699	2954.82	1933.86	56.3169	48.6679
1	130.007	3027.2	2492.45	49.7863	48.1544
1	130.157	2197.34	1759.59	50.5701	47.9027
1	130.328	1755.03	1399.05	50.698	47.622
1	130.543	1066.43	1053.28	44.7385	47.2878
1	130.727	1063.76	1149.88	42.3034	47.0274
1	130.91	1228.43	1390.34	41.0846	46.8002
1	131.163	844.323	937.51	41.5897	46.5529
1	131.344	1027.61	1166.45	41.0077	46.434
1	131.648	1134.66	1078.05	45.8002	46.3665
1	131.922	1560.66	1459.3	46.2398	46.4726
1	132.118	937.406	1006.87	42.4734	46.6418
1	132.329	2579.96	2101.47	50.0896	46.8983
1	132.548	2802.3	2374.11	48.9842	47.2333
1	132.979	1868.84	1543.62	49.6967	48.0449
1	133.13	1605.71	1371.95	48.7465	48.3619
1	133.42	2198.94	1854.43	49.1126	48.9938
1	133.565	493.915	660.339	36.806	49.3132
1	133.954	1428.13	933.178	56.3629	50.1445
1	134.282	900.444	604.969	55.5667	50.7725
1	134.556	461.421	572.436	38.6989	51.2107
1	134.759	1011.16	732.937	53.3982	51.4677
1	135.124	1366.15	1060.28	51.4557	51.9217
1	135.426	1377.72	977.838	53.9985	52.3562
1	135.77	1602.26	1212.05	52.1831	52.8847
1	135.967	2197.88	1255.38	60.2127	53.1909
1	136.112	1598.74	1004.44	57.4872	53.4132
1	136.279	1099.92	794.158	53.5097	53.6623
1	136.423	1062.43	750.935	54.117	53.8682
1	136.645	1954.94	1239.27	57.2308	54.1636
1	136.81	1206.39	797.298	56.0375	54.361
1	136.993	2177.92	1121.24	63.1692	54.553
1	137.199	2573.13	1425.66	61.0813	54.7287
1	137.396	830.527	544.711	56.2563	54.8503
1	137.718	1331.32	891.604	55.658	54.9589
1	137.857	1027.52	635.223	57.9492	54.9772
1	138.112	1619.78	1031.87	57.0899	54.9706
1	138.317	2461.34	1499.74	58.364	54.9316
1	138.668	648.324	729.035	41.2555	54.8055
1	138.806	1536.01	1143.73	52.6322	54.7387
1	139.027	850.795	690.297	50.1999	54.615
1	139.288	665.496	569.464	48.7046	54.4479
1	139.438	697.988	602.886	48.4426	54.3442
1	141.556	2484.77	1464.28	59.3199	53.1017
1	141.737	1274.59	917.977	53.581	53.0834
1	142.098	1026.32	780.175	52.0443	53.1233
1	142.436	857	710.334	49.5987	53.253
1	142.594	764.387	628.074	49.8439	53.3387
1	143.011	549.301	403.769	52.9995	53.6268
1	143.256	780.96	601.498	51.6721	53.8293
1	143.448	864.243	628.567	53.3017	54.0003
1	143.668	1187.12	788.354	55.8994	54.2056
1	143.904	1569.58	960.67	58.2357	54.4325
1	144.106	1678.91	1053.91	57.5115	54.6282
1	144.337	1367.35	883.066	56.6979	54.8493
1	144.582	776.72	588.771	52.1246	55.0754
1	144.835	725.359	505.194	54.5378	55.2936
1	145.069	1669.48	1072.62	56.8462	55.4762
1	145.221	889.203	556.634	57.5911	55.5909
1	145.428	893.292	525.862	59.3501	55.7567
1	145.636	996.553	692.309	54.6105	55.9325
1	145.992	1213.15	729.752	58.7321	56.2485
1	146.344	1190.89	774.792	56.4869	56.5707
1	146.651	784.866	515.913	56.1925	56.8513
1	146.912	865.826	623.759	53.5728	57.0844
1	147.099	412.552	343.528	49.4691	57.2456
1	147.363	2645.31	1258.64	65.3922	57.4618
1	147.714	772.508	544.101	54.2174	57.7215
1	147.88	635.942	424.899	55.7254	57.8307
1	148.022	1683.31	955.563	60.3886	57.9159
1	148.227	1106.04	704.768	57.0828	58.0384
1	148.638	881.718	568.518	56.744	58.3061
1	148.973	728.321	599.487	49.7946	58.5326
1	149.14	1235.14	801.775	56.5515	58.644
1	149.317	2672.04	1500.74	60.6932	58.7585
1	149.571	1442.1	744.287	63.098	58.9129
1	149.713	1099.38	608.46	61.1121	58.9922
1	149.904	1255.23	732.632	59.5948	59.0889
1	150.158	1188.11	707.199	59.0336	59.1959
1	150.34	1283.09	753.739	59.4104	59.2546
1	150.616	1124.45	641.539	60.2447	59.3099
1	150.754	1169.78	579.137	64.2744	59.3203
1	150.964	955.492	576.91	58.6253	59.3135
1	151.12	1121.15	632.497	60.5662	59.2929
1	151.365	727.779	450.383	57.9198	59.2387
1	151.546	424.979	272.184	56.9366	59.1852
1	151.765	1283.39	775.905	58.5878	59.1096
1	152.201	1174.67	616.08	62.6426	58.9434
1	152.366	1525.99	820.938	61.9203	58.8816
1	152.547	1245.65	688.283	61.1589	58.7856
1	153	1765.73	929.39	62.5411	58.3467
1	153.409	448.07	301.36	55.5362	57.8375
1	153.642	1249.76	839.772	55.563	57.5579
1	153.883	1095.99	793.577	53.4286	57.3125
1	154.24	1519.03	1100.01	53.4254	57.094
1	154.531	857.87	603.184	54.2666	56.9925
1	154.679	1089.08	748.285	54.9258	56.9306
1	154.956	1606.02	1023.05	57.0915	56.8028
1	155.152	1117.24	746.673	55.7177	56.7072
1	155.293	1079.08	688.24	57.0559	56.638
1	155.481	1182.42	742.085	57.5177	56.5476
1	155.813	1485.85	1015.17	55.0868	56.4021
1	155.959	1912.44	1086.55	60.3646	56.3473
1	156.232	1484.1	943.362	57.1529	56.2664
1	156.414	786.628	554.046	54.2174	56.2319
1	156.611	587.919	417.837	53.9602	56.2157
1	156.971	958.777	764.945	50.6742	56.2544
1	157.22	1325.55	978.11	52.8902	56.3152
1	157.409	1385.29	922.091	55.8332	56.3603
1	157.766	1498.97	919.076	58.1852	56.4412
1	157.944	1586.07	1059.86	55.7216	56.4783
1	158.186	921.658	634.854	54.8537	56.5243
1	158.325	771.929	528.771	55.0126	56.5479
1	158.598	1382.09	862.604	57.6763	56.5872
1	158.966	2783.95	1429.11	63.2509	56.623
1	159.128	2631.35	1454.72	61.1438	56.6315
1	159.499	1859.72	1066.41	60.1007	56.6315
1	159.769	1426.42	765.057	62.0061	56.6126
1	160.004	637.207	412.926	56.6005	56.5816
1	160.192	810.784	580.981	53.7258	56.548
1	166.141	770.448	621.159	50.3786	53.6708
1	166.406	532.941	450.183	49.0666	53.5252
1	166.6	777.985	631.454	50.1895	53.4212
1	166.755	898.036	665.369	52.7736	53.3399
1	166.934	2230.54	1521.19	55.1389	53.248
1	167.138	1379.76	909.861	56.1008	53.1464
1	167.374	2284.72	1332.85	59.6088	53.0333
1	167.71	2176.3	1389.42	57.0275	52.8814
1	168.001	1754.22	1184.1	55.4332	52.7594
1	168.159	1778.83	1266.56	53.9075	52.6973
1	168.332	1189.77	827.234	54.5865	52.6327
1	168.621	1026.85	776.619	52.1888	52.5129
1	169.027	789.135	642.246	50.1129	52.3028
1	169.276	990.699	895.276	47.1837	52.1574
1	169.465	2062.8	1479.05	53.7082	52.0421
1	169.771	1573.01	1271.44	50.307	51.8518
1	170.117	1047.28	1052.06	44.2768	51.6405
1	170.26	1782.18	1427.38	50.5654	51.5572
1	170.526	1231.87	1002.5	50.1149	51.4123
1	170.716	1212.98	1069.44	47.8696	51.3195
1	171.049	511.182	894.281	30.4334	51.185
1	171.32	1271.32	810.654	57.0627	51.1084
1	171.474	1225.53	689.617	60.6392	51.0805
1	171.679	1011.45	645.977	57.0172	51.0523
1	171.844	1152.81	636.706	61.1713	51.0314
1	172.079	632.436	387.529	58.203	51.0058
1	172.342	801.291	486.62	58.4593	50.985
1	172.71	1806.56	1060.68	59.4256	50.9744
1	172.912	771.836	517.806	55.6085	50.98
1	173.253	2166.44	1325.3	58.2505	51.0118
1	173.464	1471.93	1568.24	42.6901	51.0476
1	173.619	1404.09	1543.97	41.8476	51.0827
1	173.917	776.972	910.134	40.1833	51.1731
1	174.183	1099.96	1030.86	46.1772	51.2819
1	174.351	958.074	881.341	46.6906	51.3655
1	174.748	1686.71	1421.74	49.1268	51.6321
1	174.913	1370.9	1050.77	51.8097	51.7718
1	175.099	945.721	759.993	50.4704	51.9464
1	175.339	2335.51	1521.17	56.4552	52.1946
1	175.517	1144.47	882.487	51.6396	52.3926
1	175.949	1275.44	899.168	54.1908	52.9078
1	176.407	797.1	633.638	50.7773	53.4797
1	176.603	526.338	503.302	45.6234	53.7236
1	177.113	2967.76	1995.81	55.5396	54.3288
1	177.285	902.481	608.418	55.4687	54.5168
1	177.542	2879.62	1728.71	58.7896	54.7757
1	177.719	1754.59	1120.84	57.0109	54.9358
1	177.911	1746.58	1143.36	56.3102	55.1179
1	178.25	637.14	398.839	57.5914	55.5085
1	178.467	1869.48	1100.91	59.34	55.7903
1	178.619	1086.16	704.786	56.5629	55.9961
1	178.768	1504.04	828.753	61.2379	56.2007
1	179.16	1005.77	653.446	56.5266	56.729
1	179.455	762.375	561.171	52.96	57.0895
1	179.603	1326.3	893.525	55.4885	57.2495
1	179.758	1886.99	980.894	62.8952	57.3977
1	180.043	540.021	355.099	56.1821	57.6061
1	180.213	827.641	496.974	58.7827	57.6833
1	180.536	1499.83	923.157	58.0747	57.7131
1	180.674	1259.15	815.825	56.6052	57.6763
1	180.922	1298.19	858.624	56.0157	57.5488
1	181.067	949.171	623.47	56.2129	57.4415
1	181.321	906.018	617.04	55.1781	57.2035
1	181.497	1148.95	758.728	56.0604	57.0068
1	181.679	1218.68	763.241	57.5777	56.781
1	181.992	975.696	659.005	55.4154	56.3529
1	182.298	2465.99	1431.22	59.7558	55.9049
1	182.441	1261.13	799.452	57.2308	55.6917
1	182.59	768.726	536.629	54.4722	55.4703
1	182.991	557.537	368.529	56.0332	54.8975
1	183.527	1688.9	1068.42	57.2897	54.2535
1	183.853	1058.85	680.499	56.8378	53.9246
1	184.01	877.991	559.224	57.0948	53.765
1	184.21	1032.9	742.224	53.6458	53.5594
1	184.441	1200.58	832.972	54.6474	53.317
1	184.951	564.586	462.68	49.9183	52.7539
1	185.284	611.641	573.34	46.1712	52.3577
1	185.483	580.049	787.737	36.4159	52.1072
1	185.656	818.524	820.389	44.3387	51.8799
1	185.903	1271.08	976.34	51.7489	51.5383
1	186.157	1355.43	1016.04	52.4418	51.1639
1	186.472	1349.03	1028.46	51.9622	50.6632
1	186.672	1345.11	1042.88	51.4846	50.3222
1	186.886	1575.32	1148.64	53.2297	49.9182
1	187.252	741.117	611.861	49.7099	49.1082
1	187.397	2078.66	1483.16	53.8475	48.7524
1	187.755	1337.26	1057.33	50.9292	47.8083
1	187.917	780.364	577.194	52.8224	47.3573
1	189.742	1624.46	1389.9	48.7076	42.2999
1	189.932	2461.44	2073.86	49.1389	41.8785
1	190.077	3544.76	3129.76	47.8297	41.5831
1	190.409	1269.48	1395.13	41.8633	41.0055
1	190.562	1648.29	1791.34	42.1599	40.7913
1	190.83	832.992	1120.7	36.649	40.5056
1	191.162	903.517	1230.42	36.3472	40.3281
1	191.466	970.55	1498.12	33.3119	40.3352
1	191.693	1757.38	2395.54	36.3232	40.4281
1	191.84	1265.72	1819.56	35.0174	40.5239
1	192.001	936.145	1401.24	34.0432	40.6577
1	192.237	1199.88	1870.9	33.0738	40.9028
1	192.384	764.277	1197.91	32.9515	41.0812
1	192.546	1154.24	1822.89	32.774	41.2976
1	192.821	2283.08	3064.82	36.7043	41.7041
1	193.22	680.142	944.909	35.8535	42.3554
1	193.611	1255.42	1148.24	46.85	43.026
1	193.813	1334.34	1173.93	47.929	43.3711
1	194.018	1679.6	1514.09	47.252	43.7127
1	194.279	1741.52	1449.71	49.4776	44.2181
1	194.508	1705.13	1276.48	52.4796	44.7741
1	194.667	1666.8	1224.2	53.0228	45.2097
1	195.007	1272.33	1018.43	50.582	46.2389
1	195.154	1414.89	1335.46	45.9814	46.7109
1	195.63	1556.88	1313.17	49.1082	48.2624
1	195.811	1359.75	1180.08	48.3096	48.8321
1	196.008	2487.55	2132.56	48.6523	49.4197
1	196.175	748.424	748.585	44.3948	49.8812
1	196.563	536.201	383.602	53.772	50.7731
1	196.754	1138.54	860.853	52.1965	51.094
1	196.92	2484.79	1706.6	54.9368	51.296
1	197.117	968.122	752.152	51.426	51.4837
1	197.254	556.584	452.162	50.164	51.6064
1	197.432	501.991	417.933	49.4738	51.7544
1	197.73	1975.92	1380.57	54.4467	51.9685
1	198.003	1589.69	1230.49	51.5311	52.1208
1	198.417	2804.49	1826.14	56.4628	52.2558
1	198.619	800.764	594.947	52.6947	52.2732
1	198.759	1215.92	890.315	53.11	52.2645
1	198.901	1455.93	1051.25	53.5084	52.2373
1	199.146	1142.91	958.948	49.2556	52.1437
1	199.31	1073.81	849.232	50.9224	52.046
1	199.576	2360.62	1522.08	56.7442	51.8232
1	199.729	835.656	668.288	50.6077	51.662
1	200.086	540.294	481.401	47.5764	51.2149
1	200.353	666.78	520.522	51.2902	50.8149
1	200.514	823.594	664.245	50.3685	50.5464
1	200.883	790.361	662.271	49.2927	49.8532
1	201.043	1909.11	1308.66	54.9926	49.5186
1	201.236	1360.7	1011.64	52.6757	49.0876
1	201.375	1027.75	858.879	49.3681	48.7585
1	201.597	1097.77	946.689	48.4871	48.2002
1	201.766	1532.28	1207.57	51.0218	47.7482
1	202.009	888.944	746.54	49.2301	47.0572
1	202.179	998.164	760.546	51.978	46.5448
1	202.393	523.915	500.979	45.6237	45.8916
1	202.726	609.09	576.701	45.8952	44.9019
1	202.94	502.568	723.4	34.9863	44.283
1	203.187	1529.87	2017.6	37.1482	43.5849
1	222.967	293.149	600.564	27.0376	23.1182
1	225.052	590.552	1405.42	24.0654	22.3506
1	227.155	948.838	2121.47	25.2733	21.282
1	227.296	543.091	1303.09	23.9104	21.1961
1	227.433	331.7	871.943	22.2293	21.1107
1	229.526	604.058	2189.62	17.0286	19.537
1	229.802	762.217	3028.87	15.7389	19.2875
1	230.056	1573.18	4179.95	22.0381	19.0482
2	6.566	695.898	1025.9	34.4085	36.7362
2	8.282	1989.9	2720.26	36.2523	36.0146
2	8.619	1087.8	1442.98	37.0021	35.8976
2	8.802	776.702	1067.72	36.1142	35.8374
2	9.057	1071.71	1024.26	45.6382	35.7573
2	9.526	929.743	1312.75	35.4561	35.6215
2	9.79	609.783	987.664	32.1862	35.5516
2	9.988	1216.64	1752.83	34.9642	35.5022
2	10.155	1185.06	1772.29	34.0639	35.4625
2	10.392	601.859	929.51	33.2993	35.4093
2	10.831	966.465	1510.75	33.0147	35.3204
2	11.171	443.125	864.677	28.056	35.2577
2	11.589	1231.33	1731.63	35.5542	35.1864
2	11.771	975.694	1268.61	37.5054	35.1582
2	11.934	1161.77	1623.06	35.7161	35.1346
2	12.113	862.341	1228.21	35.2437	35.1109
2	12.43	1150.96	1462.22	38.0921	35.0752
2	12.642	1729.24	2115.77	39.0547	35.0564
2	13.062	784.424	1121.61	35.1484	35.0332
2	13.231	574.557	874.534	33.6438	35.0298
2	13.529	466.486	682.763	34.5821	35.0327
2	13.82	347.569	537.049	33.2877	35.0479
2	14.048	530.882	757.811	35.1892	35.0674
2	14.219	707.587	1012.03	35.1414	35.0856
2	14.55	1253.03	1603.55	37.9069	35.1296
2	14.744	593.417	888.675	34.0315	35.1609
2	14.912	1697.83	1949.22	40.7095	35.1915
2	15.211	842.229	1199.7	35.241	35.2538
2	15.383	950.628	1176.58	38.7591	35.2943
2	15.633	974.24	1341.38	36.0753	35.3596
2	15.814	961.597	1249.25	37.5262	35.4116
2	16.047	892.372	1215.46	36.3429	35.4845
2	16.354	310.375	478.273	33.3521	35.5911
2	16.596	386.896	955.032	23.378	35.6895
2	16.797	682.514	1055.07	33.2771	35.7848
2	17.065	1233.52	1602.33	37.5293	35.9281
2	17.503	1187.51	1511.02	38.0524	36.1941
2	17.687	1729.85	2587.85	34.0563	36.3145
2	17.978	1084.69	1401.28	37.6679	36.5117
2	18.141	784.582	1155.37	34.435	36.6244
2	18.535	1151.09	1476.24	37.8527	36.8977
2	19.008	1005.6	1253.06	38.586	37.2147
2	19.208	567.405	742.236	37.3526	37.3409
2	19.537	1089.75	1367.35	38.4091	37.5621
2	19.869	574.976	807.883	35.5757	37.8157
2	20.086	492.724	677.673	36.1021	37.9924
2	20.279	740.509	942.096	38.0564	38.1537
2	20.462	1018.87	1097.6	42.3945	38.3081
2	20.628	944.892	1141.68	39.3784	38.4478
2	20.792	1492.85	1852.41	38.6935	38.5839
2	21.067	1371.47	1579.26	40.6309	38.804
2	21.262	458.677	608.086	37.0167	38.9508
2	21.516	735.666	1054.48	35.0887	39.1262
2	21.824	704.47	842.123	39.6555	39.3079
2	22.018	1757.98	1845.81	43.0826	39.4055
2	22.471	927.993	1037.57	41.4067	39.6044
2	22.751	1394.37	1565.64	41.2944	39.7129
2	22.961	1592.69	1626.61	43.829	39.7901
2	23.28	1694.98	1831.48	42.3138	39.9046
2	23.5	917.958	1130.49	38.8871	39.9844
2	23.774	1565.29	1758.24	41.2843	40.0879
2	24.12	678.899	838.19	38.8225	40.2308
2	24.308	1024.26	1080.44	42.9577	40.3167
2	24.599	1268.37	1650.99	37.4772	40.4645
2	24.829	703.853	902.918	37.8459	40.5967
2	25.071	652.824	837.169	37.8546	40.7414
2	25.416	694.188	922.393	36.9601	40.94
2	25.663	875.269	1042.19	39.7575	41.0775
2	25.904	951.42	1178.14	38.7464	41.2086
2	26.191	598.957	782.402	37.3882	41.3616
2	26.628	1422.49	1636.81	40.65	41.5903
2	26.891	1046.64	1136.46	42.1837	41.7267
2	27.223	733.119	815.047	41.5567	41.8991
2	27.615	953.637	1156.52	39.2828	42.1049
2	27.79	1370.73	1432.36	43.2108	42.1982
2	28.099	2240.04	2003.98	47.4637	42.3659
2	28.312	982.143	976.243	44.5646	42.4807
2	28.533	1670.27	1634.61	44.9888	42.5946
2	28.709	1332.5	1394.82	43.1643	42.6817
2	29.063	953.663	1000.7	43.0988	42.8476
2	29.6	461.305	437.969	45.8201	43.0771
2	35.567	2230.09	1494.39	55.6415	44.617
2	35.788	908.787	854.921	46.073	44.6656
2	36.21	678.018	665.652	44.9021	44.7622
2	36.473	601.606	760.577	38.2165	44.8252
2	36.683	611.514	641.984	43.086	44.8775
2	36.928	1042.59	1103.66	42.863	44.9449
2	37.164	947.374	920.88	45.1743	45.0193
2	37.399	1744.68	1426.03	49.9921	45.1012
2	37.712	1233.6	1113.18	47.2237	45.22
2	37.919	1266.13	1172.22	46.5133	45.3031
2	38.153	985.902	868.177	47.9035	45.4003
2	38.543	855.118	783.197	46.8117	45.5658
2	38.763	843.034	833.952	44.6955	45.6593
2	38.964	1575.83	1320.36	49.2945	45.7435
2	39.2	1508.89	1362.51	47.205	45.8398
2	39.564	556.347	609.05	41.9661	45.9795
2	39.987	734.054	1215.5	31.6775	46.1824
2	40.184	964.188	1092.22	41.0616	46.3053
2	40.42	1197.45	1159.44	45.2809	46.4712
2	40.66	513.249	535.948	43.2298	46.6564
2	40.851	967.494	904.811	46.235	46.8125
2	41.293	1117.15	1039.67	46.37	47.1891
2	41.458	1432	1294.17	47.1815	47.3306
2	41.622	647.762	612.331	45.9394	47.4692
2	41.984	1345.54	1223.19	47.0188	47.7607
2	42.267	2348.19	1740.1	52.7689	47.9662
2	42.449	2558.82	2054.51	50.4951	48.0839
2	42.676	1358.83	1070.08	51.043	48.2337
2	42.86	1763	1349.4	51.8495	48.3698
2	43.205	885.556	778.281	47.9583	48.6522
2	43.659	1161.7	889.396	51.8423	49.0563
2	43.848	850.735	687.98	50.2927	49.2282
2	44.063	779.648	709.308	46.9972	49.422
2	44.309	1022.14	807.486	50.9533	49.637
2	44.495	1847.54	1366.62	52.8206	49.7916
2	44.685	1475	1173.91	50.7437	49.9398
2	45.013	861.2	699.999	50.149	50.1654
2	45.221	482.865	397.623	49.7824	50.2838
2	45.481	1061.9	885.525	49.4281	50.3743
2	45.655	1094.83	927.792	48.9767	50.3929
2	45.878	1955.55	1421.95	53.3082	50.3798
2	46.081	686.945	570.556	49.5408	50.3428
2	46.255	724.034	598.976	49.6525	50.3006
2	46.518	866.604	733.817	48.9983	50.2337
2	46.709	1845.95	1450.63	51.1026	50.1944
2	46.973	1218.15	969.041	50.7571	50.1714
2	47.17	1156.05	922.12	50.6809	50.1903
2	47.472	1814.64	1322.41	53.2454	50.3038
2	47.964	1516.47	1177.72	51.4368	50.6623
2	48.177	1884.81	1590.24	49.0998	50.8579
2	48.589	893.312	796.32	47.5631	51.2897
2	48.779	1473.78	1235.42	49.2816	51.5074
2	49.306	812.258	941.375	40.4619	52.1488
2	49.778	1418.59	1040.97	53.0481	52.7394
2	50.097	1247.4	1210.68	45.2157	53.1286
2	50.66	2272.53	1495.32	56.1632	53.7589
2	50.908	1384.54	902.284	56.4392	54.001
2	51.08	2047.41	1430.21	54.4529	54.1522
2	51.307	2122.54	1288.67	58.4668	54.3276
2	51.694	1302.14	841.019	56.6958	54.607
2	51.934	1005.69	695.285	54.7488	54.7833
2	52.209	1748.34	1147.85	56.2269	54.9845
2	52.422	2480.82	1378.64	60.9956	55.1376
2	52.585	1107.44	764.241	54.8007	55.2519
2	52.872	916.784	633.117	54.7805	55.445
2	53.074	1255.41	852.919	55.2475	55.5727
2	53.255	1229.61	868.645	54.132	55.68
2	53.492	1260.9	747.335	59.1554	55.8086
2	53.781	1013.76	588.919	59.7293	55.9441
2	53.97	689.294	442.741	56.8541	56.0181
2	54.341	1263.45	734.383	59.7131	56.1098
2	54.654	992.681	612.219	58.0178	56.1307
2	54.946	980.584	599.997	58.2441	56.1131
2	55.259	808.042	535.452	55.9614	56.064
2	55.511	445.18	464.742	43.2372	56.0084
2	55.694	1301.74	863.718	55.9246	55.9622
2	55.903	771.904	555.791	53.5884	55.9066
2	56.173	1706.37	1175.72	54.8452	55.8346
2	56.357	1446.13	1077.9	52.6032	55.7886
2	56.549	1041.44	798.862	51.7875	55.7457
2	56.864	929.959	655.631	54.1898	55.6928
2	57.104	1016.42	654.555	56.7797	55.6626
2	57.412	946.569	571.123	58.6453	55.6225
2	57.626	750.243	467.953	57.6945	55.5932
2	57.794	608.576	398.183	56.3252	55.5691
2	58.08	1180.54	733.98	57.7865	55.5253
2	58.305	587.876	446.104	52.0939	55.4879
2	58.739	571.779	400.381	54.3838	55.4067
2	58.986	1298.93	870.863	55.6268	55.3542
2	59.165	1519.57	915.788	58.6784	55.3129
2	59.341	1773.4	1105.76	57.7041	55.2694
2	59.624	686.541	496.481	53.4645	55.1938
2	60.08	1681.52	1275.43	52.1068	55.0614
2	60.534	1121.04	722.018	56.7763	54.921
2	60.819	1282.38	803.788	57.5545	54.8307
2	61.01	1663.08	1002.83	58.6626	54.77
2	61.515	1776.33	1083.04	58.3458	54.6122
2	61.997	1789.65	1260.1	54.2266	54.4699
2	62.268	1495.43	1159.37	51.4859	54.396
2	62.519	1161.52	896.774	51.6034	54.3324
2	62.86	1315.96	1073.21	50.0549	54.2555
2	63.063	1446.35	1162.31	50.4703	54.2155
2	63.365	709.923	569.923	50.4992	54.1684
2	63.734	1250.72	891.231	53.8852	54.1296
2	63.897	1830.36	1198.13	56.3119	54.1169
2	64.213	1689.06	1083.72	56.8853	54.0962
2	64.397	873.865	588.448	55.5017	54.0846
2	64.858	1816.62	1245.01	54.9981	54.0489
2	65.268	1591.01	1066.56	55.6304	53.9977
2	65.445	1081.71	743.784	54.9043	53.9667
2	65.731	341.108	688.992	27.3311	53.9018
2	66.116	1395.86	1121.63	50.4729	53.779
2	66.542	2178.01	1215.07	60.8851	53.5846
2	66.717	1218.79	737.209	58.5738	53.4828
2	66.916	1036.2	609.178	59.3881	53.3506
2	67.236	1426.61	866.252	58.4631	53.1061
2	67.534	1935.12	1060.17	61.4018	52.8504
2	67.871	877.08	532.118	58.4877	52.538
2	68.061	855.077	517.279	58.57	52.3548
2	68.38	1132.05	648.79	60.1162	52.0425
2	68.62	2580.44	1301.89	63.7409	51.8081
2	68.878	1202.56	598.353	64.1332	51.5615
2	69.123	503.314	1000.06	27.6744	51.337
2	69.487	1737.8	1991.85	40.7523	51.0295
2	69.728	858.544	976.938	40.9431	50.8
2	69.95	1442.8	1667.1	40.5411	50.5295
2	70.229	1534.4	1371.29	47.4923	50.1295
2	70.562	1812.42	1617.19	47.5363	49.5977
2	70.891	1712.1	1508.6	47.8862	49.0545
2	71.135	2021.03	1941.44	45.4979	48.665
2	71.553	1935.27	1632.78	49.1003	48.0778
2	71.835	1339.11	1014.07	52.1528	47.7753
2	72.007	2178.83	1435.09	56.1348	47.6413
2	72.239	2954.56	2020.31	55.063	47.5335
2	72.467	2034.44	1548.9	52.0006	47.5112
2	72.654	2597.13	1691.87	56.4502	47.5451
2	72.84	1270.54	1044.51	49.8292	47.6192
2	73.164	344.571	426.034	38.7853	47.8273
2	73.336	530.532	574.208	42.2697	47.9699
2	73.599	684.988	1148.96	31.3832	48.2179
2	73.899	2387.88	1961.73	49.8485	48.5265
2	74.085	1607.2	1399.01	48.2263	48.7214
2	74.357	1292.48	1083.65	49.2763	48.9973
2	74.551	1498.67	1237.65	49.7017	49.1785
2	74.931	921.31	770.353	49.3527	49.4686
2	75.148	774.716	755.782	45.0753	49.6239
2	75.615	1777.38	1283.1	53.514	50.0744
2	75.843	1206.91	986.643	49.9873	50.3337
2	76.024	778.452	654.376	49.2032	50.5496
2	76.197	1550.37	1158.38	52.5347	50.7598
2	76.363	1899.49	1444.94	52.0244	50.9612
2	76.645	1085.57	760.229	54.3812	51.2927
2	76.812	1423.98	1022.73	53.6603	51.4768
2	77.203	762.813	627.645	49.8051	51.8489
2	77.392	1218.33	914.421	52.406	51.9887
2	77.644	1200.28	801.279	55.7495	52.1227
2	77.819	812.861	647.72	50.7095	52.193
2	78.296	1093.52	868.195	50.8125	52.3828
2	78.611	847.952	574.11	55.3462	52.4985
2	78.816	1203.87	775.147	56.7842	52.5661
2	78.999	1535.58	945.409	58.0672	52.6197
2	79.426	622.205	553.712	47.6102	52.7125
2	79.821	731.779	557.923	51.9603	52.7473
2	80.021	1637.66	1159.18	54.0759	52.742
2	80.382	857.211	658.17	51.7606	52.6871
2	80.586	1401.12	1028.63	53.0349	52.6272
2	80.774	891.825	699.29	51.1649	52.5518
2	81.179	1302.73	991.769	52.002	52.2795
2	81.507	1264.45	868.029	54.9506	51.9494
2	81.731	601.991	467.767	51.4218	51.6802
2	82.122	1069.15	861.027	50.41	51.1494
2	82.65	2471.16	1743.85	54.1627	50.3688
2	82.955	1181.34	951.655	50.4016	49.9177
2	83.276	1353.83	1028.73	52.0557	49.4675
2	83.518	732.774	685.736	46.2175	49.1574
2	83.847	704.944	609.694	48.4059	48.794
2	84.034	1428.23	1289.57	47.2073	48.6253
2	84.394	1355.61	1282.64	45.9141	48.3155
2	84.73	1636.85	1405.71	48.6036	48.0055
2	85.054	985.223	899.367	46.9037	47.6951
2	85.366	923.312	809.669	48.0201	47.3925
2	85.685	460.965	663.465	34.9882	47.0861
2	85.924	2086	1696.04	50.1407	46.8626
2	86.197	1166.51	1001.61	48.6085	46.618
2	86.504	1139.31	1014.06	47.6057	46.3615
2	86.88	970.932	858.214	47.7988	46.0829
2	87.154	805.829	798.894	44.6359	45.9107
2	87.344	878.358	853.668	45.1783	45.8091
2	87.553	754.048	728.818	45.3294	45.7168
2	87.727	1707.45	1483.45	48.2792	45.6555
2	87.962	1152.36	1033.94	47.3824	45.593
2	88.418	533.851	542.782	43.9503	45.5278
2	89.37	1305.27	1306.53	44.3744	45.5487
2	89.678	1326.39	1172.92	47.7865	45.5762
2	89.889	901.523	879.721	45.0681	45.5949
2	90.119	1345.97	1230.58	46.8608	45.6124
2	90.494	1180.39	1142.21	45.2979	45.6274
2	90.724	1850.2	1697.04	46.7717	45.6241
2	90.936	1017.68	1046.37	43.6474	45.6097
2	91.181	832.874	828.133	44.556	45.6037
2	91.389	926.936	900.203	45.1989	45.6228
2	91.577	1688.57	1574.38	46.3189	45.6549
2	91.795	1333.48	1336.93	44.3304	45.705
2	91.985	1004.54	1077.61	42.5072	45.7559
2	92.305	639.391	766.582	39.5792	45.8467
2	92.513	636.431	642.298	44.1514	45.9021
2	92.891	545.979	478.026	48.064	45.978
2	93.134	1732.07	1404.43	50.2177	45.9989
2	93.328	1318.02	1153.6	48.073	45.9939
2	93.746	653.033	578.348	47.7445	45.8986
2	94.062	1085.87	1091.17	44.2683	45.7608
2	94.295	1432.53	1310.29	46.8486	45.6409
2	94.636	1031.09	1034.16	44.3198	45.4401
2	94.854	1266.3	1150.68	47.0301	45.2972
2	95.252	1221.42	1094.8	47.4104	45.0106
2	95.681	970.243	959.428	44.7058	44.6695
2	95.891	1098.78	1078.61	44.9055	44.4923
2	96.055	1426.5	1368.59	45.5325	44.3499
2	96.289	1356.55	1298.62	45.5929	44.1416
2	96.459	1113.7	1105.09	44.6119	43.9869
2	96.67	737.368	751.62	43.8812	43.7642
2	96.927	211.811	210.214	44.6065	43.4233
2	97.185	804.452	881.038	41.9546	43.0199
2	97.413	1619.03	1554.66	45.5086	42.6257
2	97.635	1252.48	1262.65	44.1808	42.2195
2	97.847	1010.55	1085.72	42.4664	41.8209
2	98.101	1361.35	1421.37	43.2334	41.3427
2	98.465	1879.53	2121.24	41.1592	40.6867
2	98.705	726.699	1027.15	35.4303	40.2934
2	98.988	1839.02	2371.14	37.7174	39.891
2	99.276	1774.82	2013.87	41.0175	39.5713
2	99.439	1284.82	1584.51	38.8511	39.4334
2	99.718	1263.45	1621.41	37.8361	39.2521
2	100.021	963.657	1283.38	36.9029	39.1194
2	100.358	590.983	805.83	36.3158	39.0294
2	100.63	483.388	756.654	32.9825	38.9851
2	100.91	1946.06	2290.07	40.0636	38.9515
2	101.168	1404.48	2020.53	34.9994	38.9193
2	101.624	2043.61	2217.58	42.2006	38.8254
2	101.81	2373	2885.99	39.2099	38.7622
2	101.993	949.485	1287.17	36.4598	38.6801
2	102.178	928.125	1246	36.7027	38.573
2	102.522	881.614	1163.46	37.1313	38.3787
2	102.691	852.626	1009.56	39.903	38.3015
2	102.926	874.646	1053.02	39.4711	38.2085
2	103.259	666.946	854.542	37.8765	38.0935
2	103.49	696.748	926.086	36.9523	38.0169
2	103.723	772.495	935.389	39.3228	37.9351
2	104.003	1005.45	1183.78	40.0505	37.8221
2	104.289	905.716	948.614	43.1491	37.6795
2	104.481	331.142	391.819	39.9211	37.5626
2	104.701	505.182	572.898	41.0325	37.4027
2	104.869	684.173	784.056	40.7569	37.2588
2	105.101	1550.5	1451.44	46.2085	37.0186
2	105.374	914.508	1032.37	41.1527	36.6756
2	105.615	685.901	1212.13	30.208	36.3307
2	105.901	957.555	1478.82	33.2998	35.8858
2	106.133	1132.89	1807.01	32.5423	35.5086
2	106.368	847.917	1383.68	32.0134	35.1224
2	106.549	589.434	963.509	31.9742	34.8285
2	106.844	387.814	658.952	31.0897	34.3692
2	107.083	794.806	1194.22	33.9522	34.0269
2	107.249	563.644	931.677	31.718	33.8111
2	107.452	1078.32	1589.06	34.4178	33.5538
2	107.756	813.653	1364.77	31.3832	33.1493
2	108.056	982.793	1506.53	33.476	32.7337
2	108.262	578.565	1000.76	30.6874	32.4426
2	108.535	828.371	1395.84	31.279	32.0539
2	108.748	683.758	1182.89	30.684	31.7514
2	109.092	818.289	1396.65	30.9882	31.2712
2	109.265	743.836	1289.46	30.6381	31.0364
2	109.702	1000.25	1525.96	33.5896	30.4742
2	110.075	889.021	1554.5	30.4448	30.0422
2	110.487	801.421	1443.56	29.7857	29.6332
2	110.693	776.142	1351.58	30.5363	29.4508
2	110.856	1138.87	2184.63	28.4198	29.3087
2	111.049	1061.94	1875.06	30.2274	29.1434
2	111.237	821.418	1568.82	28.5132	28.9859
2	111.759	817.198	1521.48	29.0624	28.5702
2	112.062	1272.86	2339.7	29.3408	28.3464
2	112.559	786.248	1472.13	28.9404	28.0131
2	112.753	497.667	1005	27.3356	27.8958
2	113.114	1268.97	2451.92	28.265	27.6991
2	113.361	407.275	883.568	25.8721	27.582
2	113.532	692.774	1401.68	27.2959	27.5099
2	113.731	1155.04	2097.37	29.6082	27.4281
2	113.932	635.894	1280.38	27.3967	27.3426
2	114.196	1058.79	1945.42	29.3498	27.2299
2	114.466	381.955	826.11	25.9333	27.1194
2	114.729	551.368	1146.43	26.7327	27.0218
2	114.957	1745.14	3395.94	28.1145	26.9495
2	115.149	1178.76	2320.34	27.8712	26.9001
2	115.509	670.916	1443.28	26.0417	26.8436
2	115.886	475.933	1037.62	25.7734	26.8477
2	116.177	465.361	1096.11	24.2623	26.9048
2	116.443	707.308	1573.99	25.3664	27.0051
2	116.755	746.596	1415.95	28.6636	27.2164
2	117.098	797.983	1662.21	26.6956	27.5762
2	117.333	429.892	942.057	25.6714	27.8821
2	117.605	768.064	1524.52	27.6963	28.2794
2	117.908	831.578	1717.82	26.8665	28.7561
2	118.113	925.033	1844.62	27.5991	29.087
2	118.407	592.794	1243.67	26.5493	29.5565
2	118.689	920.673	1891.57	26.9784	29.9826
2	118.998	1131.72	2352.14	26.7412	30.3987
2	119.372	1044.54	1526.36	34.621	30.7952
2	119.608	870.536	1304.21	34.0216	31.0171
2	119.869	1628.39	2413.16	34.2828	31.297
2	120.115	1176.27	1721.88	34.5785	31.5849
2	120.413	284.104	548.032	28.3006	31.9521
2	120.665	522.565	786.383	33.9153	32.2677
2	121.029	571.902	892.14	33.0631	32.7118
2	121.319	945.159	1398.34	34.3228	33.0388
2	121.537	489.736	770.958	32.8492	33.2595
2	121.703	539.623	759.12	35.5463	33.4089
2	121.976	928.403	1232.95	36.9734	33.6119
2	122.168	1237.27	1746.46	35.4631	33.7173
2	122.395	753.307	1096.76	34.7097	33.7928
2	122.793	876.325	1213.36	35.9368	33.8041
2	122.961	1729.84	2191.11	38.1681	33.772
2	123.28	1321.69	2087.9	32.7677	33.6672
2	123.668	884.331	1581.52	29.944	33.4923
2	123.878	1865.44	2401.68	37.7546	33.3899
2	124.056	1019.09	1693.14	31.6007	33.3054
2	124.332	530.71	892.128	31.3334	33.1889
2	124.573	1392.04	2194.34	32.8177	33.1121
2	124.769	734.761	1329.31	29.689	33.0742
2	125.021	658.957	1115.01	31.1841	33.0675
2	125.484	1149.94	1718.87	34.0763	33.0626
2	125.689	604.563	967.965	32.4542	33.0397
2	125.855	509.985	830.432	32.0631	33.0154
2	126.037	698.23	1190.34	31.0145	32.9853
2	126.203	751.348	1279.66	31.0363	32.9567
2	126.419	895.313	1385.43	33.253	32.921
2	126.818	1284.32	1995.67	33.155	32.8733
2	127.195	789.84	1216.51	33.3637	32.8699
2	127.451	532.237	888.276	31.4976	32.9022
2	127.84	1107.57	1740.11	32.8957	33.0228
2	128.004	1142.91	1790.96	32.9568	33.1046
2	128.239	1067.91	1603.05	33.9749	33.2592
2	128.764	855.258	1298.03	33.7126	33.7423
2	129.021	567.185	873.27	33.372	34.0293
2	129.212	629.588	938.802	34.1343	34.2565
2	129.442	792.766	1128.88	35.2487	34.5399
2	129.739	845.572	1217.02	34.9885	34.9112
2	130.007	832.985	1155.96	35.8811	35.2406
2	130.215	1295.92	1894.17	34.6151	35.4855
2	130.461	1502.31	1928.91	37.8235	35.7556
2	130.641	597.787	879.729	34.4505	35.9354
2	130.981	385.92	525.39	36.3549	36.2833
2	131.178	719.743	1130.7	32.8977	36.5047
2	131.397	1155.01	1620.03	35.6188	36.7643
2	131.765	1745.28	2027.67	40.3978	37.2232
2	132.041	901.399	1242.99	36.0376	37.5781
2	132.524	919.785	1142.1	38.6761	38.1993
2	132.851	1450.1	1702.92	40.1175	38.6047
2	133.103	1792.86	1947.61	42.1715	38.9005
2	133.356	2809.6	3123.92	41.5539	39.1774
2	133.66	1029.83	1132.67	41.8418	39.4761
2	134.102	1000.32	1290.66	37.6997	39.8269
2	134.31	930.226	1202.13	37.6597	39.9573
2	134.547	1112.42	1406.15	38.2205	40.0884
2	134.78	205.827	322.013	32.9949	40.2014
2	134.997	766.217	846.319	41.7292	40.2946
2	135.345	1495.48	1568.58	43.1102	40.4244
2	135.522	1033.62	1159.52	41.3185	40.4832
2	135.776	1397.68	1589.37	40.9603	40.5618
2	135.982	1441.46	1379.36	45.6037	40.6224
2	136.448	1009.13	1214.36	39.4833	40.7576
2	136.638	864.65	938.503	42.1937	40.8153
2	136.871	940.22	983.657	43.179	40.8907
2	137.118	1458.62	1616.47	41.6411	40.9544
2	137.323	1090.1	1147.53	43.013	40.9803
2	137.498	625.947	736.521	40.0663	40.9859
2	137.673	714.736	792.356	41.6319	40.979
2	137.85	702.932	801.792	40.8799	40.9615
2	138.272	697.768	694.821	44.5158	40.8915
2	138.476	926.781	1325.64	35.1395	40.8508
2	138.674	1994.41	2670.06	36.772	40.8118
2	138.986	1079.55	1448.97	36.7083	40.7594
2	139.522	985.063	1793.93	29.5443	40.73
2	139.787	1781.36	1803.02	44.0725	40.7609
2	140.162	1195.26	1332.41	41.4855	40.8285
2	140.362	799.572	877.584	41.8973	40.8639
2	140.624	1814.38	1554.77	48.6647	40.9127
2	140.84	968.663	935.962	45.3379	40.9572
2	141.128	1786.72	1726.62	45.3344	41.0257
2	141.334	1330.31	1278.07	45.4947	41.0833
2	141.509	1131.56	1196.34	42.8967	41.1393
2	141.734	965.189	939.889	45.125	41.2224
2	142.168	1231.17	1179.74	45.5663	41.4251
2	142.39	865.858	935.691	42.3109	41.5544
2	142.562	887.62	949.981	42.5691	41.6756
2	142.776	1443.03	1520.53	42.9867	41.8601
2	143.009	205.432	426.002	26.7876	42.0943
2	143.179	606.889	1076.48	30.1257	42.2812
2	143.355	223.133	684.61	19.5899	42.484
2	143.517	581.332	620.792	42.6287	42.6751
2	143.721	542.2	598.082	41.7646	42.9162
2	144.042	1278.88	1127.35	47.8744	43.2801
2	144.366	862.055	782.996	47.0426	43.6036
2	144.651	1193.66	1054.95	47.8025	43.8289
2	144.838	648.667	652.217	44.2523	43.9369
2	145.036	1263.81	1038.57	49.8403	44.0358
2	145.251	922.276	820.795	47.6086	44.1503
2	145.427	847.898	724.316	48.752	44.2479
2	145.704	525.947	562.402	42.5927	44.4052
2	145.926	710.063	657.929	46.491	44.5315
2	146.205	1103.17	909.205	49.7582	44.686
2	146.419	1578.53	1345.51	48.8132	44.7984
2	146.725	1299.07	1212.07	46.2993	44.9447
2	147.024	1107.13	1021.43	46.6099	45.0651
2	147.475	1212.94	1106.14	46.9312	45.1903
2	147.725	1388.67	1301.66	46.1723	45.2234
2	148.052	671.06	729.299	42.16	45.1882
2	148.235	1189.18	1121.21	46.0109	45.1222
2	148.413	772.509	858.042	41.5813	45.031
2	148.798	929.893	954.625	43.6891	44.761
2	149.054	537.429	627.958	40.2488	44.5414
2	149.372	1263.94	1265.11	44.3757	44.2437
2	149.702	604.658	673.751	41.4969	43.927
2	149.927	959.886	1000.36	43.283	43.7188
2	150.388	468.906	502.954	42.5104	43.3478
2	150.754	1005.41	986.655	44.9136	43.1419
2	151.067	538.117	577.658	42.4887	43.0554
2	151.586	803.78	832.701	43.4434	43.0795
2	151.921	1057.21	1132.59	42.543	43.1696
2	152.23	1086.48	1128.39	43.3759	43.2874
2	152.465	1547.4	1379.37	47.5635	43.3909
2	152.692	962.537	1053.24	41.9783	43.4965
2	152.855	674.038	755.512	41.3406	43.5727
2	153.203	690.765	872.679	38.2345	43.7269
2	153.579	549.407	516.577	46.0871	43.8626
2	153.778	708.33	697.481	44.8211	43.9136
2	153.948	1496.32	1348.59	47.2579	43.9424
2	154.116	285.943	505.724	30.1904	43.9641
2	154.427	1169.12	1021.77	48.1142	44.0079
2	154.852	929.274	892.954	45.4894	44.0727
2	155.236	1108.07	950.344	48.6405	44.1331
2	155.572	650.458	598.062	46.7045	44.185
2	155.982	840.144	762.271	47.0725	44.2439
2	156.167	581.579	585.877	44.2006	44.268
2	156.544	990.892	938.59	45.8838	44.3106
2	156.755	1299.76	1195.48	46.6948	44.3297
2	157.036	526.871	513.505	45.1013	44.3489
2	157.205	1067.66	996.649	46.2858	44.3565
2	157.53	736.07	779.644	42.8473	44.3494
2	157.81	444.483	466.994	43.065	44.318
2	158.005	974.622	971.71	44.482	44.2855
2	158.36	671.674	684.593	43.8838	44.2111
2	158.575	626.229	743.318	39.8391	44.1604
2	159.07	1647.9	1589.7	45.3821	44.0442
2	159.276	2175.52	1993.88	46.7932	44.0018
2	159.602	3094.42	2972.63	45.4973	43.9495
2	159.863	952.236	1073.34	41.1925	43.9262
2	160.274	926.586	910.318	44.8832	43.9346
2	160.523	1144.31	1156.42	44.1146	43.9732
2	160.903	1088.78	1230.85	41.1154	44.089
2	161.103	681.511	778.409	40.8444	44.1741
2	161.475	463.069	544.219	40.0975	44.3647
2	161.67	1445.93	1461.32	44.1131	44.4767
2	161.971	1786.21	1804.99	44.1166	44.6582
2	162.134	1506.61	1685.97	41.3835	44.7581
2	162.551	1071.28	1162.03	42.2108	45.0062
2	162.803	373.529	415.838	41.5206	45.143
2	162.982	1189.19	1009.09	48.9393	45.2303
2	163.193	1381.81	1230	47.6032	45.3198
2	163.374	1971.98	1706.51	48.3899	45.3825
2	163.735	968.937	889.489	46.7479	45.5137
2	164.048	1337.94	1139.62	48.8333	45.6538
2	164.306	999.575	983.424	44.8443	45.781
2	164.601	1889.77	1668.32	47.8333	45.9327
2	164.774	1384.94	1286.6	46.4192	46.022
2	165.018	974.147	886.97	46.975	46.145
2	165.328	2446.68	1954.25	50.6423	46.2901
2	165.51	1670.61	1396.24	49.3654	46.3664
2	165.711	1780.71	1516.61	48.8361	46.4405
2	166.002	698.938	762.993	42.0412	46.5241
2	166.248	508.88	512.271	44.2202	46.58
2	166.634	1995.85	1653.95	49.6043	46.662
2	167.156	1204.9	1144.27	45.8123	46.7614
2	167.512	1899.34	1559.28	49.8684	46.8212
2	167.737	1088.75	1074.38	44.7626	46.8554
2	167.948	952.135	923.998	45.219	46.885
2	168.238	891.387	909.726	43.8482	46.9215
2	169.508	1726.12	1586.59	46.7129	47.0216
2	169.991	774.634	751.537	45.2265	47.0323
2	170.377	863.615	802.926	46.3973	47.0292
2	170.713	511.649	610.278	39.7127	47.0178
2	171.142	688.901	669.877	45.1644	46.9908
2	171.528	1283.45	1229.33	45.5776	46.9554
2	171.73	1006.08	929.599	46.5686	46.9332
2	171.931	1110.01	1047.71	45.981	46.909
2	172.372	755.605	700.976	46.4575	46.8495
2	172.661	690.683	584.804	49.0006	46.8067
2	172.963	1159.49	939.924	50.2248	46.7597
2	173.225	767.241	699.206	46.9502	46.7175
2	173.47	1812.79	1234.7	55.1755	46.6775
2	173.688	1148.62	986.351	48.6057	46.6418
2	173.915	854.086	713.059	49.3954	46.6048
2	174.193	982.926	779.078	50.8599	46.5389
2	174.529	1441.64	1073.09	52.642	46.4129
2	174.776	618.568	605.409	44.9867	46.2969
2	175.08	1332.79	1074.43	50.3815	46.1375
2	175.254	1583.05	1228.38	51.4612	46.0424
2	175.423	1253.96	1106.57	47.8445	45.95
2	175.595	351.937	523.46	34.1949	45.8581
2	175.87	768.399	829.55	42.3373	45.7212
2	176.087	738.088	806.326	42.0215	45.627
2	176.336	519.182	589.396	41.0047	45.5401
2	176.53	952.835	1009.05	42.8523	45.4922
2	176.735	512.4	772.973	33.857	45.4434
2	176.967	1618.51	1480.16	46.8532	45.3703
2	177.234	1183.19	1115.83	46.0046	45.2686
2	177.435	918.342	870.074	45.8773	45.1837
2	177.831	469.489	476.572	43.9942	45.0087
2	178.254	777.169	708.724	46.9318	44.8323
2	178.558	1300.13	993.816	51.8868	44.7281
2	178.901	808.741	753.81	46.3276	44.648
2	179.391	1502.07	1325.74	47.8398	44.6318
2	179.784	1048.99	974.133	46.4295	44.7293
2	180.045	751.101	966.558	37.7664	44.8719
2	180.512	1485.4	1452.61	45.0092	45.295
2	180.682	1698.7	1709.87	44.2227	45.4907
2	181.046	1176.19	1263.1	42.4785	45.9607
2	181.313	835.358	815.058	45.0714	46.3333
2	181.673	1603.6	1427.65	47.599	46.8458
2	181.856	1639.5	1471.25	47.3781	47.101
2	182.066	1493.07	1339.17	47.392	47.3819
2	182.353	1380.16	1174.35	48.8628	47.7334
2	182.764	1555	1268.31	50.0517	48.1396
2	183.065	953.558	824.053	48.4284	48.3387
2	183.293	1440.89	1313.92	46.9333	48.4566
2	183.716	623.314	566.829	47.0094	48.6921
2	183.878	611.035	557.274	46.9292	48.7845
2	184.058	938.02	881.124	46.1135	48.8864
2	184.248	1405.69	1139.65	50.221	48.9915
2	184.436	808.42	747.895	46.5342	49.0911
2	184.668	1481.57	1150.68	51.4352	49.2055
2	184.992	2566.99	1835.22	53.791	49.343
2	185.179	1717.25	1172.05	55.1164	49.4075
2	185.573	1555.56	1139.66	53.0935	49.4981
2	185.846	1099.82	857.175	51.3366	49.5178
2	186.13	571.712	470.037	49.8272	49.4713
2	186.542	1428.3	1030.66	53.5262	49.2583
2	186.893	1305.15	1111.01	48.8504	48.9686
2	187.079	993.849	847.562	48.7993	48.7842
2	187.46	814.928	832.605	43.8186	48.3589
2	187.759	835.351	714.556	48.7145	47.9978
2	188.241	851.124	766.095	47.294	47.4083
2	188.678	623.343	613.38	44.8395	46.9142
2	189.103	998.559	882.302	47.8093	46.519
2	189.36	849.895	726.377	48.7383	46.3402
2	189.706	1449.4	1298.44	47.4255	46.1923
2	189.879	1199.47	1012.44	49.0877	46.1399
2	190.292	1113.43	1082.7	45.1639	45.9637
2	190.553	1014.84	903.115	47.6103	45.8341
2	190.79	674.042	678.216	44.2329	45.7177
2	191.066	346.276	484.178	35.6954	45.5978
2	191.357	1070.96	1138.71	42.7447	45.5064
2	191.655	2653.52	2368.08	47.5317	45.4694
2	191.845	2126.15	1608.16	52.1866	45.4849
2	192.104	841.974	792.63	46.0534	45.566
2	192.272	866.501	850.972	44.8933	45.6613
2	192.671	1008.08	917.298	46.9923	46.0926
2	193.103	1579.16	1394.98	47.8159	46.8516
2	193.426	1375.78	1242.03	47.2113	47.5496
2	193.67	1246.68	1203.48	45.3631	48.1176
2	193.902	1318.33	1426.63	42.2741	48.6688
2	194.137	740.388	810.798	41.9572	49.2195
2	194.396	1553.89	1523.88	44.932	49.7951
2	194.574	412.354	545.18	37.0853	50.159
2	194.838	795.288	702.947	47.7994	50.6314
2	195.116	501.729	405.338	50.3209	51.0159
2	195.352	899.79	670.398	52.6149	51.2285
2	195.581	1249.37	861.668	54.8178	51.3888
2	195.743	1172.1	851.217	53.3437	51.5136
2	196.026	1368.87	925.78	55.3777	51.746
2	196.189	1793.53	1098.74	58.2094	51.8841
2	196.448	2966.85	1492.32	63.8267	52.1023
2	196.766	1309.47	841.784	56.8305	52.3552
2	197.205	736.847	509.453	54.7469	52.6452
2	197.514	309.893	204.372	56.0983	52.7845
2	198.064	1083.04	684.841	57.3025	52.8414
2	198.438	1260.39	791.506	57.5	52.6996
2	198.856	1067.66	736.626	54.8069	52.1958
2	199.186	1925.27	1177.05	58.2678	51.5054
2	199.452	1054.46	721.552	55.0425	50.8135
2	199.761	669.449	651.073	45.1598	49.9108
2	200.14	583.646	609.897	43.2105	48.7396
2	200.322	898.483	848.32	45.9724	48.1812
2	200.533	779.559	802.696	43.608	47.5581
2	200.829	908.049	953.593	43.0775	46.7616
2	201.031	1057.52	997.529	45.9986	46.2935
2	201.315	1375.65	1387.31	44.1715	45.7741
2	201.484	2371.01	2187.53	46.6094	45.5584
2	201.863	849.949	853.962	44.2726	45.1854
2	202.108	1073.11	1062.47	44.6717	44.971
2	202.477	1438.74	1416.43	44.8264	44.6934
2	202.64	1715.24	1533.27	47.4856	44.5898
2	202.986	1471.47	1496.17	43.9489	44.4125
2	203.203	1851.82	1702.82	46.7017	44.3329
2	203.385	1468.79	1566.05	42.6703	44.2864
2	203.811	1724.77	1941.85	41.2235	44.2549
2	204.064	1511.97	1753.71	40.441	44.2912
2	204.323	1683.05	1981.55	40.0507	44.3739
2	204.642	348.609	762.635	25.7053	44.6074
2	205.002	1014.37	1030.11	43.9827	45.0798
2	205.204	848.776	825.081	45.1729	45.4195
2	205.5	1850.87	1458.03	51.0339	45.9863
2	205.765	1958.89	1331.46	55.2347	46.5379
2	205.992	1882.55	1425.18	52.1613	47.0242
2	206.267	1139.93	871.294	51.8889	47.6067
2	206.516	1368.12	1023.69	52.4935	48.1061
2	206.721	598.12	578.138	45.328	48.4822
2	206.928	741.46	650.05	48.0265	48.8173
2	207.152	653.411	569.48	48.1914	49.1158
2	207.339	891.044	691.584	51.4541	49.3598
2	207.631	1122.31	874.125	51.3551	49.8308
2	207.807	1309.84	889.185	55.2705	50.1537
2	208.001	1274.71	1440.11	41.1322	50.5313
2	208.208	1073.54	852.482	50.8074	50.947
2	208.425	986.57	770.797	51.2671	51.3822
2	208.633	963.73	774.702	50.4618	51.7844
2	208.948	1402.06	1121.41	50.6035	52.3343
2	209.121	1109.81	840.268	52.1582	52.5908
2	209.373	1085.49	813.631	52.4439	52.8861
2	209.749	842.571	617.936	53.0642	53.1055
2	209.99	1625.31	1081.64	55.839	53.0835
2	210.191	1209.58	908.747	52.3781	52.9773
2	210.424	1915.7	1331.9	54.5878	52.7691
2	210.841	1203.52	863.727	53.6819	52.2183
2	211.104	1313.47	1006.36	51.8205	51.7889
2	211.323	2247.97	1512.09	55.5331	51.4036
2	211.652	1169.03	871.053	52.6131	50.8091
2	211.938	1222.38	1002.5	49.897	50.3089
2	212.283	2245.35	1609.93	53.7082	49.7715
2	212.481	918.47	806.104	47.9965	49.5151
2	212.807	1618.45	1189.87	52.9945	49.2077
2	213.071	2395.96	1290.42	61.888	49.0098
2	213.331	1064.31	860.332	50.3046	48.7894
2	213.574	752.732	657.298	48.1381	48.5703
2	213.902	696.172	585.295	49.1991	48.2701
2	214.226	828.91	862.909	43.3127	47.9881
2	214.484	2103.34	1803.65	48.645	47.7878
2	214.786	506.272	737.414	34.6992	47.5958
2	215.013	736.48	945.883	37.8162	47.4915
2	215.327	692.801	849.211	39.0077	47.4182
2	215.548	695.265	898.915	37.6476	47.4253
2	215.78	1101.29	1359.51	38.8256	47.4703
2	216.034	1238.17	1262.06	43.882	47.54
2	216.52	1657.03	1431.65	48.4349	47.7269
2	216.716	2673.59	1916.95	53.7087	47.82
2	216.896	2329.59	1924.59	49.6909	47.9135
2	217.059	1912.82	1610.12	49.165	48.0041
2	217.235	284.632	293.462	43.5729	48.108
2	217.528	1838.43	1433.92	51.3149	48.293
2	217.898	1543.59	1100.22	53.8775	48.5448
2	218.082	1024.97	700.412	55.0816	48.6761
2	218.421	1480.23	1048.66	54.0513	48.9258
2	218.655	661.31	587.955	47.6365	49.1275
2	218.873	1196.62	898.532	52.3931	49.3574
2	219.076	1526.23	1074.49	54.2301	49.6005
2	219.276	1663.84	1119.5	55.5248	49.8607
2	219.688	897.3	670.169	52.5458	50.4341
2	219.867	737.393	678.811	46.6712	50.6879
2	220.126	1139.04	853.649	52.4479	51.0471
2	220.297	1772.05	1418.48	50.581	51.2732
2	220.575	2128.7	1403.27	56.1103	51.6103
2	220.791	1026.33	902.27	47.9501	51.8367
2	220.971	749.111	630.61	49.1632	51.9953
2	226.877	4201	3806.4	47.1105	55.926
2	227.244	1394.02	781.442	60.748	56.1231
2	227.631	1747.32	987.049	60.5285	56.3255
2	227.997	1131.09	644.008	60.3034	56.5118
2	228.403	1105.53	644.988	59.6066	56.7128
2	228.652	935.071	583.591	57.6771	56.8331
2	228.885	354.43	268.863	52.1037	56.9437
2	229.089	768.003	486.197	57.2692	57.039
2	229.29	674.722	406.708	58.6729	57.1314
2	229.554	1147.84	937.949	49.9994	57.2507
2	229.922	1351.2	842.453	57.7059	57.413
2	230.265	1282.63	791.979	57.9839	57.5679
2	230.671	1305.2	821.821	57.4242	57.7615
2	230.859	1748.97	1023.15	59.5292	57.8526
2	231.111	1085.73	658.021	58.5174	57.9743
2	231.37	1109.05	678.914	58.231	58.0968
2	231.575	802.797	556.535	54.6706	58.1905
2	231.872	760.884	468.567	58.0602	58.3188
2	232.222	1410.08	839.376	59.0316	58.4544
2	232.54	2552.68	1428.79	60.791	58.5586
2	232.997	1335.79	776.54	59.709	58.6686
2	233.19	1142.43	720.421	57.381	58.7009
2	233.4	1501.64	849.309	60.4936	58.7302
2	233.621	1579.94	892.921	60.515	58.7545
2	233.982	1005.98	701.967	54.4836	58.7807
2	234.251	1606.21	1033.84	56.7944	58.7896
2	234.578	1286.31	796.881	57.8892	58.7891
2	234.839	1163.85	748.217	56.8286	58.7801
2	235.274	971.852	649.872	55.7017	58.7494
2	235.962	2032.89	977.734	65.0895	58.6646
2	236.238	1618.07	921.243	60.3044	58.6194
2	236.407	1197.69	670.348	60.7922	58.5889
2	236.909	603.442	367.7	58.3631	58.4221
2	237.133	1077.43	623.303	59.8482	58.3094
2	237.483	1671.06	867.994	62.9166	58.1022
2	237.687	722.565	392.163	61.6693	57.9704
2	237.853	830.076	471.699	60.3589	57.8606
2	238.067	879.71	510.529	59.7581	57.719
2	238.364	592.505	370.331	57.6353	57.5304
2	238.656	569.756	493.257	48.3784	57.364
2	238.977	1952.49	1251.7	56.9091	57.2164
2	239.195	1653	1104.27	55.7297	57.1445
2	239.435	1013.06	719.127	53.9943	57.0983
2	239.745	1224.53	855.092	54.4628	57.073
2	240.01	1545.21	1008.84	56.3868	57.0657
2	240.186	2345.64	1489.52	57.1812	57.0675
2	240.366	1325.2	877.798	55.9729	57.0746
2	240.694	2068.53	1318.92	57.0643	57.0997
2	241.005	877.458	606.199	54.7692	57.1365
2	241.231	549.993	391.653	53.904	57.1702
2	241.776	1023.05	648.901	57.2145	57.2708
2	242.024	1833.85	1065.42	59.7269	57.3237
2	242.297	2229.91	1166.17	62.7241	57.3857
2	242.468	884.596	581.907	56.1709	57.4259
2	242.653	1467.7	1005.52	55.0084	57.4925
2	243.019	740.523	489.084	56.0564	57.7369
2	243.273	1750.88	1094.93	57.6201	57.9702
2	243.505	1533.55	853.393	60.9566	58.2104
2	243.687	940.253	606.919	56.713	58.4074
2	244.022	1158.04	707.752	58.2774	58.765
2	244.371	1350.88	857.704	57.1854	59.0909
2	244.567	961.113	565.823	59.3483	59.2351
2	244.756	918.26	533.189	59.7426	59.3376
2	244.941	1048.23	587.167	60.7692	59.3955
2	245.148	822.761	516.528	57.5086	59.4197
2	245.366	898.174	567.428	57.3285	59.4164
2	245.603	1298.43	632.317	64.7391	59.3838
2	245.909	1745.99	957.179	61.3832	59.3048
2	246.279	1923.4	1068.57	61.0037	59.1679
2	246.501	1133.33	621.397	61.3791	59.0713
2	246.805	1204.26	702.442	59.6128	58.9303
2	247.149	1570.51	886.795	60.5407	58.7708
2	247.363	1534.64	894.089	59.6467	58.6779
2	247.651	750.786	448.983	58.8998	58.5681
2	247.857	930.677	606.62	56.434	58.5049
2	248.08	1402.84	787.124	60.7211	58.4318
2	248.271	729.603	474.981	56.4687	58.3509
2	248.588	573.395	391.275	55.122	58.1864
2	248.801	1316.27	788.846	58.8382	58.0595
2	249.139	1532.36	965.745	57.3977	57.8411
2	249.422	945.741	574.357	58.4586	57.6509
2	249.698	1609.84	959.178	59.0051	57.4675
2	250.008	872.856	559.628	56.9061	57.2733
2	250.443	726.523	498.352	54.9733	57.0422
2	250.694	874.064	642.167	53.0138	56.9412
2	250.978	908.889	636.241	54.3927	56.8644
2	251.162	1088.81	747.985	54.9303	56.8389
2	251.4	1466.02	862.62	59.3632	56.8315
2	251.584	253.008	188.785	52.5729	56.8417
2	251.824	1539.31	1065.98	54.7012	56.8707
2	252.059	895.972	608.264	55.2689	56.9103
2	252.221	737.553	481.767	56.3729	56.9409
2	252.49	758.808	521.613	54.9121	56.9915
2	252.799	2425.62	1292.16	62.1997	57.0388
2	253.356	2618.76	1397.35	62.1527	57.0515
2	253.821	1412.98	854.831	58.5684	56.9405
2	254.131	1001.12	645.586	56.7406	56.7797
2	254.36	1063.95	667.665	57.5206	56.6289
2	254.781	1128.59	716.913	57.1717	56.3428
2	255.111	1204.7	732.301	58.4322	56.1119
2	255.98	2891.35	1591.09	61.2755	55.4872
2	256.183	964.755	644.993	55.7077	55.3398
2	256.833	661.262	480.396	53.3339	54.8701
2	257.029	1184.17	785.884	55.9181	54.7303
2	257.254	2182.47	1215.01	60.9448	54.5716
2	257.478	1271.32	710.515	60.8339	54.4157
2	257.659	885.068	533.423	58.6771	54.2918
2	257.844	1098.21	694.069	57.3175	54.1649
2	258.073	1072.67	712.091	55.9098	54.0049
2	258.454	830.962	549.42	56.0249	53.7328
2	258.779	20.2385	24.4396	39.3931	53.4964
2	259.035	13.7204	15.3072	41.4642	53.3083
2	259.504	109.165	116.9	42.554	52.962
2	265.418	4825.71	3264.99	55.3662	50.113
2	265.722	9.49349	12.3809	37.4293	50.129
2	265.916	12.6801	17.2723	36.3409	50.1518
2	266.209	865.248	622.715	53.6016	50.2055
2	266.48	961.745	693.608	53.5421	50.2766
2	266.914	1273.23	875.279	54.9106	50.4627
2	267.221	860.213	825.562	45.5236	50.6522
2	267.412	741.162	554.333	52.5058	50.7898
2	267.706	1046.05	764.538	53.1618	51.0254
2	267.952	1056.59	707.584	55.6593	51.2395
2	268.215	1408.55	967.063	54.9473	51.4801
2	268.503	1737.36	1012.81	59.6292	51.7509
2	268.746	1616.19	1147.81	53.9808	51.9801
2	269.042	1235.77	816.791	56.0347	52.2534
2	269.474	1013.34	768.601	52.1072	52.6248
2	269.871	1489.4	1184.04	50.7756	52.9184
2	270.146	1440.17	1026.35	53.882	53.0953
2	270.785	629.78	537.953	48.7538	53.458
2	270.949	1695.56	1235.03	53.2592	53.5397
2	271.413	1035.25	821.164	50.8387	53.7446
2	271.727	262.56	403.885	33.3934	53.8605
2	271.9	961.229	726.274	52.2167	53.9162
2	272.073	1089.12	810.121	52.662	53.966
2	272.264	1151.21	723.243	57.4883	54.0141
2	272.593	1008.16	693.531	54.891	54.0793
2	272.789	591.058	485.989	49.8245	54.1073
2	272.979	733.485	552.674	52.295	54.1267
2	273.368	1308.68	752.995	60.003	54.1527
2	273.651	1509.58	1057.85	54.3626	54.1644
2	273.828	2050.2	1164.97	60.3608	54.1684
2	274.112	843.077	594.073	54.2045	54.1695
2	274.291	632.589	469.952	52.6974	54.1666
2	274.486	1408.17	940.166	55.7464	54.1603
2	274.786	1812.66	1095.77	58.5908	54.1438
2	275.141	2257.89	1300.89	59.9649	54.1134
2	275.54	1361.75	894.874	56.2002	54.0644
2	275.828	1452.87	962.625	55.9651	54.0189
2	276.008	1398.66	946.116	55.3721	53.9715
2	276.183	1946.12	1234.22	57.2183	53.8967
2	276.446	747.539	537.174	53.6454	53.7387
2	276.651	1062.47	739.009	54.5754	53.5843
2	276.95	1291.24	973.371	52.2822	53.3225
2	277.386	1184.05	928.172	51.1728	52.8956
2	277.64	684.631	577.889	49.0874	52.6409
2	277.976	1229.15	886.472	53.5417	52.3194
2	278.181	1057.09	1114.66	42.9677	52.1414
2	278.441	1950.96	1596.88	49.9524	51.9458
2	278.652	983.811	768.604	51.2684	51.8193
2	278.986	825.798	699.557	48.9866	51.6689
2	279.361	1399.82	1041.7	52.649	51.5481
2	279.534	1379.12	1019.21	52.8464	51.5061
2	280.101	494.204	544.469	41.7973	51.4089
2	280.294	604.735	506.439	49.3088	51.3843
2	280.466	1357.42	908.67	55.6712	51.3635
2	280.795	1138.94	895.655	51.0827	51.3219
2	281.102	1375.72	992.349	53.5368	51.2743
2	281.306	1394.64	991.046	53.9639	51.2342
2	281.511	842.977	652.883	51.5145	51.1847
2	281.729	1093.24	754.671	54.7919	51.1195
2	281.916	1607.58	1129.98	54.2752	51.0669
2	282.161	1279.63	945.447	52.8533	51.0231
2	282.367	2026.48	1405.34	54.6605	51.0028
2	282.634	1573.44	1359.01	48.4435	50.9901
2	282.887	1557.78	1299.26	49.4236	50.9836
2	283.084	1944.83	1604.33	49.7328	50.9761
2	283.281	1429.06	1123.05	51.1016	50.9617
2	283.704	1161.29	1008.54	48.2903	50.8876
2	283.912	1106.83	941.366	48.875	50.8193
2	284.165	1215.5	996.064	49.9195	50.6981
2	284.368	681.851	586.145	48.576	50.5648
2	284.577	1737.89	1384.95	50.7068	50.394
2	284.827	2059.86	1554.41	52.2524	50.1532
2	285.117	1474.12	1244.28	49.0876	49.8321
2	285.351	2302.56	1608.53	54.4514	49.5469
2	285.631	1941.13	1469.84	52.1552	49.1827
2	285.804	1296.54	1116.42	48.5291	48.949
2	286.132	1075.48	961.395	47.4853	48.4964
2	286.398	941.453	872.622	46.4817	48.1284
2	286.734	1538.09	1319.87	48.6254	47.6755
2	286.952	1144.27	1055.48	46.6156	47.3954
2	287.35	1234	1133.9	46.7216	46.842
2	287.695	1388.9	1262.76	47.0155	46.2874
2	287.928	948.288	941.426	44.5983	45.8836
2	288.218	1436.82	1363.49	45.8332	45.3585
2	288.429	1220.14	1146.17	46.1125	44.9665
2	288.604	1699.1	1640.53	45.3581	44.6387
2	288.992	1095.59	1056.94	45.3811	43.916
2	289.336	997.368	1040.11	43.2652	43.2976
2	289.55	1269.75	1210.15	45.7148	42.9323
2	290.053	406.909	496.612	39.1195	42.1616
2	290.314	700.952	825.154	40.0544	41.8254
2	290.669	918.946	1021.21	41.5678	41.42
2	290.982	719.659	849.857	39.9722	41.0891
2	291.255	430.685	549.059	38.004	40.8193
2	291.449	1682.46	1861.37	41.6861	40.6375
2	291.757	1176.44	1321.2	41.2893	40.3645
2	292.231	581.349	685.335	40.0173	39.9782
2	292.448	646.694	785.251	39.2507	39.8136
2	292.69	783.494	1002.19	37.9191	39.6379
2	292.904	642.758	777.631	39.3449	39.4889
2	293.08	896.272	1038.47	40.4687	39.3703
2	293.342	735.747	1151.99	32.976	39.1997
2	293.773	819.077	1030.3	38.3452	38.9586
2	294.013	794.236	960.092	39.3664	38.8508
2	294.387	778.484	963.762	38.7526	38.7139
2	294.57	1083.16	1287.46	39.8031	38.6583
2	295.042	1445.97	1571.14	42.1653	38.5407
2	295.49	596.092	753.835	38.2088	38.4505
2	295.682	774.149	892.243	40.6072	38.4143
2	295.921	391.462	514.679	37.2254	38.3688
2	296.135	519.143	704.687	36.4278	38.3258
2	296.317	366.195	488.126	36.8806	38.2862
2	296.524	1308.67	1396.66	42.6449	38.2366
2	296.798	1363.09	1532.58	41.2589	38.164
2	297.081	1310.57	1605.47	39.0235	38.0855
2	297.286	964.185	1190.81	38.8138	38.0288
2	297.475	1367.99	1564.62	40.8086	37.9783
2	297.682	1029.15	1249.19	39.2601	37.9264
2	297.987	1659.33	2085.22	38.3699	37.8599
2	298.259	660.37	901.656	36.2824	37.8144
2	298.419	747.972	927.555	38.7093	37.7954
2	298.627	658.681	1062.08	32.2904	37.7808
2	298.825	1610.01	2182.31	36.4633	37.7789
2	299.23	1391.33	1808.77	37.5089	37.8048
2	299.46	1617.61	2011.4	38.6402	37.8337
2	299.842	404.558	586.376	34.8181	37.9029
2	300.076	545.758	703.306	37.7306	37.9573
2	301.365	869.185	1233.32	35.3354	38.3953
2	301.71	699.717	1030.41	34.4347	38.5445
2	302.194	1413.21	1921.39	36.3879	38.7705
2	302.448	1367.63	1553.94	40.9816	38.8954
2	302.806	1086.4	1299.94	39.6304	39.0771
2	303.236	579.691	730.035	38.3153	39.3015
2	303.536	647.035	688.307	42.7315	39.4603
2	303.783	746.649	837.711	41.315	39.6144
2	303.949	594.598	700.986	40.0161	39.7404
2	304.146	1504.64	1471.94	44.9995	39.9082
2	304.488	1068.87	1200.38	41.2897	40.2317
2	304.728	550.428	662.766	39.4679	40.4704
2	304.891	724.527	858.982	39.8697	40.6322
2	305.156	1236.39	1345.95	42.1153	40.8861
2	305.503	1076.75	1119.94	43.3363	41.1821
2	305.86	814.444	982.057	39.4312	41.415
2	306.047	233.987	383.038	31.9407	41.4975
2	306.245	719.702	876.191	39.1832	41.5454
2	306.505	1638.79	1755.17	42.5502	41.5474
2	306.922	1438.07	1654.81	40.649	41.4417
2	307.153	1224.05	1359.21	41.5885	41.3448
2	307.449	727.636	781.216	42.4849	41.2018
2	307.73	1258.86	1193.23	45.8649	41.0651
2	307.907	441.48	419.384	45.8045	40.9873
2	308.117	495.005	558.417	41.1709	40.9111
2	308.335	747.387	818.245	41.9643	40.8585
2	308.565	574.283	644.026	41.3271	40.842
2	308.745	582.201	643.248	41.7216	40.8637
2	308.907	486.986	632.676	37.5257	40.8803
2	309.086	1358.86	1355.41	44.4698	40.8616
2	309.345	1561.69	1579.01	44.1012	40.7842
2	309.526	947.715	904.975	45.6617	40.7082
2	309.842	2237.09	2267.71	44.0316	40.5644
2	310.076	1523.35	1675.88	41.8355	40.4743
2	310.248	1667.98	2048.68	38.9558	40.4307
2	310.494	884.959	1163.85	37.218	40.4197
2	310.728	1348.19	1629.92	39.3633	40.4853
2	310.906	962.404	1116.5	40.4359	40.5978
2	311.1	2211.84	2216.86	44.339	40.7814
2	311.406	765.334	990.351	37.6261	41.1727
2	311.738	649.269	919.317	35.3873	41.7149
2	311.98	2352.28	2765.46	40.0885	42.1712
2	312.379	1221.31	1542.32	38.2447	43.0033
2	312.549	1163.82	1242.63	42.6327	43.3776
2	312.858	1159.82	1410.89	39.2035	44.0713
2	313.193	1615.19	1922.89	39.762	44.8195
2	313.499	1044.18	1618.95	33.2069	45.475
2	313.717	335.835	466.827	35.8399	45.9128
2	314.069	1523.57	1149.51	52.2574	46.5453
2	314.347	1147.12	890.107	51.4615	47.0605
2	314.535	1687.66	1335.83	50.8986	47.4665
2	314.736	1868.04	1316.15	54.208	47.9398
2	314.91	972.838	766.733	51.0199	48.3736
2	315.133	671.226	564.648	49.1829	48.9499
2	315.434	1050.7	805.206	51.8144	49.7381
2	315.804	1085.33	765.185	54.1891	50.6714
2	316.112	1931.66	1159.88	58.7834	51.3704
2	316.471	934.061	683.099	53.1447	52.0377
2	316.731	1190.03	821.924	54.7768	52.3869
2	316.913	1424.84	987.502	54.6781	52.5492
2	317.197	911.101	616.398	55.3679	52.6501
2	317.419	996.417	725.877	53.2554	52.6127
2	317.581	1430.76	881.11	58.0595	52.5322
2	317.764	855.067	568.949	55.8437	52.3969
2	317.989	1125.97	825.715	53.0664	52.1802
2	318.181	945.804	702.019	52.7226	51.9642
2	318.579	1412.24	982.681	54.5641	51.4768
2	318.764	892.241	718.427	50.415	51.2545
2	318.95	979.833	1488.28	33.6937	51.048
2	319.244	1302.84	1635.44	38.3977	50.7815
2	319.519	985.549	844.081	48.6797	50.6305
2	319.755	1590.58	1136.27	53.8132	50.5148
2	319.959	1094.91	787.532	53.6187	50.363
2	320.126	1363.95	1002.38	53.0055	50.2101
2	320.548	669.901	549.69	49.8822	49.7459
2	320.843	1431.2	1116.98	51.2975	49.3901
2	321.122	1453.05	1072.34	52.886	49.0601
2	321.301	615.39	480.321	51.2952	48.8632
2	321.602	1268.41	945.457	52.6023	48.579
2	322.076	1948.6	1406.6	53.5163	48.3165
2	322.251	346.713	975.557	21.036	48.297
2	322.473	1930	1712.79	47.6872	48.3298
2	322.659	1440.97	1367.13	45.839	48.3944
2	322.952	1052.88	958.907	46.9679	48.5538
2	323.431	1611.65	1229.96	51.9324	48.9281
2	323.719	1545.54	1300.16	49.1824	49.1957
2	323.927	1029.31	892.097	48.3475	49.3977
2	324.181	1344.43	1055.54	51.1285	49.645
2	324.354	1264.58	951.685	52.3298	49.8086
2	324.587	1010.4	838.261	49.5725	50.0161
2	324.926	2675.74	2110.15	51.0026	50.2757
2	325.162	985.048	724.794	52.971	50.415
2	325.41	938.959	745.316	50.8187	50.552
2	325.631	1749.18	1122.06	56.8913	50.6921
2	325.981	867.33	689.06	50.794	50.9405
2	326.23	1247.91	925.604	52.7426	51.1309
2	326.425	907.627	642.255	54.0843	51.2844
2	326.661	893.821	743.013	49.5168	51.4718
2	326.937	549.633	453.402	49.7328	51.6882
2	327.436	815.018	600.516	52.9317	52.0521
2	327.869	1666.37	1225.58	52.9834	52.3147
2	328.135	1099.93	835.152	52.0775	52.4401
2	328.303	1574.84	1278.96	50.1731	52.5021
2	328.584	647.686	563.161	48.2573	52.5898
2	328.774	834.203	642.094	51.6903	52.6442
2	328.941	2061.27	1378.89	55.6907	52.6881
2	329.247	866.404	632.211	53.2082	52.7568
2	329.487	663.148	489.778	52.8641	52.7984
2	329.649	934.413	703.127	52.3331	52.8196
2	329.813	775.008	581.416	52.4191	52.8347
2	330.068	1024.19	785.611	51.7884	52.8445
2	330.282	731.862	596.937	50.0513	52.8385
2	330.49	1103.03	824.373	52.5268	52.8193
2	330.733	2008.15	1369.95	55.13	52.7786
2	330.939	1591.3	1027.77	56.6958	52.7281
2	331.33	716.581	579.116	50.311	52.5949
2	331.773	992.601	740.272	52.5871	52.3904
2	332.096	556.148	440.525	50.8782	52.2095
2	332.506	1348.69	1022.54	52.1189	51.9463
2	332.85	844.919	637.343	52.2636	51.7006
2	333.24	2264.84	1585.52	54.3912	51.3994
2	333.814	1131.56	893.42	50.9695	50.9226
2	334.201	1435.42	998.352	54.5773	50.5859
2	334.428	1026.95	769.631	52.4485	50.3851
2	334.815	2493.21	1685.62	55.3872	49.9965
2	335.068	986.856	766.207	51.4445	49.7007
2	335.267	1357.74	1178.93	48.2955	49.4498
2	335.487	1242.47	1012.47	50.0774	49.1578
2	335.891	1502.66	1308.54	48.215	48.5951
2	336.156	517.063	633.815	39.007	48.2177
2	336.418	1353.72	1268.32	46.1847	47.8467
2	336.712	1119.8	1119.41	44.4101	47.4415
2	337.161	1357.68	1202.77	47.7361	46.8675
2	337.326	1976.95	1764.58	47.527	46.6762
2	337.718	832.606	861.246	43.4846	46.2785
2	337.972	1293.55	1277.25	44.7458	46.0667
2	338.428	1402.17	1252.22	47.5122	45.7565
2	338.617	606.668	626.887	43.5126	45.6483
2	338.86	1505.35	1452.55	45.3751	45.5218
2	339.046	1075.9	1056.17	44.9049	45.4318
2	339.264	1616.02	1607.93	44.5372	45.3307
2	339.495	906.007	842.509	46.3917	45.2253
2	339.694	755.767	787.977	43.2713	45.133
2	339.901	1080.23	1030.92	45.6774	45.0324
2	340.254	1340.26	1217.02	47.0502	44.8423
2	340.515	1171.12	1094.6	46.2512	44.6795
2	340.69	692.627	735.654	42.7734	44.5652
2	340.956	471.411	458.005	45.1876	44.4003
2	341.23	540.967	626.644	40.4751	44.2386
2	341.432	1010.65	1027.14	43.9612	44.1228
2	341.613	1870.26	1628.7	48.2141	44.0202
2	341.81	1317.21	1258.55	45.6454	43.9086
2	342.02	1167.52	1169.92	44.3448	43.7883
2	342.217	1227.26	1081.97	47.8712	43.673
2	342.4	1110.26	1146.16	43.5384	43.5624
2	342.63	1015.87	930.099	46.8215	43.4174
2	342.914	239.138	286.343	39.6122	43.2259
2	343.141	837.725	867.029	43.4694	43.0548
2	343.476	1049.64	1128.34	42.4515	42.7657
2	343.653	1120.79	1179.01	43.0318	42.5993
2	343.926	911.522	1016.39	41.4785	42.3299
2	344.164	982.77	1051.94	42.5659	42.0873
2	344.343	366.385	473.282	37.6701	41.9032
2	344.653	1247.59	1310.04	43.0799	41.5875
2	344.881	468.452	524.752	41.3569	41.363
2	345.275	780.587	879.387	41.2067	41.0041
2	345.704	1406.03	1542.35	41.9122	40.6771
2	345.975	505.278	671.453	36.9574	40.5033
2	346.257	985.763	1185.72	39.4946	40.3346
2	346.551	898.335	986.52	41.8829	40.171
2	346.949	699.062	910.515	37.4615	39.9674
2	347.242	960.25	1204.42	38.4184	39.8291
2	347.425	688.064	859.434	38.5248	39.7472
2	347.678	542.552	697.868	37.7779	39.639
2	347.936	882.715	1027.33	40.3523	39.5339
2	348.161	588.56	701.746	39.7226	39.446
2	348.327	764.486	939.723	38.9352	39.3832
2	348.514	1094.81	1236.16	41.1473	39.3141
2	348.696	1190.01	1267.51	42.6978	39.2538
2	348.901	1066.5	1175.93	41.7757	39.1996
2	349.247	1255.52	1447.79	40.5938	39.1342
2	349.805	1226.62	1422.11	40.4525	39.0728
2	350.081	1026.48	1304.59	38.0823	39.0501
2	350.332	579.081	793.385	36.1973	39.0273
2	350.58	293.049	587.345	27.4929	38.9984
2	350.867	1075.04	1314.43	39.0724	38.9515
2	351.191	1691.9	1807.44	42.6184	38.8736
2	351.469	1149.9	1233.13	42.5161	38.7788
2	351.707	490.981	640.933	37.4048	38.6725
2	352.115	1479.84	1496.09	44.104	38.4313
2	352.356	1742.26	1995.71	40.7688	38.2591
2	352.777	838.121	1174.32	35.6446	37.9184
2	352.967	1433.78	1588.99	41.6402	37.7525
2	353.32	962.774	1151.86	39.6339	37.4325
2	353.754	659.377	909.442	36.0324	37.0329
2	354.001	1139.26	1357.97	39.7299	36.8102
2	354.302	691.501	895.236	37.6141	36.5508
2	354.683	351.245	537.552	33.5145	36.2519
2	354.971	1101.37	1571.82	35.1944	36.0563
2	355.343	1065.21	1580.06	34.2602	35.8536
2	355.507	443.235	675.384	33.618	35.7759
2	355.884	655.701	1006.1	33.4532	35.5819
2	356.178	650.113	983.765	33.7831	35.4224
2	356.411	1714.08	2252.58	37.2367	35.2953
2	356.594	978.066	1491.44	33.6004	35.1973
2	356.978	943.956	1406.72	34.1487	35.0034
2	357.451	575.227	841.274	34.6006	34.8037
2	357.608	1054.78	1448.86	36.1334	34.7509
2	358.13	930.33	1346.76	34.8482	34.6402
2	358.398	712.591	1038.13	34.6945	34.6301
2	358.656	497.811	764.475	33.4333	34.6593
2	358.889	624.782	934.342	34.0648	34.7191
2	359.132	818.007	1157.25	35.4082	34.8102
2	359.46	741.03	1089.04	34.4835	34.9706
2	359.628	1010.31	1377.85	36.3113	35.0657
2	359.964	478.056	746.015	33.0546	35.2736
2	360.218	2813.84	3342.49	39.8194	35.4395
2	360.461	601.553	937.7	33.0805	35.5994
2	360.656	661.542	1072.06	32.174	35.7248
2	360.89	846.275	1191.7	35.5217	35.8679
2	361.243	514.031	729.39	35.3349	36.0586
2	361.556	969.895	1345.61	35.8873	36.2217
2	361.903	1927.74	2096.78	42.138	36.4263
2	362.091	946.978	1260.37	36.9187	36.5459
2	362.428	838.709	952.903	40.9835	36.7729
2	362.677	632.131	839.211	36.9817	36.9488
2	363.167	335.24	429.595	37.8729	37.3078
2	363.559	685.982	910.458	36.9885	37.5999
2	363.819	1060.39	1491.2	35.5549	37.7924
2	364.084	807.744	1083.24	36.7292	37.9852
2	364.342	1062	1348.69	38.1018	38.1675
2	364.513	978.24	1288.47	37.1801	38.2844
2	364.739	916.259	1055.08	40.6308	38.439
2	365.042	833.699	1099.65	37.1444	38.6529
2	365.328	960.558	1220.17	38.0955	38.8601
[truncated: 38,919 more rows]
