# Supplementary material for: Functional Centromeres Determine the Activation Time of Pericentric Origins of DNA Replication in Saccharomyces cerevisiae
Source: PLoS Genet. 2012 May 10;8(5):e1002677. doi: 10.1371/journal.pgen.1002677 (PMC3349730; doi:10.1371/journal.pgen.1002677)
Supplement: Dataset S3 — Z score values for the wild type strain (shown in Figure 5, Figure 6, and Figures S4, S5, S6). (XLS) [file pgen.1002677.s003.xls]

## Sheet: README
Key
WT = wild type strain
Chr=chromosome
Coord_kb = coordinates in kilo base pairs
z score raw = z score based on normalized but unsmoothed percent replication values
z score raw = z score based on smoothed percent replication values

## Sheet: WT 40 min
Chr	Coord_kb	z score raw	z score smoothed
1	0.048	-1.27154	-1.11191
1	0.193	-1.00487	-1.07707
1	0.766	-1.10973	-0.94596
1	1.516	-0.846368	-0.791595
1	2.287	-1.02203	-0.655761
1	2.834	0.0390536	-0.57494
1	2.997	-0.442698	-0.553524
1	3.194	1.29532	-0.529033
1	3.505	-0.360918	-0.49291
1	3.736	-0.465553	-0.468074
1	3.891	-0.232735	-0.452353
1	4.075	-0.442882	-0.434668
1	4.229	-0.504237	-0.420675
1	4.372	-0.775085	-0.408461
1	4.58	1.179	-0.392219
1	4.857	0.191013	-0.373243
1	5.169	-0.356765	-0.355248
1	5.349	-0.264314	-0.346376
1	5.626	-1.02263	-0.334713
1	5.763	-0.209422	-0.329777
1	5.987	-0.441085	-0.322806
1	6.146	-0.433703	-0.31863
1	6.32	-0.216877	-0.314738
1	6.75	0.336523	-0.307821
1	6.973	0.275616	-0.305539
1	7.162	-0.523913	-0.305641
1	7.322	1.06271	-0.308208
1	7.748	0.654221	-0.324265
1	8.117	-0.907218	-0.34631
1	8.298	-0.822086	-0.358948
1	8.471	-0.399912	-0.371723
1	8.646	0.0504518	-0.385027
1	8.845	-0.982911	-0.400228
1	9.065	-0.333357	-0.416595
1	9.25	-0.785445	-0.429567
1	9.438	-0.606761	-0.441607
1	9.582	-0.662116	-0.449812
1	9.737	-0.155536	-0.458872
1	9.989	-0.0257244	-0.476677
1	10.241	0.0283753	-0.497836
1	10.499	-0.477913	-0.52243
1	10.771	1.05673	-0.550956
1	11.079	-0.879601	-0.585665
1	11.227	-0.397534	-0.602986
1	11.364	-1.17597	-0.619265
1	11.599	-0.950415	-0.647491
1	13.246	-1.31108	-0.822075
1	14.005	-0.563155	-0.862633
1	14.275	-0.617014	-0.866952
1	14.632	-1.27214	-0.865975
1	15.417	-0.444125	-0.846638
1	16.138	-0.562922	-0.810793
1	16.454	-0.972245	-0.790433
1	16.825	-0.39545	-0.7634
1	17.254	-0.725697	-0.728443
1	17.518	0.0182314	-0.705224
1	17.759	-0.897326	-0.683046
1	18.506	-0.469138	-0.609599
1	19.765	-0.703975	-0.477398
1	21.406	-0.220019	-0.312722
1	22.502	0.161856	-0.223776
1	22.516	0.123853	-0.222803
1	23.206	0.324713	-0.17375
1	25.415	-1.38106	-0.0247317
1	27.166	0.454582	0.0450543
1	27.452	-0.643616	0.0493501
1	27.615	0.686726	0.0507081
1	27.935	-0.223201	0.0509255
1	28.19	-0.189855	0.0486427
1	28.525	-0.273511	0.042112
1	28.686	0.0236982	0.0374726
1	28.855	0.522748	0.031509
1	29.094	0.00538557	0.0210949
1	29.351	0.282581	0.00621803
1	29.675	0.572086	-0.0186628
1	29.826	0.272393	-0.0322491
1	30.166	0.40994	-0.0665845
1	30.377	-0.663146	-0.0899663
1	30.638	0.981506	-0.120432
1	30.873	-0.17712	-0.148784
1	31.019	-0.184934	-0.166605
1	31.18	-0.498017	-0.186264
1	31.327	0.701656	-0.204087
1	31.533	-0.450449	-0.228616
1	31.804	0.0812501	-0.259559
1	32.163	-0.468119	-0.307175
1	32.394	-0.256985	-0.344825
1	32.706	0.623037	-0.401789
1	32.929	-0.875312	-0.44525
1	33.096	-0.580341	-0.478517
1	33.252	-0.839228	-0.509683
1	33.457	-0.550854	-0.550101
1	33.809	-0.595698	-0.615702
1	33.986	-0.890611	-0.645703
1	34.34	-0.790648	-0.696883
1	34.527	0.0276177	-0.717933
1	34.736	-0.638913	-0.735505
1	34.992	-0.751587	-0.747873
1	35.156	-0.981014	-0.751022
1	35.305	-0.842888	-0.751039
1	35.595	-0.159973	-0.744433
1	35.779	-0.199106	-0.736487
1	35.924	-1.05179	-0.728604
1	36.219	-0.335684	-0.709341
1	36.657	-0.292487	-0.676887
1	37.056	-0.704665	-0.648848
1	37.207	-0.0363053	-0.639816
1	37.408	-0.795281	-0.629918
1	37.568	-0.569686	-0.624205
1	37.857	-0.59606	-0.615236
1	38.03	-0.35073	-0.609352
1	38.277	-0.530169	-0.60045
1	38.497	0.349805	-0.592178
1	38.703	-0.059633	-0.584274
1	38.846	-0.955808	-0.578763
1	39.096	-1.06454	-0.569217
1	39.409	0.384059	-0.55771
1	39.58	-0.508172	-0.551772
1	39.844	0.0421076	-0.543287
1	40.035	-0.773937	-0.537789
1	40.193	-0.715791	-0.533726
1	40.358	-0.33159	-0.530008
1	40.717	-0.224482	-0.5237
1	41.031	-0.889191	-0.519974
1	41.229	-0.761624	-0.51838
1	41.603	-0.172729	-0.516733
1	41.85	0.0671321	-0.516477
1	42.18	-0.673419	-0.516949
1	42.332	-0.0480388	-0.517418
1	42.507	-0.0515168	-0.518107
1	42.678	-0.658256	-0.518902
1	42.864	-0.446445	-0.519861
1	43.055	-0.5595	-0.520899
1	43.205	-0.882508	-0.522105
1	43.356	0.00128189	-0.523983
1	43.707	-0.969633	-0.530038
1	43.934	-0.384113	-0.534476
1	44.103	-0.19319	-0.537661
1	44.488	0.666619	-0.543254
1	44.697	-0.0897351	-0.544592
1	44.941	-0.357489	-0.543931
1	45.092	0.292249	-0.542044
1	45.244	-0.989881	-0.538809
1	45.5	-1.15513	-0.529883
1	45.768	0.221674	-0.515131
1	46.151	-0.546241	-0.4791
1	46.392	-0.971741	-0.447747
1	46.537	-0.447442	-0.426648
1	46.773	-0.943312	-0.390007
1	47.067	-0.6177	-0.342807
1	47.274	-1.04222	-0.310307
1	47.567	-0.52284	-0.268025
1	47.751	-1.15616	-0.245091
1	47.912	-0.900574	-0.228131
1	48.146	-0.530949	-0.209891
1	48.337	0.265481	-0.201731
1	48.508	0.949355	-0.200408
1	48.71	0.964814	-0.20483
1	48.93	0.980866	-0.214584
1	49.205	1.71215	-0.232992
1	49.446	-0.429055	-0.253816
1	49.594	0.598658	-0.268362
1	50.13	-0.130952	-0.328581
1	50.476	-0.635449	-0.370335
1	50.673	-0.420809	-0.393871
1	51.019	-0.738321	-0.432989
1	51.176	-0.751549	-0.449209
1	51.371	-0.112953	-0.467509
1	51.554	-0.703627	-0.482421
1	51.691	-1.13237	-0.493444
1	51.988	-0.690094	-0.522148
1	52.215	-0.0728373	-0.547733
1	52.376	-0.328286	-0.567365
1	52.618	-0.957397	-0.598579
1	53.092	-0.513174	-0.66266
1	53.254	-0.989945	-0.684549
1	53.553	-0.933086	-0.723637
1	53.7	-0.973628	-0.741832
1	53.873	-0.773812	-0.762038
1	54.057	-1.17009	-0.781764
1	54.223	-1.04413	-0.797695
1	54.427	-0.233344	-0.815018
1	54.573	-0.451032	-0.826214
1	55.016	0.536682	-0.855034
1	55.267	1.48568	-0.868627
1	55.755	-0.770347	-0.891431
1	55.953	-0.339097	-0.899928
1	56.231	-0.744005	-0.911734
1	56.374	-0.548623	-0.917929
1	56.581	-0.745357	-0.92726
1	56.986	-0.824197	-0.94766
1	57.14	-0.686316	-0.956478
1	57.442	-0.705757	-0.976033
1	57.667	-1.10121	-1.00337
1	57.816	-0.928626	-1.03203
1	58.076	-1.0897	-1.09535
1	58.458	-1.26683	-1.19947
1	58.656	-1.36708	-1.24887
1	58.904	-1.19743	-1.29706
1	59.254	-0.685437	-1.32236
1	59.569	-0.342609	-1.31623
1	59.949	-0.67691	-1.30481
1	60.185	-0.676834	-1.29196
1	60.339	-1.11465	-1.28
1	60.527	-0.923046	-1.26059
1	60.674	-1.26716	-1.2411
1	61.077	-1.09489	-1.15337
1	61.276	-1.11657	-1.09189
1	61.51	-1.22123	-1.0077
1	61.755	-0.600002	-0.909027
1	61.996	-1.29164	-0.804903
1	62.223	-1.21519	-0.703517
1	62.38	-0.38526	-0.633056
1	62.566	-0.6557	-0.550706
1	62.719	-1.12429	-0.484934
1	62.995	-0.688112	-0.373751
1	63.171	-0.320161	-0.309833
1	63.564	2.44723	-0.194452
1	63.886	0.255747	-0.11667
1	64.022	-0.1034	-0.0832072
1	64.205	-0.581247	-0.0381174
1	64.405	0.226695	0.010702
1	64.651	0.972407	0.069153
1	64.813	1.10415	0.106136
1	64.975	0.224033	0.141513
1	65.252	-0.354116	0.197287
1	65.447	-0.192772	0.232187
1	65.797	-0.0659291	0.28365
1	65.99	1.32479	0.304833
1	66.305	0.610756	0.326553
1	66.506	-0.975127	0.327939
1	66.742	0.218189	0.313872
1	66.901	0.594262	0.296531
1	67.134	-0.206853	0.262282
1	67.325	-0.155031	0.228509
1	67.605	-0.63697	0.173922
1	67.816	0.0224546	0.131998
1	68.025	0.405835	0.0925875
1	68.291	0.402243	0.0493968
1	68.461	1.64247	0.0280465
1	68.67	-0.185088	0.010794
1	68.863	-0.736174	0.00568289
1	69.042	-0.0294147	0.010004
1	69.198	0.185861	0.019108
1	69.346	-0.569821	0.0316498
1	69.515	-0.781682	0.0498142
1	69.682	0.58469	0.070925
1	69.987	-0.294084	0.114656
1	70.223	-0.525528	0.150208
1	70.409	-0.00453036	0.177466
1	70.564	0.939104	0.198699
1	70.747	-0.398087	0.221
1	71.002	-0.032332	0.244974
1	71.286	0.67871	0.258425
1	71.466	0.671108	0.26245
1	71.618	0.45318	0.266849
1	71.774	-0.272715	0.271971
1	71.925	-0.199965	0.277199
1	72.146	0.961538	0.284688
1	72.479	0.0735505	0.293689
1	72.66	-0.0511368	0.296419
1	72.86	-0.626438	0.29686
1	73.253	1.0606	0.287187
1	73.432	1.22821	0.276982
1	73.659	1.07125	0.257734
1	73.812	0.404397	0.2403
1	73.997	0.740466	0.212353
1	74.179	-0.148784	0.176786
1	74.322	-0.436986	0.143984
1	74.602	-0.376253	0.0696705
1	74.745	0.303244	0.0276641
1	74.931	-0.473042	-0.029881
1	75.15	0.204162	-0.100293
1	75.399	-0.535462	-0.1814
1	75.677	-0.312315	-0.269774
1	76.011	-0.872571	-0.367272
1	76.223	-0.700232	-0.421188
1	76.42	0.380462	-0.463825
1	76.654	-0.164726	-0.509572
1	76.865	-0.717454	-0.550588
1	77.036	-0.366278	-0.583479
1	77.358	-0.454873	-0.644043
1	77.614	-0.856972	-0.690398
1	77.886	-0.500723	-0.737339
1	78.058	-0.77029	-0.765545
1	78.423	-1.05687	-0.82087
1	78.725	-0.668999	-0.8612
1	78.983	-0.606332	-0.891128
1	79.151	-0.46763	-0.90813
1	79.338	-0.829754	-0.92456
1	79.671	-0.868935	-0.946364
1	80.017	-0.853721	-0.959732
1	80.173	-0.480005	-0.963208
1	80.383	-0.743006	-0.965841
1	80.69	-0.998755	-0.966351
1	80.866	-0.547865	-0.965346
1	81.062	-1.14442	-0.963527
1	81.274	-0.605626	-0.96115
1	81.714	-0.141617	-0.956886
1	81.922	-0.559792	-0.956151
1	82.213	-0.550429	-0.957638
1	82.551	-0.0153604	-0.96453
1	82.726	-1.12399	-0.970897
1	82.907	-0.912404	-0.979438
1	83.113	-0.847864	-0.991079
1	83.276	-0.795336	-1.00137
1	83.439	-0.635134	-1.0123
1	83.738	-0.509495	-1.03303
1	84.118	-0.810709	-1.05826
1	84.428	-1.05621	-1.07554
1	84.738	-0.573992	-1.08772
1	84.878	-1.11029	-1.091
1	85.116	-1.24508	-1.09275
1	85.383	-0.825427	-1.08797
1	85.711	-1.02971	-1.07028
1	86.049	-0.63247	-1.03979
1	86.188	-0.279951	-1.02446
1	86.367	-0.683083	-1.00289
1	86.65	-1.28709	-0.965804
1	87.046	-0.759911	-0.911287
1	87.195	-1.13683	-0.891013
1	87.4	-1.00808	-0.864166
1	87.671	-0.810396	-0.83177
1	87.976	-0.970687	-0.801625
1	88.125	-0.584043	-0.790081
1	88.334	-0.987336	-0.778168
1	88.589	-0.989499	-0.767959
1	88.803	1.20713	-0.760793
1	89.105	-0.524119	-0.752549
1	89.275	-0.610621	-0.74873
1	89.418	0.0641266	-0.745906
1	89.566	-0.979361	-0.743306
1	89.823	-0.635059	-0.739424
1	90.086	2.13852	-0.73605
1	90.379	-1.05424	-0.732667
1	90.636	-1.13456	-0.72973
1	90.967	-0.412203	-0.725554
1	91.203	-0.597337	-0.722022
1	91.535	-0.804125	-0.719469
1	91.71	-0.731809	-0.720187
1	91.958	-1.30561	-0.723234
1	92.242	-1.24143	-0.729098
1	92.435	-0.905292	-0.734183
1	92.63	0.769621	-0.739963
1	92.856	-0.380578	-0.747168
1	93.08	-1.09963	-0.754509
1	93.423	-0.962685	-0.765339
1	93.666	-1.10138	-0.772114
1	94.078	-1.00847	-0.78051
1	94.357	-0.55251	-0.783057
1	94.634	-0.218545	-0.782332
1	94.986	-0.405762	-0.777013
1	95.127	-0.754514	-0.773721
1	95.395	-0.77722	-0.765969
1	95.774	-0.417571	-0.752453
1	96.055	1.05417	-0.741201
1	96.393	-0.634716	-0.727128
1	96.548	-0.917858	-0.720719
1	96.844	-0.457723	-0.708986
1	97.199	-0.670395	-0.696548
1	97.477	-1.01256	-0.688719
1	97.746	1.4209	-0.683281
1	98.078	-1.01396	-0.678364
1	98.328	-1.17842	-0.675113
1	98.627	-0.388018	-0.671832
1	98.797	-1.23636	-0.670301
1	99.061	-0.302243	-0.66846
1	99.313	-0.693075	-0.667372
1	99.49	-0.97882	-0.667036
1	99.703	-1.07526	-0.667133
1	99.88	-1.08669	-0.667659
1	100.15	-0.7588	-0.669293
1	100.418	0.357242	-0.671978
1	100.758	-0.177138	-0.677033
1	101.036	0.0609011	-0.680616
1	101.293	-0.493377	-0.682001
1	101.656	-0.502159	-0.682062
1	101.818	0.18997	-0.681788
1	101.962	-0.899672	-0.681572
1	102.334	-0.753002	-0.681949
1	102.575	-0.984187	-0.683609
1	102.842	-0.984088	-0.687494
1	103.308	0.0728654	-0.701499
1	103.638	-0.395885	-0.718715
1	103.894	-0.934061	-0.737224
1	104.104	0.0734023	-0.756254
1	104.502	0.359058	-0.819736
1	104.793	-0.501654	-0.887053
1	105.018	-0.763914	-0.944037
1	105.2	-0.914068	-0.989785
1	105.451	-0.990146	-1.04754
1	105.621	-0.840016	-1.08023
1	105.785	-1.19172	-1.10468
1	106.081	-0.395648	-1.14724
1	106.309	-0.999119	-1.18544
1	106.502	-1.01865	-1.2191
1	106.89	-1.1074	-1.28312
1	107.15	-1.3747	-1.31759
1	107.287	-1.09633	-1.33131
1	107.439	-1.27876	-1.34422
1	107.577	-1.27841	-1.35541
1	107.739	-0.727346	-1.36783
1	107.949	-1.3	-1.38265
1	108.086	-0.919785	-1.39147
1	108.293	-0.684838	-1.40339
1	108.459	-1.34044	-1.41162
1	108.616	-1.14638	-1.41824
1	108.786	-1.20539	-1.42403
1	109.06	-1.38422	-1.43013
1	109.359	-1.45079	-1.43181
1	109.581	-0.512819	-1.4294
1	109.921	-0.898605	-1.42196
1	110.204	-0.905471	-1.41325
1	110.408	-1.05496	-1.40509
1	110.65	-0.887937	-1.39293
1	110.836	-1.32236	-1.38146
1	110.99	-0.461289	-1.3704
1	111.293	-0.95573	-1.344
1	111.446	-1.23071	-1.3281
1	111.662	-1.04183	-1.3024
1	111.811	-0.727586	-1.2823
1	112.001	-0.520642	-1.25366
1	112.247	-0.990782	-1.21121
1	112.482	-0.977041	-1.16246
1	112.637	-0.886886	-1.12515
1	112.789	-1.04357	-1.08514
1	113.089	-0.853227	-0.997945
1	113.326	-0.962499	-0.923239
1	113.52	-0.95956	-0.859571
1	113.74	-1.17676	-0.785904
1	113.932	-1.079	-0.721366
1	114.228	-0.851905	-0.623614
1	114.425	0.228235	-0.561158
1	114.597	-0.689822	-0.509232
1	114.854	-0.302792	-0.437651
1	115.039	-0.773944	-0.388169
1	115.197	0.208655	-0.344536
1	115.419	0.0227945	-0.281556
1	115.574	-0.311794	-0.236731
1	115.733	0.624891	-0.190283
1	115.996	0.081135	-0.113042
1	116.311	0.578798	-0.0211657
1	116.505	0.355627	0.0343275
1	116.65	-0.216493	0.0749472
1	116.938	0.798262	0.152687
1	117.274	-0.383147	0.236865
1	117.636	0.489224	0.317266
1	117.814	0.725141	0.352445
1	117.995	-0.330518	0.385731
1	118.162	0.893974	0.414433
1	118.398	-0.484147	0.452091
1	118.6	0.410417	0.481997
1	118.759	1.23815	0.504267
1	119.041	-0.428756	0.541568
1	119.266	0.55547	0.569845
1	119.56	-0.0575884	0.60566
1	119.86	0.343337	0.6419
1	120.059	0.354712	0.666317
1	120.272	-0.10232	0.693221
1	120.499	0.00875987	0.725109
1	120.671	0.341671	0.752272
1	120.939	0.986032	0.798226
1	121.076	0.864071	0.822803
1	121.242	1.2881	0.853012
1	121.46	0.808086	0.892548
1	121.785	-0.338146	0.948779
1	121.957	0.824821	0.976038
1	122.237	1.50673	1.0148
1	122.43	1.30318	1.03634
1	122.586	1.16167	1.04998
1	122.957	0.60496	1.06621
1	123.157	0.933812	1.06489
1	123.537	1.27633	1.04651
1	123.747	0.6152	1.02852
1	124.041	0.285727	0.995432
1	124.182	1.08207	0.976739
1	124.353	0.429451	0.951973
1	124.642	0.863439	0.905789
1	124.839	0.23811	0.871895
1	125.02	1.49937	0.839542
1	125.448	0.802144	0.760775
1	125.694	0.486967	0.715651
1	125.917	0.604981	0.67589
1	126.223	0.109543	0.61262
1	126.524	0.221876	0.534224
1	127.032	0.66154	0.377937
1	127.322	-0.173213	0.282082
1	127.508	0.488161	0.220416
1	127.783	0.51206	0.131545
1	128.042	-0.185258	0.0530448
1	128.196	-0.213953	0.00994151
1	128.361	0.289717	-0.0324627
1	128.5	-0.547275	-0.0646297
1	128.709	-0.510463	-0.105869
1	129.043	-0.074654	-0.150663
1	129.362	-0.426684	-0.170536
1	129.523	0.502203	-0.174393
1	129.699	0.267899	-0.174525
1	130.007	-0.331112	-0.166102
1	130.157	-0.06283	-0.158743
1	130.328	-0.515265	-0.148329
1	130.543	-0.523299	-0.13292
1	130.727	-0.607513	-0.118389
1	130.91	0.243886	-0.10336
1	131.163	-0.767878	-0.0827847
1	131.344	-0.240928	-0.0690212
1	131.648	0.177625	-0.0495241
1	131.922	0.328315	-0.0315787
1	132.118	0.219696	-0.015317
1	132.329	0.110149	0.00487925
1	132.548	-0.572997	0.0282844
1	132.979	-0.365025	0.0795412
1	133.13	0.303862	0.0985234
1	133.42	-0.286875	0.135511
1	133.565	0.756313	0.15395
1	133.954	1.19211	0.201763
1	134.282	0.0718031	0.238464
1	134.556	1.75993	0.265182
1	134.759	0.0545126	0.281994
1	135.124	0.459278	0.303264
1	135.426	0.0327024	0.313443
1	135.77	0.817782	0.320556
1	135.967	0.428339	0.323961
1	136.112	-0.48833	0.326716
1	136.279	-0.164439	0.330589
1	136.423	0.269524	0.334866
1	136.645	-0.472775	0.343875
1	136.81	0.253068	0.353027
1	136.993	-0.664751	0.366227
1	137.199	0.790234	0.385653
1	137.396	0.900296	0.409522
1	137.718	-0.260748	0.45918
1	137.857	0.207331	0.484125
1	138.112	-0.350977	0.53491
1	138.317	0.595491	0.580079
1	138.668	0.670105	0.665354
1	138.806	0.844085	0.701314
1	139.027	-0.0807481	0.761392
1	139.288	0.668952	0.835773
1	139.438	1.42749	0.879943
1	141.556	0.189362	1.53399
1	141.737	1.39489	1.58576
1	142.098	0.417581	1.68364
1	142.436	1.97875	1.77495
1	142.594	1.93287	1.81955
1	143.011	0.496019	1.94049
1	143.256	1.81147	2.01212
1	143.448	1.69698	2.06769
1	143.668	3.05766	2.13004
1	143.904	2.62465	2.19451
1	144.106	1.8644	2.247
1	144.337	0.916043	2.30318
1	144.582	1.0248	2.35734
1	144.835	0.42044	2.40628
1	145.069	1.37828	2.44424
1	145.221	1.35879	2.46508
1	145.428	2.68394	2.48941
1	145.636	2.32879	2.50955
1	145.992	1.89192	2.53524
1	146.344	3.08028	2.55157
1	146.651	3.06629	2.56008
1	146.912	1.47921	2.5642
1	147.099	3.59567	2.56591
1	147.363	0.939219	2.56721
1	147.714	1.39683	2.56833
1	147.88	2.55212	2.56916
1	148.022	0.444212	2.57024
1	148.227	2.57839	2.57079
1	148.638	2.02979	2.56441
1	148.973	1.60073	2.55272
1	149.14	1.67652	2.545
1	149.317	2.41821	2.53559
1	149.571	0.28073	2.52013
1	149.713	2.80594	2.5106
1	149.904	2.52987	2.49692
1	150.158	2.95701	2.47744
1	150.34	1.65385	2.46277
1	150.616	1.12545	2.4397
1	150.754	1.93137	2.42792
1	150.964	0.758615	2.40759
1	151.12	1.47215	2.38994
1	151.365	1.89693	2.35917
1	151.546	1.95589	2.33506
1	151.765	0.997433	2.30558
1	152.201	0.842716	2.25127
1	152.366	2.99304	2.23406
1	152.547	2.55056	2.21104
1	153	3.00017	2.11859
1	153.409	1.6127	2.02029
1	153.642	1.41929	1.97043
1	153.883	2.21145	1.93119
1	154.24	0.778124	1.90961
1	154.531	2.09867	1.91404
1	154.679	1.19938	1.9163
1	154.956	1.70126	1.92169
1	155.152	0.280231	1.92716
1	155.293	0.751272	1.93234
1	155.481	1.30799	1.9413
1	155.813	1.71064	1.96435
1	155.959	1.92587	1.97802
1	156.232	0.650514	2.01054
1	156.414	0.275133	2.03791
1	156.611	1.81526	2.07331
1	156.971	0.495147	2.15549
1	157.22	1.73704	2.22002
1	157.409	2.42712	2.26764
1	157.766	1.48046	2.35304
1	157.944	1.26861	2.39281
1	158.186	2.09566	2.44322
1	158.325	2.61941	2.47
1	158.598	0.761006	2.51737
1	158.966	1.41704	2.56868
1	159.128	3.56169	2.58611
1	159.499	3.17841	2.61263
1	159.769	4.57112	2.61901
1	160.004	2.92147	2.61481
1	160.192	1.26008	2.60461
1	166.141	0.35321	1.02853
1	166.406	-0.0238984	0.989798
1	166.6	1.61724	0.96791
1	166.755	0.250458	0.954627
1	166.934	0.242803	0.944198
1	167.138	1.236	0.939082
1	167.374	0.068611	0.942695
1	167.71	0.0258427	0.966728
1	168.001	0.474074	1.00679
1	168.159	0.0630698	1.03649
1	168.332	-0.167395	1.07572
1	168.621	0.0927378	1.16486
1	169.027	0.126222	1.34077
1	169.276	0.130592	1.47103
1	169.465	0.617268	1.57814
1	169.771	0.433129	1.76153
1	170.117	0.444241	1.97527
1	170.26	1.44197	2.06309
1	170.526	1.56277	2.22194
1	170.716	1.47542	2.32949
1	171.049	0.751114	2.49995
1	171.32	2.85588	2.61587
1	171.474	3.37676	2.6704
1	171.679	3.70989	2.73592
1	171.844	3.71394	2.78701
1	172.079	3.58907	2.85673
1	172.342	1.944	2.92977
1	172.71	4.04319	3.02137
1	172.912	3.04585	3.06556
1	173.253	2.8546	3.12888
1	173.464	1.76228	3.16021
1	173.619	2.32809	3.17904
1	173.917	1.67488	3.20453
1	174.183	2.1769	3.21442
1	174.351	2.51832	3.21395
1	174.748	1.92148	3.1843
1	174.913	1.89181	3.16017
1	175.099	2.22092	3.12579
1	175.339	1.77869	3.07163
1	175.517	3.07438	3.02538
1	175.949	0.743275	2.89683
1	176.407	1.81381	2.74559
1	176.603	0.699109	2.67942
1	177.113	2.23491	2.51305
1	177.285	1.77768	2.46125
1	177.542	2.17487	2.39033
1	177.719	2.90756	2.34709
1	177.911	1.14248	2.30238
1	178.25	2.52915	2.22077
1	178.467	1.0859	2.16721
1	178.619	0.976039	2.12928
1	178.768	1.27796	2.09187
1	179.16	2.22606	1.99316
1	179.455	1.10534	1.91943
1	179.603	1.54181	1.8829
1	179.758	2.27024	1.84509
1	180.043	2.24683	1.77719
1	180.213	2.66542	1.73792
1	180.536	0.911433	1.66644
1	180.674	1.82717	1.63692
1	180.922	0.483982	1.58389
1	181.067	2.23925	1.55282
1	181.321	0.533363	1.49811
1	181.497	-0.173098	1.45986
1	181.679	0.434296	1.41992
1	181.992	0.934125	1.35001
1	182.298	1.41126	1.27976
1	182.441	0.0420968	1.24615
1	182.59	0.121071	1.21053
1	182.991	-0.059477	1.11125
1	183.527	-0.238767	0.969239
1	183.853	0.329617	0.879452
1	184.01	1.59236	0.836394
1	184.21	1.05406	0.781704
1	184.441	1.00014	0.718753
1	184.951	1.50128	0.580521
1	185.284	1.94213	0.490764
1	185.483	2.25738	0.437294
1	185.656	0.303698	0.390903
1	185.903	-0.0993364	0.324808
1	186.157	0.287123	0.256995
1	186.472	-0.148446	0.173085
1	186.672	-0.632609	0.119904
1	186.886	-0.801579	0.0603021
1	187.252	-0.693472	-0.0527671
1	187.397	-0.86943	-0.100781
1	187.755	-0.679595	-0.225202
1	187.917	-0.0857593	-0.283557
1	189.742	-0.590871	-0.923615
1	189.932	-0.655882	-0.97806
1	190.077	-0.385161	-1.01676
1	190.409	-0.532916	-1.09476
1	190.562	-1.06616	-1.12515
1	190.83	-0.828255	-1.16889
1	191.162	-0.738784	-1.20445
1	191.466	-0.981124	-1.21902
1	191.693	-1.07863	-1.22056
1	191.84	-0.96945	-1.21777
1	192.001	-0.738645	-1.21165
1	192.237	-1.39458	-1.19752
1	192.384	-1.24492	-1.18602
1	192.546	-0.774521	-1.17129
1	192.821	-1.55295	-1.14225
1	193.22	-0.386811	-1.09398
1	193.611	-0.648363	-1.04385
1	193.813	-0.162944	-1.01838
1	194.018	-0.33614	-0.99367
1	194.279	-1.17136	-0.955005
1	194.508	-1.14213	-0.909248
1	194.667	-1.02871	-0.87222
1	195.007	-0.0846315	-0.782436
1	195.154	-0.691339	-0.740585
1	195.63	-0.833581	-0.601412
1	195.811	-0.97744	-0.550007
1	196.008	-0.513559	-0.496991
1	196.175	-0.600688	-0.455476
1	196.563	0.638716	-0.376214
1	196.754	0.0153	-0.348598
1	196.92	-0.230401	-0.332085
1	197.117	-0.383626	-0.317214
1	197.254	0.179868	-0.307239
1	197.432	-0.540512	-0.294904
1	197.73	-0.471077	-0.276376
1	198.003	-0.351892	-0.262452
1	198.417	0.11427	-0.24863
1	198.619	0.457144	-0.245759
1	198.759	0.41508	-0.245483
1	198.901	0.496163	-0.246756
1	199.146	-0.213352	-0.252936
1	199.31	-0.103391	-0.26012
1	199.576	0.922921	-0.277443
1	199.729	-0.470808	-0.290244
1	200.086	0.462414	-0.325749
1	200.353	-0.809852	-0.357595
1	200.514	-0.727541	-0.379046
1	200.883	-0.289173	-0.434751
1	201.043	-0.683298	-0.4618
1	201.236	-0.556485	-0.496809
1	201.375	-0.453015	-0.52366
1	201.597	-0.59482	-0.569436
1	201.766	-0.80269	-0.606705
1	202.009	-0.284091	-0.664029
1	202.179	-0.529377	-0.706796
1	202.393	-0.368621	-0.761398
1	202.726	0.115018	-0.84387
1	202.94	-1.15504	-0.895282
1	203.187	-1.31237	-0.953091
1	222.967	-0.930178	-1.46248
1	225.052	-0.704539	-1.19378
1	227.155	-1.07977	-0.892258
1	227.296	-0.138821	-0.871151
1	227.433	-1.41422	-0.850551
1	229.526	1.53714	-0.526038
1	229.802	-1.13044	-0.482121
1	230.056	-0.87872	-0.441526
2	6.566	-1.10871	-1.14609
2	8.282	-1.23875	-0.920759
2	8.619	-0.201691	-0.88446
2	8.802	-0.797896	-0.865866
2	9.057	-0.392629	-0.841279
2	9.526	-0.797826	-0.800112
2	9.79	0.26104	-0.779271
2	9.988	-0.832484	-0.764752
2	10.155	-0.0629073	-0.753252
2	10.392	-0.611459	-0.738108
2	10.831	-1.10092	-0.713735
2	11.171	-0.75942	-0.698322
2	11.589	-0.378302	-0.683495
2	11.771	-0.146712	-0.678345
2	11.934	0.166126	-0.674357
2	12.113	-0.602855	-0.67062
2	12.43	0.15114	-0.665538
2	12.642	-0.840888	-0.663145
2	13.062	-0.91279	-0.660502
2	13.231	-0.834861	-0.660135
2	13.529	-0.889254	-0.660324
2	13.82	-0.113067	-0.66139
2	14.048	-0.696524	-0.664141
2	14.219	-0.854407	-0.668117
2	14.55	-0.607062	-0.679536
2	14.744	-0.612417	-0.687966
2	14.912	-0.312823	-0.695977
2	15.211	-0.454533	-0.71116
2	15.383	-0.345633	-0.720031
2	15.633	-0.937563	-0.732516
2	15.814	-1.04311	-0.740892
2	16.047	-0.537784	-0.750359
2	16.354	-0.0524508	-0.759653
2	16.596	-0.348708	-0.76566
2	16.797	0.414689	-0.771144
2	17.065	-0.779684	-0.77884
2	17.503	-0.257173	-0.79138
2	17.687	-0.73934	-0.796277
2	17.978	-0.715738	-0.80313
2	18.141	-0.497855	-0.806327
2	18.535	-1.23879	-0.811496
2	19.008	-0.808985	-0.811441
2	19.208	-0.889287	-0.808859
2	19.537	-0.272306	-0.800557
2	19.869	-0.579633	-0.787819
2	20.086	-0.291301	-0.777854
2	20.279	-1.21267	-0.768312
2	20.462	-1.19606	-0.758959
2	20.628	-0.773497	-0.750435
2	20.792	-1.14679	-0.742171
2	21.067	-0.262651	-0.729173
2	21.262	-0.0999879	-0.721014
2	21.516	-1.12099	-0.712277
2	21.824	-0.559321	-0.705465
2	22.018	-0.185927	-0.702497
2	22.471	-0.375398	-0.69429
2	22.751	0.303303	-0.688745
2	22.961	-0.42851	-0.684564
2	23.28	-0.457419	-0.678478
2	23.5	-0.107775	-0.674664
2	23.774	0.00145579	-0.670594
2	24.12	-0.764432	-0.666932
2	24.308	-0.250317	-0.665813
2	24.599	-0.615952	-0.665544
2	24.829	0.0887062	-0.666777
2	25.071	-0.799818	-0.66915
2	25.416	-0.520136	-0.673526
2	25.663	-0.916535	-0.677191
2	25.904	-0.975303	-0.681046
2	26.191	-1.0288	-0.68582
2	26.628	-0.55213	-0.693007
2	26.891	-0.211661	-0.69701
2	27.223	-0.265913	-0.701407
2	27.615	-0.623773	-0.705232
2	27.79	-1.01067	-0.706327
2	28.099	-0.555735	-0.707138
2	28.312	-0.586369	-0.706604
2	28.533	-0.982172	-0.704922
2	28.709	0.199308	-0.702796
2	29.063	-0.623228	-0.696528
2	29.6	-0.682746	-0.682369
2	35.567	-0.5021	-0.371747
2	35.788	-0.642009	-0.362582
2	36.21	0.308942	-0.347054
2	36.473	-0.87086	-0.338825
2	36.683	-0.680297	-0.333126
2	36.928	-0.410786	-0.328133
2	37.164	-0.582707	-0.325338
2	37.399	0.504047	-0.324198
2	37.712	-0.287761	-0.324682
2	37.919	-0.806188	-0.32593
2	38.153	-0.299124	-0.327914
2	38.543	-0.106168	-0.331757
2	38.763	-0.307664	-0.333761
2	38.964	-0.7061	-0.335211
2	39.2	-0.345977	-0.336175
2	39.564	0.283676	-0.335389
2	39.987	2.14646	-0.33972
2	40.184	0.0598333	-0.345925
2	40.42	-0.719939	-0.356004
2	40.66	1.33868	-0.36846
2	40.851	-0.918884	-0.379424
2	41.293	-0.0860015	-0.405979
2	41.458	-0.987183	-0.415532
2	41.622	-0.797915	-0.424426
2	41.984	-0.518245	-0.440646
2	42.267	-0.484134	-0.448611
2	42.449	-0.474375	-0.450861
2	42.676	-0.640012	-0.455148
2	42.86	-0.2319	-0.462558
2	43.205	-0.151828	-0.483398
2	43.659	0.024005	-0.518051
2	43.848	-0.72317	-0.532682
2	44.063	-0.501743	-0.548098
2	44.309	-0.788479	-0.562771
2	44.495	-0.107065	-0.570805
2	44.685	-1.29844	-0.575471
2	45.013	-1.00998	-0.572896
2	45.221	1.12142	-0.562795
2	45.481	-0.443223	-0.539638
2	45.655	-1.02375	-0.518273
2	45.878	-0.1624	-0.48527
2	46.081	-0.308633	-0.450858
2	46.255	-0.443855	-0.4189
2	46.518	-0.308646	-0.367873
2	46.709	-0.839401	-0.329939
2	46.973	-0.689118	-0.278158
2	47.17	0.907953	-0.241292
2	47.472	-0.0398061	-0.190208
2	47.964	-0.231466	-0.109537
2	48.177	-0.611647	-0.0720376
2	48.589	-0.460319	0.00448176
2	48.779	0.83994	0.0414009
2	49.306	0.990344	0.148554
2	49.778	0.129259	0.249615
2	50.097	0.582756	0.320145
2	50.66	0.47369	0.448001
2	50.908	0.515108	0.505351
2	51.08	0.284336	0.54539
2	51.307	0.0339568	0.598474
2	51.694	0.352284	0.696323
2	51.934	-0.16332	0.762884
2	52.209	1.21357	0.842899
2	52.422	1.55675	0.906568
2	52.585	0.0133213	0.955732
2	52.872	0.271048	1.04203
2	53.074	0.746776	1.10166
2	53.255	1.18968	1.15367
2	53.492	-0.00461473	1.21888
2	53.781	0.915523	1.29245
2	53.97	0.875134	1.33613
2	54.341	1.50921	1.4188
2	54.654	0.754332	1.48927
2	54.946	2.61269	1.55494
2	55.259	0.984409	1.6246
2	55.511	0.385716	1.67965
2	55.694	1.22106	1.71881
2	55.903	1.10277	1.76251
2	56.173	2.22771	1.817
2	56.357	1.71015	1.85265
2	56.549	1.58511	1.88838
2	56.864	1.91385	1.94335
2	57.104	2.3711	1.98132
2	57.412	1.94058	2.02478
2	57.626	2.3908	2.0521
2	57.794	0.934213	2.07219
2	58.08	1.15107	2.1043
2	58.305	1.08175	2.12826
2	58.739	0.580349	2.17312
2	58.986	0.773274	2.19894
2	59.165	3.25496	2.21825
2	59.341	2.62419	2.238
2	59.624	1.46012	2.27084
2	60.08	0.313854	2.3246
2	60.534	1.61196	2.37767
2	60.819	0.653317	2.40999
2	61.01	2.54753	2.43096
2	61.515	2.26122	2.48276
2	61.997	1.40944	2.52554
2	62.268	2.23964	2.54598
2	62.519	1.39672	2.56218
2	62.86	0.958634	2.57948
2	63.063	3.30054	2.58694
2	63.365	2.91663	2.59773
2	63.734	3.52728	2.61318
2	63.897	1.80217	2.62013
2	64.213	1.28668	2.63269
2	64.397	1.48926	2.63888
2	64.858	2.71093	2.64818
2	65.268	1.38781	2.64557
2	65.445	2.74716	2.6403
2	65.731	1.63372	2.62543
2	66.116	0.734464	2.59107
2	66.542	3.10589	2.53041
2	66.717	2.0833	2.49666
2	66.916	1.18886	2.45064
2	67.236	1.51085	2.3621
2	67.534	1.78855	2.26685
2	67.871	1.66941	2.14877
2	68.061	1.439	2.07916
2	68.38	3.2411	1.96041
2	68.62	2.82082	1.87171
2	68.878	0.895984	1.7793
2	69.123	1.72467	1.69637
2	69.487	0.773885	1.58609
2	69.728	1.48233	1.51538
2	69.95	0.394139	1.44407
2	70.229	1.06986	1.34795
2	70.562	0.471566	1.22685
2	70.891	0.0709654	1.10411
2	71.135	0.166004	1.01342
2	71.553	0.187246	0.863723
2	71.835	-0.334924	0.770168
2	72.007	0.208033	0.717291
2	72.239	0.878574	0.652166
2	72.467	-0.251266	0.592932
2	72.654	0.454865	0.545733
2	72.84	-0.302124	0.500113
2	73.164	2.72429	0.424053
2	73.336	1.56032	0.385559
2	73.599	1.0981	0.32941
2	73.899	-0.25151	0.26963
2	74.085	1.16891	0.234996
2	74.357	-0.0424096	0.1879
2	74.551	-0.393704	0.157011
2	74.931	0.575322	0.103426
2	75.148	-0.106205	0.0787375
2	75.615	-0.52451	0.04381
2	75.843	-0.292003	0.0334871
2	76.024	-0.753756	0.0274039
2	76.197	-0.754324	0.0227691
2	76.363	-0.869042	0.0189399
2	76.645	-0.163688	0.0125735
2	76.812	0.148778	0.00815162
2	77.203	-0.457888	-0.00701504
2	77.392	-0.595146	-0.0180682
2	77.644	-0.00515491	-0.038051
2	77.819	1.04842	-0.0536694
2	78.296	-0.145235	-0.0904272
2	78.611	0.914392	-0.110968
2	78.816	0.543617	-0.123152
2	78.999	0.74151	-0.13343
2	79.426	-0.31078	-0.156044
2	79.821	0.0356804	-0.176514
2	80.021	0.350926	-0.187183
2	80.382	-0.303144	-0.207705
2	80.586	-0.667937	-0.220362
2	80.774	-0.300988	-0.232918
2	81.179	0.257573	-0.267336
2	81.507	-0.234005	-0.303011
2	81.731	-0.890271	-0.330391
2	82.122	-0.596513	-0.382145
2	82.65	-0.291462	-0.455364
2	82.955	-0.13288	-0.496791
2	83.276	-0.589452	-0.537753
2	83.518	-0.624011	-0.565853
2	83.847	-0.757229	-0.59881
2	84.034	-0.699426	-0.614235
2	84.394	-0.755788	-0.640765
2	84.73	-0.339268	-0.664138
2	85.054	-0.152665	-0.68491
2	85.366	-0.38062	-0.702833
2	85.685	-0.423589	-0.718609
2	85.924	0.0157031	-0.728477
2	86.197	-0.297008	-0.737436
2	86.504	-0.656205	-0.744233
2	86.88	-0.527979	-0.747271
2	87.154	-0.649228	-0.745429
2	87.344	-0.440061	-0.741976
2	87.553	-0.619885	-0.734916
2	87.727	-0.809316	-0.725863
2	87.962	-1.04859	-0.709617
2	88.418	-0.485187	-0.667483
2	89.37	-0.560092	-0.555139
2	89.678	-0.752876	-0.518008
2	89.889	-0.294055	-0.493868
2	90.119	-0.951466	-0.469471
2	90.494	-0.275586	-0.435726
2	90.724	-0.0902525	-0.419823
2	90.936	0.0672152	-0.409114
2	91.181	-0.314249	-0.397648
2	91.389	-0.485708	-0.385929
2	91.577	-0.363173	-0.374176
2	91.795	-0.658	-0.359632
2	91.985	-0.145413	-0.346547
2	92.305	-0.939657	-0.324666
2	92.513	-0.415266	-0.311221
2	92.891	-0.199948	-0.290069
2	93.134	0.535671	-0.279774
2	93.328	1.46296	-0.274002
2	93.746	0.45621	-0.27081
2	94.062	-0.0295506	-0.279893
2	94.295	-0.5716	-0.293414
2	94.636	-0.141747	-0.321405
2	94.854	0.170608	-0.343165
2	95.252	-0.861279	-0.387657
2	95.681	-0.742445	-0.437743
2	95.891	-0.829473	-0.461277
2	96.055	-0.495038	-0.478574
2	96.289	-0.928573	-0.500882
2	96.459	-0.877208	-0.514839
2	96.67	-0.731114	-0.533787
2	96.927	-0.0360697	-0.563862
2	97.185	-0.235304	-0.599951
2	97.413	-0.711697	-0.635194
2	97.635	0.171786	-0.671186
2	97.847	0.384979	-0.705944
2	98.101	-0.768253	-0.746535
2	98.465	-0.454187	-0.799158
2	98.705	-0.627217	-0.827915
2	98.988	-0.416777	-0.853263
2	99.276	-1.13731	-0.867011
2	99.439	-0.993078	-0.868601
2	99.718	-0.429072	-0.86193
2	100.021	-1.07993	-0.843722
2	100.358	-0.355798	-0.813777
2	100.63	-0.778351	-0.784997
2	100.91	-0.0122409	-0.753644
2	101.168	-1.30256	-0.725314
2	101.624	-1.04242	-0.682621
2	101.81	-1.01774	-0.669929
2	101.993	-0.544733	-0.661157
2	102.178	-0.230143	-0.656742
2	102.522	-0.39019	-0.649951
2	102.691	-0.689859	-0.644693
2	102.926	-0.738525	-0.635931
2	103.259	0.0334127	-0.621906
2	103.49	-0.478366	-0.612028
2	103.723	-0.535691	-0.602734
2	104.003	-0.265716	-0.593438
2	104.289	-0.381116	-0.587243
2	104.481	0.0257533	-0.585596
2	104.701	0.376486	-0.586771
2	104.869	-0.339933	-0.590219
2	105.101	-0.262399	-0.599173
2	105.374	0.785674	-0.615465
2	105.615	-0.521018	-0.634064
2	105.901	-1.09904	-0.660019
2	106.133	-0.94587	-0.683229
2	106.368	-0.851703	-0.707853
2	106.549	-0.931232	-0.727079
2	106.844	-0.600877	-0.757869
2	107.083	-0.913691	-0.781374
2	107.249	-1.02288	-0.796456
2	107.452	-0.660038	-0.815551
2	107.756	-0.598741	-0.848828
2	108.056	-0.426056	-0.886015
2	108.262	-0.755707	-0.913384
2	108.535	-0.707701	-0.95115
2	108.748	-0.962026	-0.981235
2	109.092	-1.26925	-1.02971
2	109.265	-0.832066	-1.05352
2	109.702	0.330759	-1.10996
2	110.075	-1.23708	-1.1516
2	110.487	-1.18311	-1.18746
2	110.693	-0.720732	-1.20202
2	110.856	-0.82841	-1.21325
2	111.049	-0.58462	-1.22621
2	111.237	-0.917251	-1.23844
2	111.759	-1.23224	-1.2701
2	112.062	-1.20547	-1.28675
2	112.559	-0.855981	-1.31091
2	112.753	-1.46451	-1.31919
2	113.114	-0.900415	-1.33271
2	113.361	-0.733767	-1.34045
2	113.532	-0.398792	-1.34506
2	113.731	-1.20232	-1.34978
2	113.932	-1.23577	-1.35397
2	114.196	-1.31405	-1.3585
2	114.466	-1.271	-1.36189
2	114.729	-0.863278	-1.36385
2	114.957	-0.555169	-1.3644
2	115.149	-1.02747	-1.36398
2	115.509	-0.968795	-1.36083
2	115.886	-1.30555	-1.35399
2	116.177	-0.95332	-1.34601
2	116.443	-1.44123	-1.33652
2	116.755	-1.01137	-1.31909
2	117.098	-0.978574	-1.29014
2	117.333	-1.27882	-1.26584
2	117.605	-0.886961	-1.23462
2	117.908	-1.03905	-1.19761
2	118.113	-0.946596	-1.17223
2	118.407	-0.690032	-1.13676
2	118.689	-0.847726	-1.10532
2	118.998	-0.900975	-1.07572
2	119.372	-1.13072	-1.04966
2	119.608	-0.281259	-1.03659
2	119.869	-0.268321	-1.02077
2	120.115	-1.0211	-1.00505
2	120.413	-0.58395	-0.985684
2	120.665	-1.06588	-0.969621
2	121.029	-0.761533	-0.948047
2	121.319	-0.78982	-0.933173
2	121.537	-0.857619	-0.923869
2	121.703	-0.170573	-0.918099
2	121.976	-0.725149	-0.91151
2	122.168	-0.82461	-0.909345
2	122.395	-0.23556	-0.910601
2	122.793	-0.25323	-0.923147
2	122.961	-0.566033	-0.931559
2	123.28	-0.712595	-0.951089
2	123.668	-0.99859	-0.978459
2	123.878	-0.684588	-0.993645
2	124.056	-0.797395	-1.00613
2	124.332	-0.67597	-1.02384
2	124.573	-1.3172	-1.03672
2	124.769	-0.885885	-1.04474
2	125.021	-0.891357	-1.05094
2	125.484	-0.839145	-1.05754
2	125.689	-0.793001	-1.06044
2	125.855	-0.729997	-1.06273
2	126.037	-0.428512	-1.06517
2	126.203	-1.20047	-1.0673
2	126.419	-1.07809	-1.06991
2	126.818	-1.01126	-1.07414
2	127.195	-1.11561	-1.0772
2	127.451	-1.18832	-1.07865
2	127.84	-0.690228	-1.07971
2	128.004	-0.848534	-1.07969
2	128.239	-0.685415	-1.07929
2	128.764	-0.21225	-1.07698
2	129.021	-0.809746	-1.07503
2	129.212	-0.218701	-1.07317
2	129.442	-0.667299	-1.07044
2	129.739	-1.05282	-1.06604
2	130.007	-0.982045	-1.06114
2	130.215	-0.120605	-1.0567
2	130.461	-1.01089	-1.05066
2	130.641	-0.75913	-1.04567
2	130.981	-0.310384	-1.03522
2	131.178	-1.02571	-1.02859
2	131.397	-1.08078	-1.02063
2	131.765	-1.02727	-1.00566
2	132.041	-1.17036	-0.992934
2	132.524	-1.23746	-0.967052
2	132.851	-0.500948	-0.94657
2	133.103	-1.02413	-0.928963
2	133.356	-0.140688	-0.909561
2	133.66	-0.254571	-0.88379
2	134.102	-1.31939	-0.841132
2	134.31	-1.09762	-0.817837
2	134.547	-0.525457	-0.787593
2	134.78	-0.484248	-0.754683
2	134.997	-0.325798	-0.721798
2	135.345	-0.900281	-0.665967
2	135.522	-1.13296	-0.636723
2	135.776	-0.747093	-0.594523
2	135.982	-1.14899	-0.560634
2	136.448	0.244847	-0.487676
2	136.638	-0.500462	-0.460364
2	136.871	1.56979	-0.42958
2	137.118	-0.58001	-0.39864
2	137.323	-0.417434	-0.372785
2	137.498	-0.338907	-0.350571
2	137.673	-0.0709141	-0.328211
2	137.85	1.45446	-0.305435
2	138.272	2.02367	-0.2504
2	138.476	-1.14912	-0.223386
2	138.674	-1.0271	-0.196884
2	138.986	-1.093	-0.154513
2	139.522	0.0809188	-0.0797929
2	139.787	-0.211246	-0.0418551
2	140.162	-0.533832	0.0170371
2	140.362	-0.45888	0.0514296
2	140.624	-0.342229	0.0982949
2	140.84	-0.695451	0.137559
2	141.128	0.0933771	0.189333
2	141.334	-0.522797	0.225013
2	141.509	-0.342541	0.253853
2	141.734	0.0822542	0.288231
2	142.168	-0.0957323	0.342829
2	142.39	-0.470406	0.363109
2	142.562	0.527198	0.378407
2	142.776	0.103764	0.402013
2	143.009	2.80038	0.431904
2	143.179	0.80311	0.455432
2	143.355	2.91366	0.480454
2	143.517	0.997787	0.503403
2	143.721	0.643588	0.531196
2	144.042	0.255324	0.569598
2	144.366	-0.686823	0.597401
2	144.651	1.12844	0.608803
2	144.838	-0.596558	0.607925
2	145.036	-0.0338535	0.596913
2	145.251	0.471715	0.572267
2	145.427	0.13928	0.543621
2	145.704	1.44509	0.485916
2	145.926	-0.307507	0.431044
2	146.205	0.569361	0.354863
2	146.419	0.211149	0.293519
2	146.725	-0.920649	0.205694
2	147.024	-0.704447	0.124743
2	147.475	0.661093	0.0237608
2	147.725	0.622828	-0.0153717
2	148.052	-0.0861896	-0.0556166
2	148.235	0.557814	-0.0770855
2	148.413	-0.585103	-0.0971989
2	148.798	0.142835	-0.137951
2	149.054	0.176282	-0.162832
2	149.372	-0.169558	-0.191104
2	149.702	-0.461905	-0.217164
2	149.927	-0.827915	-0.23291
2	150.388	-0.685487	-0.259738
2	150.754	-0.398569	-0.275522
2	151.067	0.0418806	-0.28491
2	151.586	-0.526582	-0.283316
2	151.921	-0.737337	-0.270853
2	152.23	-0.76202	-0.254572
2	152.465	-0.832138	-0.240652
2	152.692	-0.858899	-0.227051
2	152.855	-0.642636	-0.217733
2	153.203	-0.16131	-0.200895
2	153.579	2.0247	-0.190678
2	153.778	0.10161	-0.190069
2	153.948	0.644011	-0.192818
2	154.116	1.34885	-0.197572
2	154.427	0.187938	-0.208347
2	154.852	-0.738941	-0.226562
2	155.236	0.121302	-0.245682
2	155.572	-0.910406	-0.263845
2	155.982	-0.282012	-0.28702
2	156.167	-0.168367	-0.297605
2	156.544	-0.291631	-0.318944
2	156.755	-0.90091	-0.330531
2	157.036	-0.0840811	-0.345287
2	157.205	-0.333051	-0.353674
2	157.53	1.17313	-0.375431
2	157.81	-0.87854	-0.402377
2	158.005	-0.43397	-0.424554
2	158.36	-0.400407	-0.469773
2	158.575	-0.862055	-0.498842
2	159.07	-1.07234	-0.565178
2	159.276	-0.943037	-0.590628
2	159.602	-0.403201	-0.625731
2	159.863	-0.637855	-0.64751
2	160.274	-0.167675	-0.666412
2	160.523	-0.343213	-0.666512
2	160.903	-0.754254	-0.652138
2	161.103	0.371234	-0.639446
2	161.475	-0.462775	-0.608136
2	161.67	-0.546724	-0.588432
2	161.971	-0.89656	-0.554664
2	162.134	-0.190107	-0.535097
2	162.551	-0.439184	-0.482735
2	162.803	0.234629	-0.450663
2	162.982	-0.659503	-0.428236
2	163.193	0.242826	-0.40262
2	163.374	-0.544027	-0.381694
2	163.735	-0.644428	-0.333475
2	164.048	-0.950262	-0.281333
2	164.306	-0.351028	-0.233136
2	164.601	0.162843	-0.17431
2	164.774	0.0169357	-0.138822
2	165.018	-0.432224	-0.0885835
2	165.328	-0.517571	-0.0262581
2	165.51	0.488527	0.00858919
2	165.711	-0.240501	0.044798
2	166.002	1.14204	0.0915803
2	166.248	0.879929	0.129606
2	166.634	0.187183	0.195454
2	167.156	0.266801	0.292538
2	167.512	0.212913	0.36118
2	167.737	-0.0156113	0.404532
2	167.948	0.135167	0.444636
2	168.238	-0.766594	0.498119
2	169.508	0.013745	0.684553
2	169.991	-0.0130513	0.722472
2	170.377	1.5439	0.734497
2	170.713	2.42274	0.729622
2	171.142	2.13397	0.696944
2	171.528	1.25808	0.643597
2	171.73	-0.069587	0.608712
2	171.931	0.795119	0.570344
2	172.372	0.066049	0.477488
2	172.661	-0.425722	0.413541
2	172.963	-0.518003	0.34726
2	173.225	-0.485125	0.292369
2	173.47	1.12519	0.244959
2	173.688	0.389086	0.207214
2	173.915	-0.00478119	0.173551
2	174.193	0.157046	0.129386
2	174.529	-0.761986	0.0606383
2	174.776	0.420771	0.0024708
2	175.08	-0.424	-0.0742817
2	175.254	-0.633369	-0.119269
2	175.423	-0.250889	-0.162761
2	175.595	0.383027	-0.206068
2	175.87	-0.332787	-0.271407
2	176.087	-0.499633	-0.317806
2	176.336	-0.606006	-0.36329
2	176.53	0.329886	-0.391566
2	176.735	-0.124412	-0.415412
2	176.967	-0.260218	-0.437226
2	177.234	-1.08515	-0.456213
2	177.435	-0.276746	-0.466667
2	177.831	-0.208938	-0.479093
2	178.254	-0.511975	-0.482963
2	178.558	0.226204	-0.481546
2	178.901	-0.842986	-0.477458
2	179.391	-0.47638	-0.470409
2	179.784	0.197217	-0.466817
2	180.045	0.396282	-0.463596
2	180.512	0.534445	-0.448846
2	180.682	-1.02008	-0.441208
2	181.046	-1.24021	-0.421971
2	181.313	-0.383608	-0.406186
2	181.673	-0.124244	-0.384024
2	181.856	-0.968125	-0.372863
2	182.066	-0.533301	-0.360523
2	182.353	0.153808	-0.345057
2	182.764	-0.684709	-0.327313
2	183.065	-0.952749	-0.318916
2	183.293	-0.240443	-0.314458
2	183.716	0.144854	-0.306429
2	183.878	1.19683	-0.303241
2	184.058	-0.757289	-0.299505
2	184.248	0.427673	-0.295245
2	184.436	-0.504644	-0.290609
2	184.668	0.855205	-0.28416
2	184.992	0.31744	-0.273463
2	185.179	-0.448382	-0.266213
2	185.573	-0.352632	-0.247828
2	185.846	0.154324	-0.232222
2	186.13	-0.731414	-0.216014
2	186.542	-0.520756	-0.196641
2	186.893	0.0888389	-0.182924
2	187.079	-0.611251	-0.176329
2	187.46	-0.751154	-0.163512
2	187.759	-0.821651	-0.153428
2	188.241	-0.0403779	-0.135437
2	188.678	-0.636028	-0.115389
2	189.103	-0.621097	-0.0905862
2	189.36	0.375005	-0.072293
2	189.706	1.13778	-0.0429163
2	189.879	-0.283439	-0.0260738
2	190.292	0.67826	0.0192458
2	190.553	1.06584	0.0514267
2	190.79	1.01854	0.0828977
2	191.066	1.38758	0.122117
2	191.357	0.296465	0.166307
2	191.655	-0.828027	0.214402
2	191.845	0.399967	0.246482
2	192.104	-0.817841	0.291888
2	192.272	0.15407	0.322322
2	192.671	-0.0737213	0.408523
2	193.103	-0.594787	0.524609
2	193.426	-0.305743	0.620589
2	193.67	-0.168848	0.695226
2	193.902	0.108677	0.765926
2	194.137	0.447938	0.835537
2	194.396	0.949155	0.907851
2	194.574	1.23237	0.953707
2	194.838	0.0862139	1.01413
2	195.116	-0.0248123	1.06554
2	195.352	0.290181	1.09724
2	195.581	1.0281	1.12331
2	195.743	1.225	1.14297
2	196.026	2.02111	1.17871
2	196.189	2.39729	1.1996
2	196.448	0.422735	1.23233
2	196.766	1.40955	1.27016
2	197.205	1.99891	1.31415
2	197.514	0.908051	1.33649
2	198.064	1.38766	1.35146
2	198.438	1.05594	1.3385
2	198.856	1.06036	1.27843
2	199.186	2.23331	1.19187
2	199.452	1.28893	1.10398
2	199.761	1.0464	0.988635
2	200.14	0.622228	0.838583
2	200.322	1.17833	0.767055
2	200.533	0.20962	0.687359
2	200.829	-0.168058	0.585928
2	201.031	-0.408407	0.52678
2	201.315	-0.551709	0.46216
2	201.484	0.418464	0.436184
2	201.863	-0.154078	0.40041
2	202.108	0.330171	0.387365
2	202.477	-0.108512	0.37939
2	202.64	-0.719839	0.379357
2	202.986	-0.30803	0.384131
2	203.203	-1.10646	0.389197
2	203.385	0.654758	0.393892
2	203.811	0.439564	0.403374
2	204.064	0.208642	0.405858
2	204.323	-0.543933	0.404166
2	204.642	2.64256	0.409947
2	205.002	0.887953	0.438301
2	205.204	1.68654	0.461413
2	205.5	-0.199108	0.500918
2	205.765	-0.155804	0.538641
2	205.992	0.782307	0.57014
2	206.267	0.00504348	0.604183
2	206.516	-0.0747559	0.62824
2	206.721	0.498688	0.641227
2	206.928	1.43668	0.646436
2	207.152	1.53509	0.641322
2	207.339	0.608089	0.628247
2	207.631	0.585444	0.594877
2	207.807	1.16752	0.568339
2	208.001	-0.529904	0.534548
2	208.208	-0.448396	0.494311
2	208.425	0.534101	0.448764
2	208.633	0.991754	0.403118
2	208.948	-0.116869	0.333003
2	209.121	0.364371	0.295299
2	209.373	0.235733	0.243166
2	209.749	-0.177884	0.175744
2	209.99	-0.550067	0.13481
2	210.191	0.102085	0.0966791
2	210.424	-0.0434028	0.04888
2	210.841	-0.361315	-0.0431112
2	211.104	-0.513371	-0.103119
2	211.323	0.25592	-0.152947
2	211.652	0.122402	-0.225536
2	211.938	-0.433863	-0.284392
2	212.283	-0.556439	-0.347241
2	212.481	-0.45595	-0.37805
2	212.807	0.147039	-0.418362
2	213.071	0.516749	-0.442059
2	213.331	0.292094	-0.459938
2	213.574	-0.835337	-0.472475
2	213.902	-0.0369354	-0.484204
2	214.226	-0.159495	-0.491392
2	214.484	-1.05251	-0.495047
2	214.786	-0.62505	-0.498147
2	215.013	-0.757919	-0.500372
2	215.327	-0.521087	-0.504407
2	215.548	-1.04228	-0.508608
2	215.78	-0.234258	-0.512713
2	216.034	-0.842448	-0.514853
2	216.52	0.92051	-0.513197
2	216.716	-1.0277	-0.510788
2	216.896	-0.469463	-0.507877
2	217.059	-0.553956	-0.504761
2	217.235	-0.136839	-0.50098
2	217.528	-0.401276	-0.494005
2	217.898	-0.0905253	-0.484628
2	218.082	-0.0152083	-0.480003
2	218.421	-0.294383	-0.472046
2	218.655	-0.493658	-0.465889
2	218.873	0.0841757	-0.458289
2	219.076	-0.72395	-0.449626
2	219.276	0.719911	-0.439621
2	219.688	-0.307869	-0.414521
2	219.867	-0.372831	-0.401776
2	220.126	-0.618035	-0.381413
2	220.297	0.496613	-0.366746
2	220.575	-0.808501	-0.340875
2	220.791	-0.7101	-0.319078
2	220.971	-0.676354	-0.299806
2	226.877	-0.764943	0.846127
2	227.244	0.443185	0.936812
2	227.631	1.65381	1.03311
2	227.997	1.17346	1.12454
2	228.403	0.783329	1.22602
2	228.652	1.32611	1.28813
2	228.885	2.05574	1.34608
2	229.089	1.69772	1.39662
2	229.29	1.33377	1.44619
2	229.554	0.72323	1.51088
2	229.922	1.39927	1.60008
2	230.265	1.04073	1.6943
2	230.671	1.81277	1.83028
2	230.859	0.289948	1.89958
2	231.111	1.28629	1.99639
2	231.37	0.441082	2.09825
2	231.575	1.94961	2.17884
2	231.872	2.30354	2.29268
2	232.222	2.56325	2.41755
2	232.54	0.975459	2.51711
2	232.997	1.43614	2.62698
2	233.19	0.98189	2.66436
2	233.4	3.54971	2.70684
2	233.621	0.44129	2.75289
2	233.982	1.32038	2.82914
2	234.251	1.58813	2.8851
2	234.578	1.47731	2.94996
2	234.839	1.63517	2.99769
2	235.274	1.76305	3.06567
2	235.962	2.99245	3.13115
2	236.238	3.26548	3.1386
2	236.407	4.46411	3.13684
2	236.909	3.83809	3.08773
2	237.133	4.44955	3.04568
2	237.483	1.01273	2.96114
2	237.687	3.11026	2.90373
2	237.853	0.930963	2.85382
2	238.067	3.58754	2.7866
2	238.364	3.35139	2.69078
2	238.656	1.86719	2.59758
2	238.977	1.16392	2.50128
2	239.195	0.903375	2.44229
2	239.435	0.913992	2.38573
2	239.745	1.77916	2.3071
2	240.01	1.88132	2.22336
2	240.186	1.24973	2.1612
2	240.366	0.546895	2.0935
2	240.694	0.288284	1.96305
2	241.005	0.998323	1.83614
2	241.231	0.850654	1.74532
2	241.776	0.750486	1.54575
2	242.024	2.34937	1.47047
2	242.297	0.452015	1.40369
2	242.468	0.462145	1.37215
2	242.653	2.68474	1.34779
2	243.019	0.963885	1.32563
2	243.273	0.51323	1.32646
2	243.505	0.924856	1.33569
2	243.687	1.83475	1.34696
2	244.022	0.19212	1.37274
2	244.371	1.22806	1.3998
2	244.567	1.9593	1.41203
2	244.756	0.478131	1.42006
2	244.941	-0.197242	1.42306
2	245.148	1.43035	1.42315
2	245.366	1.4223	1.42317
2	245.603	1.20376	1.42345
2	245.909	2.79579	1.4248
2	246.279	2.26345	1.42897
2	246.501	0.267782	1.43335
2	246.805	1.51326	1.44232
2	247.149	0.294889	1.4575
2	247.363	0.296735	1.47012
2	247.651	1.50928	1.49152
2	247.857	0.67565	1.51027
2	248.08	0.880709	1.53594
2	248.271	0.944252	1.5633
2	248.588	1.91068	1.61766
2	248.801	1.45752	1.65908
2	249.139	0.685644	1.73018
2	249.422	0.586787	1.79231
2	249.698	0.210408	1.85284
2	250.008	0.748911	1.91811
2	250.443	2.28433	1.99927
2	250.694	3.11523	2.03767
2	250.978	1.28212	2.0712
2	251.162	2.48052	2.08951
2	251.4	1.07643	2.11421
2	251.584	1.75279	2.13366
2	251.824	0.838566	2.15891
2	252.059	0.666815	2.18283
2	252.221	2.60437	2.19849
2	252.49	2.83266	2.22231
2	252.799	1.98513	2.24512
2	253.356	2.4001	2.26908
2	253.821	2.57489	2.26649
2	254.131	0.825386	2.25049
2	254.36	0.557367	2.23205
2	254.781	3.821	2.18918
2	255.111	2.33378	2.1489
2	255.98	1.53758	2.02461
2	256.183	0.318147	1.99355
2	256.833	0.833113	1.89456
2	257.029	1.34563	1.86585
2	257.254	2.68152	1.83415
2	257.478	0.838272	1.8043
2	257.659	0.501997	1.78169
2	257.844	0.450333	1.75869
2	258.073	2.62184	1.72841
2	258.454	2.00945	1.67389
2	258.779	-0.0638573	1.62362
2	259.035	0.560233	1.5818
2	259.504	0.659107	1.50063
2	265.418	-0.132534	0.347007
2	265.722	-0.103525	0.300127
2	265.916	0.861198	0.271773
2	266.209	1.01331	0.231427
2	266.48	0.850482	0.196937
2	266.914	1.24854	0.144955
2	267.221	-0.622675	0.109207
2	267.412	-0.810939	0.0873097
2	267.706	-0.482669	0.054013
2	267.952	0.496426	0.0264417
2	268.215	0.309583	-0.00284525
2	268.503	0.57054	-0.0348105
2	268.746	-0.704363	-0.0617922
2	269.042	-0.27062	-0.0947967
2	269.474	-0.913629	-0.143526
2	269.871	-0.417804	-0.189244
2	270.146	-0.601467	-0.220205
2	270.785	-0.804276	-0.284602
2	270.949	-0.168759	-0.299688
2	271.413	-0.505185	-0.339857
2	271.727	0.863727	-0.365355
2	271.9	-0.395211	-0.378968
2	272.073	0.292244	-0.392345
2	272.264	-0.914779	-0.406907
2	272.593	0.232767	-0.4317
2	272.789	0.34055	-0.44643
2	272.979	-0.797966	-0.460776
2	273.368	-0.412258	-0.489407
2	273.651	-0.545192	-0.509253
2	273.828	-0.492118	-0.521298
2	274.112	-0.58152	-0.540107
2	274.291	-0.328388	-0.551677
2	274.486	0.342024	-0.564065
2	274.786	-0.809067	-0.582765
2	275.141	0.363551	-0.604482
2	275.54	-0.782913	-0.628603
2	275.828	0.0315321	-0.645983
2	276.008	-1.14023	-0.657106
2	276.183	-0.565451	-0.668319
2	276.446	-1.05426	-0.685707
2	276.651	-0.701746	-0.69953
2	276.95	-0.700922	-0.719787
2	277.386	-0.756331	-0.748667
2	277.64	-0.930257	-0.764637
2	277.976	0.042034	-0.784216
2	278.181	-0.00162056	-0.795044
2	278.441	-1.02819	-0.807283
2	278.652	-0.283774	-0.815795
2	278.986	-1.16111	-0.82659
2	279.361	-1.01425	-0.835397
2	279.534	-1.20727	-0.838476
2	280.101	0.183015	-0.84532
2	280.294	-0.382352	-0.846839
2	280.466	-0.895509	-0.847984
2	280.795	-0.399743	-0.849896
2	281.102	-0.362845	-0.851727
2	281.306	-0.775869	-0.853174
2	281.511	-0.611066	-0.854957
2	281.729	-0.219366	-0.857351
2	281.916	-0.392565	-0.860543
2	282.161	-0.547834	-0.866999
2	282.367	-0.848424	-0.873929
2	282.634	-1.18611	-0.884195
2	282.887	-0.806093	-0.894463
2	283.084	-0.610209	-0.902293
2	283.281	-1.02812	-0.909557
2	283.704	-0.0528781	-0.921459
2	283.912	-1.0712	-0.924555
2	284.165	-0.389787	-0.92501
2	284.368	-0.837307	-0.922234
2	284.577	-0.882694	-0.917167
2	284.827	-1.17391	-0.909566
2	285.117	-0.530267	-0.898774
2	285.351	-0.579159	-0.888626
2	285.631	-0.442691	-0.874919
2	285.804	-1.08901	-0.865656
2	286.132	-0.829773	-0.846574
2	286.398	-0.284997	-0.829769
2	286.734	-0.224013	-0.807046
2	286.952	-1.01375	-0.791518
2	287.35	-0.992803	-0.751975
2	287.695	-0.973261	-0.703469
2	287.928	0.563318	-0.665347
2	288.218	-0.484077	-0.613974
2	288.429	-0.795175	-0.575107
2	288.604	-0.963128	-0.542653
2	288.992	-0.316461	-0.472712
2	289.336	-0.117002	-0.416692
2	289.55	-0.644161	-0.386498
2	290.053	1.26359	-0.335737
2	290.314	-0.681885	-0.323705
2	290.669	-0.505962	-0.322993
2	290.982	-0.501312	-0.333625
2	291.255	-0.151183	-0.349577
2	291.449	-0.538741	-0.363789
2	291.757	-0.669442	-0.389718
2	292.231	0.556426	-0.433043
2	292.448	0.439786	-0.452336
2	292.69	-0.154679	-0.47212
2	292.904	0.604284	-0.48725
2	293.08	0.0811042	-0.49747
2	293.342	-0.666492	-0.50801
2	293.773	-0.875616	-0.52464
2	294.013	-0.67951	-0.537294
2	294.387	-0.916371	-0.560669
2	294.57	-1.08598	-0.573328
2	295.042	-0.511462	-0.608119
2	295.49	-1.07863	-0.641749
2	295.682	-0.944357	-0.65567
2	295.921	-0.550062	-0.672139
2	296.135	-0.577517	-0.685769
2	296.317	-0.747332	-0.696305
2	296.524	-0.655001	-0.70687
2	296.798	-0.353213	-0.718884
2	297.081	-0.550707	-0.729658
2	297.286	-1.21933	-0.736577
2	297.475	-1.07655	-0.742397
2	297.682	-1.0838	-0.748252
2	297.987	-0.519567	-0.75611
2	298.259	2.23321	-0.762588
2	298.419	1.5018	-0.766266
2	298.627	-0.845128	-0.770998
2	298.825	-1.27355	-0.77554
2	299.23	-1.00362	-0.786153
2	299.46	-0.929209	-0.79314
2	299.842	0.415387	-0.805959
2	300.076	-1.40954	-0.814397
2	301.365	-1.17992	-0.863803
2	301.71	-0.913196	-0.876446
2	302.194	-1.07219	-0.892623
2	302.448	-0.146827	-0.90011
2	302.806	-0.940343	-0.909167
2	303.236	-0.412128	-0.917257
2	303.536	-0.502813	-0.920777
2	303.783	-0.54381	-0.919954
2	303.949	-1.01308	-0.916428
2	304.146	-1.09374	-0.909635
2	304.488	-0.0305005	-0.892579
2	304.728	-0.45545	-0.877849
2	304.891	-0.492557	-0.867098
2	305.156	-0.694764	-0.849183
2	305.503	-0.991636	-0.826763
2	305.86	-0.998012	-0.807669
2	306.047	0.351858	-0.800297
2	306.245	-1.01313	-0.794337
2	306.505	-0.979187	-0.788264
2	306.922	-0.491131	-0.78151
2	307.153	-0.220243	-0.778709
2	307.449	-0.659891	-0.775399
2	307.73	-0.913212	-0.771929
2	307.907	-0.748279	-0.769289
2	308.117	-0.797847	-0.765445
2	308.335	-0.936519	-0.760369
2	308.565	-0.509819	-0.753494
2	308.745	-0.756847	-0.746806
2	308.907	-0.378557	-0.740165
2	309.086	-0.228212	-0.732694
2	309.345	-0.510574	-0.721571
2	309.526	0.854744	-0.713527
2	309.842	0.054392	-0.698831
2	310.076	-0.968483	-0.68732
2	310.248	-0.902519	-0.678467
2	310.494	-0.806514	-0.66516
2	310.728	-0.683198	-0.651726
2	310.906	-0.416043	-0.64095
2	311.1	-0.461261	-0.629529
2	311.406	-0.690505	-0.613533
2	311.738	-0.280677	-0.598008
2	311.98	-0.438364	-0.587224
2	312.379	-0.802679	-0.569065
2	312.549	-0.583396	-0.560755
2	312.858	-1.07538	-0.544065
2	313.193	-0.978448	-0.522699
2	313.499	-1.08403	-0.499189
2	313.717	1.9726	-0.479578
2	314.069	0.51612	-0.441924
2	314.347	-0.162469	-0.406364
2	314.535	-0.353017	-0.37961
2	314.736	-0.476495	-0.34889
2	314.91	-0.106433	-0.320746
2	315.133	-0.729167	-0.282878
2	315.434	-0.261548	-0.229199
2	315.804	-0.426078	-0.160462
2	316.112	-0.159456	-0.102113
2	316.471	-0.32848	-0.0342432
2	316.731	0.276121	0.0139502
2	316.913	0.141701	0.0468324
2	317.197	-0.0443557	0.101662
2	317.419	-0.268232	0.149461
2	317.581	-0.104496	0.186412
2	317.764	0.18176	0.229681
2	317.989	0.395671	0.284266
2	318.181	0.425355	0.331285
2	318.579	-0.248608	0.426977
2	318.764	0.00142396	0.469305
2	318.95	1.09995	0.509636
2	319.244	1.04196	0.567331
2	319.519	0.803485	0.612694
2	319.755	0.752129	0.648733
2	319.959	-0.177964	0.681497
2	320.126	0.898378	0.70902
2	320.548	0.522779	0.779234
2	320.843	0.180809	0.826841
2	321.122	0.459853	0.869007
2	321.301	-0.44698	0.893922
2	321.602	0.985732	0.930855
2	322.076	1.21142	0.972568
2	322.251	3.15889	0.981706
2	322.473	0.658038	0.987367
2	322.659	0.308529	0.987151
2	322.952	0.637298	0.979061
2	323.431	1.52171	0.950547
2	323.719	-0.272771	0.927659
2	323.927	1.07727	0.909902
2	324.181	-0.125651	0.888097
2	324.354	0.927881	0.873849
2	324.587	-0.51974	0.856334
2	324.926	1.20488	0.836376
2	325.162	1.40741	0.827937
2	325.41	-0.0117255	0.822442
2	325.631	1.06097	0.818243
2	325.981	0.402359	0.812245
2	326.23	1.09078	0.807948
2	326.425	0.289468	0.804277
2	326.661	-0.00449124	0.799181
2	326.937	0.0217159	0.791894
2	327.436	-0.180654	0.773436
2	327.869	1.0523	0.749849
2	328.135	0.927297	0.730933
2	328.303	0.655653	0.716982
2	328.584	0.000811143	0.692451
2	328.774	0.713926	0.67595
2	328.941	0.676388	0.661388
2	329.247	0.08596	0.634282
2	329.487	1.38104	0.612357
2	329.649	1.0179	0.597089
2	329.813	0.0620846	0.581158
2	330.068	0.598034	0.555253
2	330.282	0.948875	0.532257
2	330.49	1.22411	0.50863
2	330.733	-0.0623205	0.479217
2	330.939	0.577664	0.450906
2	331.33	-0.184978	0.384979
2	331.773	0.53444	0.295008
2	332.096	-0.191899	0.222172
2	332.506	-0.459288	0.124625
2	332.85	-0.0890189	0.0413065
2	333.24	-0.11916	-0.0513545
2	333.814	-0.737876	-0.176685
2	334.201	-0.433481	-0.248505
2	334.428	0.430679	-0.284148
2	334.815	-0.446556	-0.336291
2	335.068	0.0293668	-0.366369
2	335.267	-0.380872	-0.388004
2	335.487	-0.0579727	-0.410017
2	335.891	0.0307018	-0.4458
2	336.156	-0.48454	-0.466434
2	336.418	-0.478152	-0.484976
2	336.712	-0.0726053	-0.503948
2	337.161	-0.0859453	-0.530088
2	337.326	-0.913019	-0.539084
2	337.718	-0.719803	-0.559741
2	337.972	-0.822272	-0.572444
2	338.428	-0.896262	-0.592803
2	338.617	-0.550286	-0.600362
2	338.86	-0.202138	-0.609358
2	339.046	-0.645144	-0.615715
2	339.264	-0.0843595	-0.622601
2	339.495	-0.116865	-0.62926
2	339.694	-0.554974	-0.634491
2	339.901	-0.384454	-0.639457
2	340.254	-0.787713	-0.646863
2	340.515	-0.989431	-0.651528
2	340.69	-0.102687	-0.653215
2	340.956	-0.301943	-0.651668
2	341.23	0.0532339	-0.646038
2	341.432	-1.03629	-0.64004
2	341.613	-0.418354	-0.633828
2	341.81	-0.72904	-0.626636
2	342.02	1.01065	-0.619021
2	342.217	-1.06612	-0.612452
2	342.4	-0.560241	-0.607294
2	342.63	-0.42982	-0.602731
2	342.914	-0.776873	-0.601152
2	343.141	-0.498143	-0.60352
2	343.476	-0.552076	-0.611615
2	343.653	-0.634664	-0.617595
2	343.926	-0.546704	-0.628391
2	344.164	-0.238798	-0.63872
2	344.343	-0.826574	-0.646659
2	344.653	-0.810406	-0.659912
2	344.881	-0.34273	-0.668586
2	345.275	-0.500241	-0.679689
2	345.704	-0.768064	-0.683346
2	345.975	-0.18815	-0.681227
2	346.257	0.287485	-0.677207
2	346.551	0.5717	-0.671281
2	346.949	-0.888616	-0.66088
2	347.242	-0.563245	-0.651803
2	347.425	-0.903778	-0.645647
2	347.678	-1.06905	-0.636654
2	347.936	-0.806126	-0.627057
2	348.161	-0.355485	-0.618468
2	348.327	-0.231017	-0.61207
2	348.514	-0.881348	-0.604861
2	348.696	-0.876025	-0.596524
2	348.901	-0.527413	-0.584256
2	349.247	-0.544522	-0.55816
2	349.805	-0.420046	-0.507923
2	350.081	-0.264068	-0.482321
2	350.332	-0.407179	-0.460172
2	350.58	0.67231	-0.440396
2	350.867	-0.540083	-0.421443
2	351.191	-0.418972	-0.406975
2	351.469	-0.778438	-0.402042
2	351.707	0.592317	-0.404435
2	352.115	-0.755472	-0.422967
2	352.356	-0.454452	-0.441119
2	352.777	-0.723661	-0.482958
2	352.967	0.326778	-0.50516
2	353.32	-0.0635604	-0.550209
2	353.754	0.184443	-0.609336
2	354.001	-0.096037	-0.643247
2	354.302	-0.674146	-0.683355
2	354.683	0.31414	-0.730011
2	354.971	-0.603639	-0.76053
2	355.343	-1.07746	-0.791577
2	355.507	-0.685343	-0.803931
2	355.884	-0.337233	-0.839377
2	356.178	-1.37658	-0.871757
2	356.411	-1.1572	-0.898966
2	356.594	-0.946668	-0.920613
2	356.978	-0.85005	-0.964629
2	357.451	-0.77794	-1.0109
2	357.608	-0.975168	-1.02306
2	358.13	-1.13501	-1.04684
2	358.398	-1.00367	-1.04657
2	358.656	-1.04022	-1.03493
2	358.889	-0.405064	-1.01429
2	359.132	-0.831391	-0.984427
2	359.46	-0.388179	-0.933989
2	359.628	-1.15905	-0.905029
2	359.964	-0.914244	-0.843917
2	360.218	-1.06238	-0.797438
2	360.461	-0.443933	-0.755002
2	360.656	-0.272772	-0.723707
2	360.89	-0.80066	-0.690908
2	361.243	0.734941	-0.654876
2	361.556	-1.14201	-0.629394
2	361.903	-0.165472	-0.597174
2	362.091	-0.54195	-0.578577
2	362.428	-0.908771	-0.544326
2	362.677	-0.36825	-0.519063
2	363.167	2.10887	-0.472217
2	363.559	-0.466933	-0.440245
2	363.819	-0.690064	-0.423108
2	364.084	-0.300443	-0.409882
2	364.342	-0.842854	-0.401868
2	364.513	0.460985	-0.399559
2	364.739	-0.135316	-0.401794
2	365.042	-0.992357	-0.414788
2	365.328	-0.880646	-0.435521
[truncated: 38,919 more rows]

## Sheet: WT 45 min
Chr	Coord_kb	z score raw	z score smoothed
1	0.048	-0.549924	-0.889509
1	0.193	-0.67448	-0.893417
1	0.766	-1.29459	-0.908013
1	1.516	-0.74588	-0.925209
1	2.287	-1.17614	-0.940865
1	2.834	-0.853409	-0.950871
1	2.997	-0.92809	-0.953692
1	3.194	-0.953269	-0.957005
1	3.505	-0.924291	-0.961983
1	3.736	-0.97825	-0.965446
1	3.891	-0.890769	-0.967642
1	4.075	-0.935772	-0.970103
1	4.229	-0.992347	-0.972032
1	4.372	-0.950034	-0.97374
1	4.58	-1.01955	-0.976132
1	4.857	-1.00074	-0.979125
1	5.169	-0.874768	-0.982194
1	5.349	-0.933272	-0.983801
1	5.626	-0.874155	-0.986013
1	5.763	-0.847034	-0.986981
1	5.987	-0.806389	-0.988371
1	6.146	-0.958709	-0.989204
1	6.32	-0.843538	-0.989961
1	6.75	-0.703631	-0.991083
1	6.973	-0.918262	-0.991214
1	7.162	-0.978751	-0.99114
1	7.322	-0.907673	-0.991
1	7.748	-0.848381	-0.990223
1	8.117	-0.881541	-0.988992
1	8.298	-1.01403	-0.98817
1	8.471	-0.918087	-0.987236
1	8.646	-0.93413	-0.986135
1	8.845	-1.00786	-0.984681
1	9.065	-0.918528	-0.982805
1	9.25	-0.967897	-0.980997
1	9.438	-0.944569	-0.978931
1	9.582	-0.786867	-0.977186
1	9.737	-0.81015	-0.97528
1	9.989	-0.681172	-0.972365
1	10.241	-0.42969	-0.969606
1	10.499	-0.976594	-0.966857
1	10.771	-0.944833	-0.963945
1	11.079	-1.03941	-0.960503
1	11.227	-1.09439	-0.958752
1	11.364	-1.20194	-0.957056
1	11.599	-1.19599	-0.953937
1	13.246	-0.916816	-0.91933
1	14.005	-0.98798	-0.891745
1	14.275	-0.856141	-0.879526
1	14.632	-0.937055	-0.861827
1	15.417	-0.881901	-0.818958
1	16.138	-0.734841	-0.775646
1	16.454	-0.621204	-0.755724
1	16.825	-0.458067	-0.731753
1	17.254	-0.697679	-0.703414
1	17.518	-0.190472	-0.685724
1	17.759	-0.555487	-0.669457
1	18.506	-0.578218	-0.6187
1	19.765	-0.611484	-0.53438
1	21.406	-0.628284	-0.434041
1	22.502	-0.310226	-0.378065
1	22.516	-0.219397	-0.377424
1	23.206	0.667532	-0.344582
1	25.415	-0.50544	-0.233443
1	27.166	-0.459957	-0.1563
1	27.452	-0.924276	-0.145959
1	27.615	-0.744256	-0.140436
1	27.935	-0.215432	-0.130441
1	28.19	-0.19251	-0.123339
1	28.525	-0.288479	-0.115268
1	28.686	-0.11427	-0.111932
1	28.855	-0.186616	-0.108827
1	29.094	0.0123682	-0.105163
1	29.351	-0.156546	-0.101152
1	29.675	0.0212047	-0.0948375
1	29.826	0.206323	-0.091555
1	30.166	0.38691	-0.0837349
1	30.377	0.0655866	-0.0787997
1	30.638	0.425625	-0.0728734
1	30.873	0.436073	-0.0679252
1	31.019	0.0917711	-0.0651307
1	31.18	-0.0527456	-0.062369
1	31.327	0.0693423	-0.0601949
1	31.533	-0.167513	-0.0578055
1	31.804	-0.063661	-0.0560448
1	32.163	-0.0670237	-0.0622169
1	32.394	0.00948377	-0.0729331
1	32.706	0.320576	-0.0938566
1	32.929	-0.0973676	-0.112197
1	33.096	-0.226627	-0.1272
1	33.252	-0.348045	-0.141849
1	33.457	-0.354724	-0.161535
1	33.809	-0.133334	-0.194723
1	33.986	-0.31953	-0.210248
1	34.34	-0.500278	-0.23686
1	34.527	-0.345978	-0.247611
1	34.736	-0.254038	-0.256135
1	34.992	-0.504127	-0.261944
1	35.156	-0.502663	-0.263633
1	35.305	-0.449382	-0.263957
1	35.595	-0.194353	-0.261762
1	35.779	-0.25261	-0.258773
1	35.924	-0.14786	-0.255729
1	36.219	-0.276389	-0.248168
1	36.657	-0.0480075	-0.235318
1	37.056	-0.0576345	-0.224283
1	37.207	0.0340553	-0.220786
1	37.408	-0.225888	-0.217042
1	37.568	-0.315304	-0.214989
1	37.857	-0.10196	-0.210946
1	38.03	-0.196951	-0.207587
1	38.277	-0.118217	-0.201953
1	38.497	0.0635807	-0.196445
1	38.703	-0.028742	-0.191177
1	38.846	-0.178209	-0.187603
1	39.096	-0.246583	-0.181826
1	39.409	-0.120879	-0.17608
1	39.58	-0.306291	-0.173954
1	39.844	-0.261001	-0.172524
1	40.035	-0.193137	-0.173173
1	40.193	-0.337168	-0.174953
1	40.358	-0.330593	-0.178335
1	40.717	-0.309726	-0.191082
1	41.031	-0.211283	-0.20693
1	41.229	-0.146407	-0.218504
1	41.603	-0.0922149	-0.242253
1	41.85	-0.421752	-0.258331
1	42.18	-0.0539681	-0.278919
1	42.332	0.140228	-0.287651
1	42.507	-0.11207	-0.296829
1	42.678	0.0332785	-0.304669
1	42.864	-0.295336	-0.31166
1	43.055	-0.380092	-0.316871
1	43.205	-0.528208	-0.319976
1	43.356	-0.394959	-0.322845
1	43.707	-0.334625	-0.328433
1	43.934	-0.305714	-0.33117
1	44.103	-0.135626	-0.332725
1	44.488	-0.509999	-0.334601
1	44.697	-0.304401	-0.33458
1	44.941	-0.353568	-0.333561
1	45.092	-0.479134	-0.332368
1	45.244	-0.448604	-0.330713
1	45.5	-0.394972	-0.326854
1	45.768	-0.515459	-0.321304
1	46.151	-0.392488	-0.30414
1	46.392	-0.278041	-0.286715
1	46.537	-0.426884	-0.274528
1	46.773	-0.322977	-0.252951
1	47.067	-0.430788	-0.224915
1	47.274	-0.494682	-0.205763
1	47.567	-0.140918	-0.181547
1	47.751	-0.430207	-0.169137
1	47.912	-0.442391	-0.160678
1	48.146	-0.270468	-0.153324
1	48.337	0.111974	-0.152506
1	48.508	0.401374	-0.156381
1	48.71	0.321015	-0.166289
1	48.93	0.594309	-0.182364
1	49.205	0.505635	-0.209017
1	49.446	0.00834486	-0.237219
1	49.594	-0.111166	-0.256302
1	50.13	0.113299	-0.332395
1	50.476	-0.551686	-0.383387
1	50.673	-0.64672	-0.411631
1	51.019	-0.537245	-0.457754
1	51.176	-0.641838	-0.476527
1	51.371	-0.663969	-0.49737
1	51.554	-0.690852	-0.513972
1	51.691	-0.661751	-0.52545
1	51.988	-0.704016	-0.551734
1	52.215	-0.778211	-0.572783
1	52.376	-0.839634	-0.588034
1	52.618	-0.857331	-0.611197
1	53.092	-0.815448	-0.656134
1	53.254	-0.821386	-0.670975
1	53.553	-0.851301	-0.697126
1	53.7	-0.766921	-0.709222
1	53.873	-0.85093	-0.72267
1	54.057	-0.858155	-0.735898
1	54.223	-0.698872	-0.74675
1	54.427	-0.70082	-0.758654
1	54.573	-0.618073	-0.766301
1	55.016	0.562412	-0.785619
1	55.267	0.712376	-0.794378
1	55.755	-0.724337	-0.808066
1	55.953	-0.821918	-0.812714
1	56.231	-0.880949	-0.818712
1	56.374	-0.871872	-0.82166
1	56.581	-0.83155	-0.825891
1	56.986	-0.964255	-0.834556
1	57.14	-0.996856	-0.838169
1	57.442	-1.02268	-0.846093
1	57.667	-1.0354	-0.860216
1	57.816	-0.777433	-0.87662
1	58.076	-0.967458	-0.914017
1	58.458	-0.982096	-0.975731
1	58.656	-0.96271	-1.00419
1	58.904	-0.88413	-1.03008
1	59.254	-0.850031	-1.0366
1	59.569	-0.618501	-1.02269
1	59.949	-0.778393	-1.00323
1	60.185	-0.778823	-0.986461
1	60.339	-0.918533	-0.972495
1	60.527	-0.949804	-0.951328
1	60.674	-0.971521	-0.931054
1	61.077	-0.903784	-0.845864
1	61.276	-1.02451	-0.788263
1	61.51	-0.894353	-0.710517
1	61.755	-0.85821	-0.620447
1	61.996	-0.700808	-0.526305
1	62.223	-0.791428	-0.435396
1	62.38	-0.736039	-0.372641
1	62.566	-0.663807	-0.299762
1	62.719	-0.67449	-0.241954
1	62.995	-0.645838	-0.145245
1	63.171	-0.542496	-0.0904363
1	63.564	0.672363	0.00569708
1	63.886	0.6427	0.0666234
1	64.022	0.439481	0.0919246
1	64.205	0.265342	0.125258
1	64.405	0.470256	0.16043
1	64.651	0.559639	0.201324
1	64.813	0.737353	0.226499
1	64.975	0.471548	0.250034
1	65.252	0.475002	0.285881
1	65.447	0.866873	0.307312
1	65.797	1.09715	0.336607
1	65.99	0.574097	0.347091
1	66.305	1.02332	0.354417
1	66.506	-0.0175638	0.347878
1	66.742	-0.133214	0.324209
1	66.901	-0.0714746	0.300252
1	67.134	-0.172627	0.256145
1	67.325	-0.0336671	0.214188
1	67.605	-0.0323778	0.14752
1	67.816	-0.0907723	0.0964889
1	68.025	-0.0355336	0.0481079
1	68.291	-0.185195	-0.0063481
1	68.461	-0.432307	-0.034767
1	68.67	-0.27896	-0.0605245
1	68.863	-0.115831	-0.0732684
1	69.042	0.0171111	-0.0760344
1	69.198	-0.0870269	-0.0731862
1	69.346	0.0865699	-0.0665069
1	69.515	-0.151649	-0.0547856
1	69.682	-0.173387	-0.0396023
1	69.987	0.19616	-0.00497021
1	70.223	0.0420538	0.0256601
1	70.409	-0.216404	0.0507127
1	70.564	0.0426003	0.0714319
1	70.747	0.118629	0.0948885
1	71.002	0.184271	0.124082
1	71.286	0.163293	0.149011
1	71.466	0.356273	0.163362
1	71.618	0.532185	0.177902
1	71.774	0.0693121	0.194635
1	71.925	-0.0189553	0.21213
1	72.146	-0.125195	0.239121
1	72.479	0.0821984	0.280157
1	72.66	0.0321144	0.301205
1	72.86	-0.191944	0.322284
1	73.253	0.810648	0.353238
1	73.432	0.555773	0.361072
1	73.659	0.675281	0.363812
1	73.812	0.50014	0.360436
1	73.997	0.712048	0.351214
1	74.179	0.801028	0.337839
1	74.322	0.711669	0.324645
1	74.602	0.334613	0.292901
1	74.745	0.652452	0.274119
1	74.931	0.618279	0.247573
1	75.15	0.287831	0.213888
1	75.399	-0.33787	0.173388
1	75.677	-0.335292	0.126833
1	76.011	-0.342223	0.0713267
1	76.223	-0.334657	0.0375816
1	76.42	-0.114675	0.00803976
1	76.654	-0.0654457	-0.0287269
1	76.865	-0.0803137	-0.0663767
1	77.036	-0.15711	-0.0994587
1	77.358	-0.0876734	-0.166445
1	77.614	-0.145281	-0.222535
1	77.886	-0.419452	-0.283184
1	78.058	-0.176593	-0.321354
1	78.423	-0.437553	-0.399682
1	78.725	-0.499753	-0.459398
1	78.983	-0.41547	-0.504904
1	79.151	-0.494635	-0.531082
1	79.338	-0.707021	-0.556453
1	79.671	-0.623312	-0.595098
1	80.017	-0.616277	-0.630082
1	80.173	-0.543029	-0.644352
1	80.383	-0.615082	-0.66227
1	80.69	-0.63204	-0.686156
1	80.866	-0.683251	-0.698812
1	81.062	-0.506518	-0.712181
1	81.274	-0.653729	-0.725952
1	81.714	-0.776941	-0.753065
1	81.922	-0.879716	-0.765581
1	82.213	-0.872372	-0.783226
1	82.551	-0.365618	-0.804514
1	82.726	-0.793673	-0.815569
1	82.907	-0.786941	-0.826369
1	83.113	-0.770964	-0.837926
1	83.276	-0.881954	-0.846554
1	83.439	-0.771928	-0.854756
1	83.738	-0.810295	-0.868794
1	84.118	-0.873407	-0.884993
1	84.428	-0.935536	-0.897083
1	84.738	-0.783328	-0.908377
1	84.878	-0.920589	-0.91327
1	85.116	-0.985246	-0.921361
1	85.383	-0.620615	-0.930195
1	85.711	-0.735896	-0.939331
1	86.049	-0.893241	-0.945905
1	86.188	-0.891987	-0.947958
1	86.367	-0.949495	-0.950175
1	86.65	-0.988973	-0.952971
1	87.046	-1.01536	-0.956233
1	87.195	-0.969124	-0.957499
1	87.4	-1.02924	-0.959465
1	87.671	-0.814863	-0.962745
1	87.976	-0.891728	-0.967843
1	88.125	-0.85289	-0.971047
1	88.334	-0.971322	-0.976502
1	88.589	-1.06407	-0.984207
1	88.803	-1.05496	-0.991075
1	89.105	-1.01655	-1.00124
1	89.275	-0.908074	-1.00714
1	89.418	-1.01554	-1.01217
1	89.566	-0.970565	-1.01741
1	89.823	-0.929182	-1.02652
1	90.086	0.116883	-1.03576
1	90.379	-1.07124	-1.04578
1	90.636	-1.01674	-1.0542
1	90.967	-1.0672	-1.06431
1	91.203	-1.12198	-1.07087
1	91.535	-1.05861	-1.08096
1	91.71	-1.11264	-1.08716
1	91.958	-1.10748	-1.09673
1	92.242	-1.15471	-1.10846
1	92.435	-1.20493	-1.11668
1	92.63	-1.18255	-1.12503
1	92.856	-1.1458	-1.13457
1	93.08	-1.05634	-1.14367
1	93.423	-1.06292	-1.15639
1	93.666	-1.1095	-1.16414
1	94.078	-1.14978	-1.174
1	94.357	-0.941114	-1.17776
1	94.634	-0.992687	-1.1794
1	94.986	-1.08926	-1.17944
1	95.127	-1.0605	-1.17882
1	95.395	-1.12747	-1.17669
1	95.774	-1.01879	-1.17158
1	96.055	-1.15943	-1.16626
1	96.393	-1.08766	-1.15819
1	96.548	-1.17698	-1.1539
1	96.844	-1.06811	-1.14472
1	97.199	-1.08001	-1.13204
1	97.477	-1.13958	-1.12089
1	97.746	-1.07328	-1.10913
1	98.078	-1.16439	-1.0908
1	98.328	-1.00306	-1.07329
1	98.627	-1.10732	-1.04918
1	98.797	-1.02585	-1.03432
1	99.061	-0.991938	-1.01017
1	99.313	-1.15033	-0.986503
1	99.49	-0.948351	-0.969887
1	99.703	-0.951447	-0.950264
1	99.88	-0.992489	-0.934534
1	100.15	-0.952156	-0.912097
1	100.418	-0.295783	-0.892394
1	100.758	-0.673868	-0.872324
1	101.036	-0.900993	-0.858784
1	101.293	-0.934758	-0.846745
1	101.656	-0.716181	-0.830744
1	101.818	-0.796757	-0.824056
1	101.962	-0.779729	-0.818377
1	102.334	-0.719832	-0.805012
1	102.575	-0.655203	-0.79748
1	102.842	-0.649053	-0.790302
1	103.308	-0.677592	-0.781073
1	103.638	-0.566684	-0.777382
1	103.894	-0.596946	-0.776316
1	104.104	-0.658227	-0.7767
1	104.502	-0.521773	-0.787018
1	104.793	-0.570683	-0.802129
1	105.018	-0.873251	-0.815767
1	105.2	-0.955595	-0.826863
1	105.451	-0.937453	-0.840625
1	105.621	-0.84645	-0.847945
1	105.785	-0.868	-0.852742
1	106.081	-0.983222	-0.861488
1	106.309	-0.960547	-0.870615
1	106.502	-0.849475	-0.879061
1	106.89	-0.818045	-0.895205
1	107.15	-0.932387	-0.903196
1	107.287	-0.829341	-0.905831
1	107.439	-0.956251	-0.908233
1	107.577	-0.834649	-0.910711
1	107.739	-0.904983	-0.913858
1	107.949	-0.764527	-0.918095
1	108.086	-0.612363	-0.920818
1	108.293	-0.840672	-0.924651
1	108.459	-0.84673	-0.9273
1	108.616	-0.882193	-0.929307
1	108.786	-0.881597	-0.930779
1	109.06	-0.953798	-0.931205
1	109.359	-0.864162	-0.928211
1	109.581	-0.812988	-0.923135
1	109.921	-0.803356	-0.915187
1	110.204	-0.804762	-0.91034
1	110.408	-0.921378	-0.906985
1	110.65	-0.968546	-0.902335
1	110.836	-0.594364	-0.897742
1	110.99	-0.873998	-0.892951
1	111.293	-0.796696	-0.879983
1	111.446	-0.828166	-0.871206
1	111.662	-0.795218	-0.855709
1	111.811	-0.632844	-0.842607
1	112.001	-0.786074	-0.822669
1	112.247	-0.823805	-0.790821
1	112.482	-0.791013	-0.753426
1	112.637	-0.746449	-0.725256
1	112.789	-0.728372	-0.695223
1	113.089	-0.741371	-0.629921
1	113.326	-0.830308	-0.573709
1	113.52	-0.833782	-0.525377
1	113.74	-0.871964	-0.468742
1	113.932	-0.760795	-0.418293
1	114.228	-0.0292181	-0.339858
1	114.425	-0.0075298	-0.287996
1	114.597	-0.134689	-0.243435
1	114.854	-0.0658947	-0.178914
1	115.039	0.0390565	-0.131611
1	115.197	0.0488369	-0.0883628
1	115.419	-0.192979	-0.0239339
1	115.574	0.191781	0.0230814
1	115.733	0.299144	0.0726126
1	115.996	0.378941	0.156401
1	116.311	0.341948	0.257636
1	116.505	0.42557	0.319227
1	116.65	0.158329	0.364366
1	116.938	0.120189	0.450481
1	117.274	0.416363	0.542389
1	117.636	0.695842	0.627064
1	117.814	0.664885	0.663623
1	117.995	0.700454	0.699401
1	118.162	0.697813	0.731192
1	118.398	0.996079	0.77417
1	118.6	0.751572	0.809194
1	118.759	0.810031	0.835649
1	119.041	0.952789	0.880232
1	119.266	0.658609	0.913728
1	119.56	0.664017	0.954831
1	119.86	1.13588	0.993794
1	120.059	1.13336	1.01805
1	120.272	1.23531	1.04267
1	120.499	0.929513	1.06792
1	120.671	0.919682	1.08658
1	120.939	0.794379	1.11447
1	121.076	0.790686	1.12801
1	121.242	0.852142	1.14362
1	121.46	0.98851	1.16261
1	121.785	0.96294	1.18708
1	121.957	1.09208	1.19788
1	122.237	1.5668	1.2118
1	122.43	1.51252	1.21847
1	122.586	1.16903	1.22195
1	122.957	0.822753	1.22268
1	123.157	1.18685	1.21846
1	123.537	1.71131	1.20238
1	123.747	0.843644	1.18933
1	124.041	1.16383	1.1666
1	124.182	1.27654	1.15402
1	124.353	1.38344	1.1374
1	124.642	0.991926	1.10629
1	124.839	1.03839	1.08315
1	125.02	1.05395	1.06067
1	125.448	0.643906	1.00374
1	125.694	0.789239	0.969174
1	125.917	1.14872	0.937036
1	126.223	0.967777	0.882693
1	126.524	0.707544	0.812903
1	127.032	0.57992	0.670264
1	127.322	0.525691	0.581438
1	127.508	0.405701	0.523898
1	127.783	0.42849	0.440478
1	128.042	0.621185	0.366299
1	128.196	0.216724	0.325345
1	128.361	0.460496	0.284865
1	128.5	0.547294	0.253994
1	128.709	0.235293	0.214105
1	129.043	0.146194	0.169846
1	129.362	0.167031	0.14509
1	129.523	0.254531	0.135938
1	129.699	0.325807	0.128366
1	130.007	-0.0591589	0.120906
1	130.157	0.0680384	0.119793
1	130.328	0.0422554	0.120422
1	130.543	-0.231416	0.12393
1	130.727	-0.292215	0.129194
1	130.91	-0.197709	0.136368
1	131.163	-0.267299	0.149235
1	131.344	-0.372725	0.160377
1	131.648	0.111729	0.182358
1	131.922	0.0856996	0.211342
1	132.118	0.0559843	0.24032
1	132.329	0.389593	0.277969
1	132.548	0.247009	0.322881
1	132.979	0.28585	0.423545
1	133.13	0.256438	0.461179
1	133.42	0.241724	0.534552
1	133.565	1.14862	0.571
1	133.954	1.25986	0.664386
1	134.282	1.13064	0.733882
1	134.556	1.44174	0.782006
1	134.759	0.945656	0.810188
1	135.124	1.23118	0.852497
1	135.426	1.19086	0.884968
1	135.77	0.710907	0.919721
1	135.967	1.15135	0.938777
1	136.112	0.71703	0.952494
1	136.279	0.623951	0.968034
1	136.423	0.768024	0.981264
1	136.645	1.04159	1.00146
1	136.81	0.891234	1.0164
1	136.993	0.939876	1.03298
1	137.199	1.15312	1.05179
1	137.396	0.574406	1.07002
1	137.718	0.930555	1.09898
1	137.857	1.13655	1.11085
1	138.112	0.644801	1.13175
1	138.317	1.08659	1.14783
1	138.668	1.14225	1.17416
1	138.806	1.07056	1.18418
1	139.027	0.805823	1.19991
1	139.288	0.968069	1.21815
1	139.438	0.903652	1.22852
1	141.556	1.46749	1.38807
1	141.737	1.67705	1.40459
1	142.098	1.56271	1.43978
1	142.436	1.41918	1.47499
1	142.594	1.7164	1.4919
1	143.011	1.46991	1.53755
1	143.256	1.40433	1.56483
1	143.448	1.46443	1.58633
1	143.668	1.30715	1.611
1	143.904	1.38697	1.63738
1	144.106	1.73396	1.6598
1	144.337	1.54274	1.68515
1	144.582	1.34773	1.71156
1	144.835	1.48237	1.73817
1	145.069	1.60438	1.76204
1	145.221	1.88385	1.77761
1	145.428	1.58931	1.79975
1	145.636	1.49398	1.82288
1	145.992	1.62504	1.86389
1	146.344	1.335	1.90524
1	146.651	2.07564	1.9411
1	146.912	2.17876	1.97089
1	147.099	2.15853	1.99157
1	147.363	2.44207	2.01946
1	147.714	1.66634	2.05349
1	147.88	1.88291	2.06809
1	148.022	2.02436	2.0797
1	148.227	1.79591	2.09595
1	148.638	1.59451	2.12875
1	148.973	1.91991	2.15488
1	149.14	2.24473	2.16744
1	149.317	2.49351	2.18028
1	149.571	2.40892	2.19761
1	149.713	1.99632	2.20663
1	149.904	2.20651	2.21789
1	150.158	1.91662	2.23106
1	150.34	2.14586	2.23906
1	150.616	2.07183	2.24862
1	150.754	2.31069	2.25211
1	150.964	2.08423	2.25558
1	151.12	2.44809	2.25679
1	151.365	2.07745	2.25675
1	151.546	1.76661	2.25549
1	151.765	2.18738	2.25294
1	152.201	1.72904	2.24607
1	152.366	1.9818	2.24338
1	152.547	1.91095	2.2391
1	153	2.06976	2.21869
1	153.409	1.87988	2.19403
1	153.642	2.6502	2.17987
1	153.883	2.27027	2.16669
1	154.24	3.15552	2.15265
1	154.531	1.89861	2.14428
1	154.679	1.75737	2.13965
1	154.956	1.80435	2.1304
1	155.152	1.71657	2.12347
1	155.293	1.70201	2.11832
1	155.481	2.10123	2.11129
1	155.813	1.51496	2.09854
1	155.959	2.41198	2.09286
1	156.232	2.40922	2.08221
1	156.414	1.80191	2.07517
1	156.611	1.34999	2.06765
1	156.971	1.56006	2.05439
1	157.22	1.99029	2.04495
1	157.409	1.81637	2.03712
1	157.766	2.08818	2.02083
1	157.944	1.89714	2.01205
1	158.186	1.69508	1.99945
1	158.325	1.58826	1.9919
1	158.598	1.99436	1.97644
1	158.966	2.49595	1.95446
1	159.128	2.2596	1.94442
1	159.499	2.08328	1.92071
1	159.769	2.16415	1.90294
1	160.004	1.42381	1.8872
1	160.192	1.45108	1.8741
1	166.141	0.87773	1.45363
1	166.406	0.742478	1.45536
1	166.6	1.08987	1.45885
1	166.755	1.09044	1.46306
1	166.934	1.45777	1.46955
1	167.138	1.35443	1.47917
1	167.374	1.37639	1.49335
1	167.71	1.41086	1.51952
1	168.001	1.07358	1.54816
1	168.159	1.61638	1.56615
1	168.332	1.13206	1.58787
1	168.621	0.960858	1.6315
1	169.027	0.683478	1.70819
1	169.276	1.31625	1.76156
1	169.465	1.43208	1.80412
1	169.771	1.15368	1.87492
1	170.117	1.53625	1.95461
1	170.26	1.77377	1.98652
1	170.526	1.7367	2.04288
1	170.716	1.89618	2.07991
1	171.049	1.36295	2.13601
1	171.32	2.9688	2.17125
1	171.474	2.9342	2.18627
1	171.679	2.28986	2.20084
1	171.844	2.9581	2.20867
1	172.079	3.28776	2.21433
1	172.342	2.63996	2.21374
1	172.71	3.09733	2.20238
1	172.912	2.59103	2.19174
1	173.253	3.1175	2.16813
1	173.464	2.14108	2.15073
1	173.619	2.10662	2.13693
1	173.917	1.07156	2.10875
1	174.183	1.40466	2.08268
1	174.351	1.42271	2.06622
1	174.748	1.45516	2.01687
1	174.913	1.64854	1.99082
1	175.099	1.41339	1.95829
1	175.339	1.63928	1.91226
1	175.517	1.33656	1.87584
1	175.949	1.26132	1.78272
1	176.407	1.24825	1.68321
1	176.603	0.968408	1.64245
1	177.113	1.59926	1.54782
1	177.285	1.21701	1.52117
1	177.542	1.6976	1.48783
1	177.719	1.78924	1.47009
1	177.911	1.27125	1.45636
1	178.25	1.54488	1.44477
1	178.467	1.76868	1.44405
1	178.619	1.55989	1.44587
1	178.768	1.35251	1.44906
1	179.16	1.1208	1.46117
1	179.455	1.11265	1.47049
1	179.603	1.77011	1.47414
1	179.758	1.6601	1.47668
1	180.043	1.52948	1.47647
1	180.213	1.62568	1.47239
1	180.536	1.32293	1.45405
1	180.674	1.41834	1.44252
1	180.922	1.19755	1.42027
1	181.067	1.35572	1.40634
1	181.321	1.121	1.38026
1	181.497	1.16352	1.36093
1	181.679	1.02779	1.33982
1	181.992	1.14091	1.30082
1	182.298	1.5426	1.25932
1	182.441	1.29437	1.23877
1	182.59	0.896528	1.21654
1	182.991	0.89972	1.1526
1	183.527	1.17881	1.05745
1	183.853	0.965901	0.992066
1	184.01	1.13747	0.957927
1	184.21	0.941732	0.912263
1	184.441	1.10812	0.856877
1	184.951	0.440581	0.726906
1	185.284	0.622043	0.638326
1	185.483	1.1795	0.584719
1	185.656	0.383894	0.538007
1	185.903	0.631812	0.471564
1	186.157	0.318035	0.404111
1	186.472	0.2026	0.322657
1	186.672	0.262619	0.272727
1	186.886	-0.0416702	0.217976
1	187.252	-0.0853277	0.115374
1	187.397	0.0744304	0.0721669
1	187.755	-0.207336	-0.0390726
1	187.917	-0.256658	-0.0909508
1	189.742	-0.337778	-0.651644
1	189.932	-0.593982	-0.698684
1	190.077	-0.505511	-0.732033
1	190.409	-0.804584	-0.798962
1	190.562	-0.818184	-0.824893
1	190.83	-0.983565	-0.861942
1	191.162	-1.10782	-0.891471
1	191.466	-1.06189	-0.90138
1	191.693	-0.98991	-0.899017
1	191.84	-0.967626	-0.893573
1	192.001	-1.00803	-0.884465
1	192.237	-1.07174	-0.865906
1	192.384	-1.11142	-0.85166
1	192.546	-1.02255	-0.833967
1	192.821	-0.921142	-0.800162
1	193.22	-0.45388	-0.745926
1	193.611	-0.496907	-0.691578
1	193.813	-0.565496	-0.664755
1	194.018	-0.296216	-0.639369
1	194.279	-0.630765	-0.602723
1	194.508	-0.520636	-0.562255
1	194.667	-0.511697	-0.530509
1	195.007	-0.430169	-0.45544
1	195.154	-0.599831	-0.421019
1	195.63	-0.490902	-0.308009
1	195.811	-0.35636	-0.26662
1	196.008	-0.435631	-0.224031
1	196.175	-0.474377	-0.190698
1	196.563	0.117175	-0.126804
1	196.754	0.238398	-0.104213
1	196.92	0.390177	-0.0903458
1	197.117	0.25777	-0.0777328
1	197.254	0.020183	-0.0694881
1	197.432	0.131978	-0.059543
1	197.73	0.108894	-0.0452019
1	198.003	-0.17156	-0.035095
1	198.417	0.133588	-0.0264842
1	198.619	0.0769093	-0.0256893
1	198.759	0.106704	-0.0266024
1	198.901	0.199218	-0.028835
1	199.146	0.104117	-0.0359918
1	199.31	0.0856307	-0.0432768
1	199.576	0.170174	-0.0596732
1	199.729	0.0671941	-0.071444
1	200.086	-0.39239	-0.103906
1	200.353	-0.266401	-0.132823
1	200.514	-0.221636	-0.152208
1	200.883	-0.13651	-0.202243
1	201.043	-0.167009	-0.226397
1	201.236	-0.287707	-0.257536
1	201.375	-0.314887	-0.281332
1	201.597	-0.103351	-0.321738
1	201.766	-0.323334	-0.354496
1	202.009	-0.396348	-0.404659
1	202.179	-0.309851	-0.44192
1	202.393	-0.412813	-0.489411
1	202.726	-0.286283	-0.56116
1	202.94	-0.965827	-0.605904
1	203.187	-0.98496	-0.656235
1	222.967	-1.14976	-1.57292
1	225.052	-1.26973	-1.49361
1	227.155	-1.28278	-1.41784
1	227.296	-1.28647	-1.41316
1	227.433	-1.32029	-1.40867
1	229.526	-1.28829	-1.35007
1	229.802	-1.2578	-1.34403
1	230.056	-1.21764	-1.33888
2	6.566	-0.809547	-0.580299
2	8.282	-0.772767	-0.562331
2	8.619	-0.456685	-0.560984
2	8.802	-0.478134	-0.560564
2	9.057	0.229711	-0.56035
2	9.526	-0.513334	-0.561103
2	9.79	-0.571624	-0.562189
2	9.988	-0.538554	-0.563323
2	10.155	-0.442521	-0.564493
2	10.392	-0.780034	-0.566494
2	10.831	-0.479022	-0.571267
2	11.171	-0.429041	-0.576075
2	11.589	-0.519402	-0.583385
2	11.771	-0.589167	-0.58698
2	11.934	-0.656376	-0.590385
2	12.113	-0.66443	-0.594302
2	12.43	-0.517601	-0.601628
2	12.642	-0.450927	-0.606752
2	13.062	-0.651088	-0.617266
2	13.231	-0.596855	-0.621579
2	13.529	-0.721437	-0.629217
2	13.82	-0.618612	-0.636629
2	14.048	-0.663242	-0.64267
2	14.219	-0.407141	-0.647521
2	14.55	-0.640468	-0.65748
2	14.744	-0.834517	-0.663546
2	14.912	-0.631285	-0.668864
2	15.211	-0.647889	-0.678318
2	15.383	-0.698007	-0.683663
2	15.633	-0.705376	-0.691178
2	15.814	-0.656191	-0.696352
2	16.047	-0.718761	-0.702572
2	16.354	-0.840956	-0.709808
2	16.596	-0.384712	-0.715533
2	16.797	-0.479071	-0.720952
2	17.065	-0.184664	-0.728821
2	17.503	-0.649855	-0.742357
2	17.687	-0.749674	-0.747961
2	17.978	-0.819322	-0.756314
2	18.141	-0.704911	-0.760566
2	18.535	-0.730735	-0.768973
2	19.008	-0.888125	-0.774192
2	19.208	-0.947641	-0.774332
2	19.537	-0.844819	-0.772499
2	19.869	-0.928912	-0.768957
2	20.086	-0.841729	-0.765828
2	20.279	-0.818476	-0.762565
2	20.462	-0.581539	-0.759094
2	20.628	-0.780514	-0.755662
2	20.792	-0.645784	-0.752032
2	21.067	-0.662466	-0.745489
2	21.262	-0.723984	-0.740562
2	21.516	-0.71442	-0.733871
2	21.824	-0.728111	-0.725474
2	22.018	-0.603128	-0.71981
2	22.471	-0.691293	-0.704392
2	22.751	-0.579544	-0.69355
2	22.961	-0.507675	-0.684878
2	23.28	-0.440387	-0.670978
2	23.5	-0.602432	-0.660988
2	23.774	-0.550738	-0.648215
2	24.12	-0.722713	-0.631776
2	24.308	-0.430391	-0.622796
2	24.599	-0.643149	-0.608965
2	24.829	-0.585058	-0.598194
2	25.071	-0.432844	-0.586448
2	25.416	-0.467227	-0.568165
2	25.663	-0.607699	-0.554245
2	25.904	-0.515106	-0.540218
2	26.191	-0.313968	-0.52321
2	26.628	-0.465491	-0.497375
2	26.891	-0.504048	-0.482279
2	27.223	-0.562873	-0.464173
2	27.615	-0.55394	-0.444802
2	27.79	-0.548496	-0.43706
2	28.099	-0.411879	-0.425053
2	28.312	-0.397153	-0.417768
2	28.533	-0.211051	-0.4106
2	28.709	-0.312031	-0.405174
2	29.063	-0.391761	-0.395008
2	29.6	-0.287085	-0.381461
2	35.567	0.316735	-0.366084
2	35.788	-0.175288	-0.369691
2	36.21	-0.14433	-0.377293
2	36.473	-0.281784	-0.382494
2	36.683	-0.529017	-0.386898
2	36.928	-0.653181	-0.393398
2	37.164	-0.559042	-0.401771
2	37.399	-0.458022	-0.411837
2	37.712	-0.627645	-0.427369
2	37.919	-0.673589	-0.438637
2	38.153	-0.425007	-0.452008
2	38.543	-0.575173	-0.474947
2	38.763	-0.583668	-0.48778
2	38.964	-0.361865	-0.499152
2	39.2	-0.405121	-0.511795
2	39.564	-0.580029	-0.529068
2	39.987	0.454687	-0.548602
2	40.184	-0.493994	-0.558325
2	40.42	-0.539757	-0.570106
2	40.66	-0.565964	-0.58189
2	40.851	-0.401666	-0.590882
2	41.293	-0.492068	-0.609284
2	41.458	-0.534533	-0.614934
2	41.622	-0.529708	-0.619707
2	41.984	-0.657248	-0.62668
2	42.267	-0.544886	-0.628055
2	42.449	-0.550173	-0.626737
2	42.676	-0.483684	-0.625386
2	42.86	-0.638243	-0.62607
2	43.205	-0.673778	-0.63007
2	43.659	-0.507006	-0.636659
2	43.848	-0.674347	-0.638473
2	44.063	-0.547609	-0.63902
2	44.309	-0.614212	-0.636825
2	44.495	-0.497616	-0.632572
2	44.685	-0.552674	-0.625413
2	45.013	-0.568675	-0.604996
2	45.221	-0.850449	-0.585834
2	45.481	-0.381374	-0.555146
2	45.655	-0.537371	-0.53113
2	45.878	-0.369029	-0.49682
2	46.081	-0.53736	-0.462627
2	46.255	-0.661259	-0.431443
2	46.518	-0.378945	-0.381716
2	46.709	-0.382693	-0.344159
2	46.973	-0.356197	-0.291059
2	47.17	-0.368359	-0.251095
2	47.472	-0.146484	-0.190347
2	47.964	-0.332277	-0.0808057
2	48.177	-0.183562	-0.0268281
2	48.589	-0.100845	0.0867673
2	48.779	-0.219773	0.14257
2	49.306	0.815771	0.305596
2	49.778	0.968101	0.457899
2	50.097	1.3287	0.56183
2	50.66	0.821038	0.742422
2	50.908	0.847884	0.819204
2	51.08	0.636163	0.870956
2	51.307	0.831774	0.936957
2	51.694	1.13322	1.05431
2	51.934	0.708959	1.13286
2	52.209	0.843577	1.22622
2	52.422	1.14078	1.29972
2	52.585	0.898131	1.35602
2	52.872	0.854668	1.45383
2	53.074	0.960287	1.52061
2	53.255	1.16473	1.57823
2	53.492	2.33949	1.6495
2	53.781	1.94538	1.72821
2	53.97	1.501	1.77376
2	54.341	2.07611	1.85808
2	54.654	1.85886	1.92852
2	54.946	1.88488	1.99267
2	55.259	2.06821	2.05878
2	55.511	2.16566	2.1093
2	55.694	2.15266	2.14415
2	55.903	1.63127	2.18175
2	56.173	2.08704	2.22637
2	56.357	2.46686	2.25391
2	56.549	1.91836	2.2799
2	56.864	2.43883	2.31585
2	57.104	2.529	2.33634
2	57.412	2.71051	2.35342
2	57.626	2.50685	2.36012
2	57.794	2.46522	2.36292
2	58.08	2.54098	2.36364
2	58.305	2.46443	2.36152
2	58.739	1.75505	2.35371
2	58.986	1.98999	2.34879
2	59.165	2.28317	2.34574
2	59.341	2.44641	2.34358
2	59.624	1.69216	2.33686
2	60.08	1.18649	2.31114
2	60.534	1.93244	2.27205
2	60.819	1.98309	2.24308
2	61.01	2.34481	2.22258
2	61.515	2.40026	2.1675
2	61.997	2.23196	2.11919
2	62.268	2.04214	2.09635
2	62.519	1.68473	2.07925
2	62.86	1.58012	2.06394
2	63.063	1.9907	2.06002
2	63.365	1.66409	2.06347
2	63.734	2.22506	2.08152
2	63.897	2.24295	2.09317
2	64.213	2.14176	2.12013
2	64.397	1.66149	2.1375
2	64.858	1.78571	2.18187
2	65.268	1.55735	2.2163
2	65.445	1.67162	2.22795
2	65.731	1.38733	2.24083
2	66.116	2.11791	2.24306
2	66.542	2.35981	2.21922
2	66.717	2.35292	2.20094
2	66.916	2.0617	2.17593
2	67.236	2.38838	2.12752
2	67.534	2.62344	2.07488
2	67.871	2.00873	2.00866
2	68.061	2.10468	1.96905
2	68.38	2.82654	1.90026
2	68.62	3.24378	1.84766
2	68.878	2.89724	1.79136
2	69.123	1.79093	1.7391
2	69.487	1.56095	1.66557
2	69.728	1.40475	1.61346
2	69.95	0.636577	1.55668
2	70.229	0.770936	1.47586
2	70.562	0.616389	1.36969
2	70.891	0.534913	1.25933
2	71.135	0.329741	1.17699
2	71.553	0.337669	1.04157
2	71.835	0.56395	0.958687
2	72.007	0.684928	0.913116
2	72.239	0.620181	0.859169
2	72.467	0.690666	0.812624
2	72.654	0.742539	0.77689
2	72.84	0.498812	0.743373
2	73.164	0.906286	0.689383
2	73.336	1.25268	0.662773
2	73.599	1.4646	0.624508
2	73.899	0.782175	0.583977
2	74.085	0.807172	0.560261
2	74.357	0.501241	0.527176
2	74.551	0.442366	0.504515
2	74.931	0.920677	0.461699
2	75.148	0.300062	0.440432
2	75.615	0.365828	0.410123
2	75.843	0.0756738	0.400803
2	76.024	0.0811316	0.394981
2	76.197	0.283076	0.390179
2	76.363	0.279799	0.385829
2	76.645	0.138009	0.377829
2	76.812	0.194505	0.37203
2	77.203	0.0204992	0.352587
2	77.392	0.161082	0.339
2	77.644	0.130549	0.315235
2	77.819	-0.126825	0.295573
2	78.296	-0.149917	0.236606
2	78.611	0.818081	0.194474
2	78.816	1.21966	0.166184
2	78.999	0.882067	0.140584
2	79.426	0.139826	0.0805589
2	79.821	0.251699	0.0261878
2	80.021	0.0470288	-0.000353635
2	80.382	-0.252781	-0.0456798
2	80.586	-0.00911495	-0.0694149
2	80.774	-0.0326672	-0.0898296
2	81.179	-0.145496	-0.135573
2	81.507	-0.226939	-0.176576
2	81.731	-0.367266	-0.205912
2	82.122	-0.477925	-0.258373
2	82.65	-0.221321	-0.328463
2	82.955	-0.588037	-0.366715
2	83.276	-0.583613	-0.403834
2	83.518	-0.644382	-0.42899
2	83.847	-0.593205	-0.458296
2	84.034	-0.509017	-0.472008
2	84.394	-0.578676	-0.494384
2	84.73	-0.47463	-0.512086
2	85.054	-0.513162	-0.526238
2	85.366	-0.476377	-0.537153
2	85.685	-0.0637824	-0.545555
2	85.924	-0.403183	-0.550019
2	86.197	-0.582346	-0.553195
2	86.504	-0.494282	-0.554312
2	86.88	-0.413338	-0.552133
2	87.154	-0.677892	-0.548079
2	87.344	-0.528102	-0.544045
2	87.553	-0.569688	-0.537207
2	87.727	-0.303275	-0.528888
2	87.962	-0.446591	-0.514313
2	88.418	-0.465749	-0.477149
2	89.37	-0.33257	-0.378465
2	89.678	-0.287342	-0.345475
2	89.889	-0.503129	-0.323796
2	90.119	-0.496984	-0.301592
2	90.494	-0.432583	-0.269986
2	90.724	-0.442489	-0.254301
2	90.936	-0.372943	-0.242915
2	91.181	-0.494215	-0.230078
2	91.389	-0.385209	-0.217113
2	91.577	-0.233721	-0.204181
2	91.795	-0.292359	-0.18822
2	91.985	-0.203219	-0.173867
2	92.305	-0.26494	-0.149811
2	92.513	0.159068	-0.134944
2	92.891	0.0434293	-0.11124
2	93.134	0.40158	-0.0993583
2	93.328	0.276056	-0.0923641
2	93.746	0.557956	-0.0867332
2	94.062	0.142928	-0.0913604
2	94.295	-0.0531294	-0.0986334
2	94.636	-0.227757	-0.114276
2	94.854	-0.12363	-0.126883
2	95.252	-0.186472	-0.15392
2	95.681	-0.383853	-0.186943
2	95.891	-0.267267	-0.203849
2	96.055	-0.248251	-0.217132
2	96.289	-0.12869	-0.235913
2	96.459	-0.0809753	-0.249225
2	96.67	-0.488187	-0.268764
2	96.927	-0.479682	-0.300339
2	97.185	-0.444763	-0.338844
2	97.413	-0.344035	-0.377028
2	97.635	-0.34444	-0.416646
2	97.847	-0.491437	-0.455601
2	98.101	-0.387196	-0.502208
2	98.465	-0.0761475	-0.565427
2	98.705	-0.694462	-0.602509
2	98.988	-0.646724	-0.639109
2	99.276	-0.539425	-0.665973
2	99.439	-0.607983	-0.67622
2	99.718	-0.671061	-0.687468
2	100.021	-0.942837	-0.692288
2	100.358	-0.742196	-0.691019
2	100.63	-0.779868	-0.686744
2	100.91	-0.510445	-0.680984
2	101.168	-0.755279	-0.675827
2	101.624	-0.714818	-0.671007
2	101.81	-0.759163	-0.671926
2	101.993	-0.911138	-0.675141
2	102.178	-0.884871	-0.681179
2	102.522	-0.835929	-0.693612
2	102.691	-0.876225	-0.698706
2	102.926	-0.760355	-0.705032
2	103.259	-0.868511	-0.713185
2	103.49	-0.768241	-0.718801
2	103.723	-0.589153	-0.724863
2	104.003	-0.630777	-0.73321
2	104.289	0.114169	-0.743577
2	104.481	-0.38779	-0.751929
2	104.701	-0.440234	-0.763188
2	104.869	-0.237208	-0.773191
2	105.101	0.0291518	-0.789772
2	105.374	-0.0379044	-0.813403
2	105.615	-0.930582	-0.83713
2	105.901	-0.977725	-0.867684
2	106.133	-1.13398	-0.893555
2	106.368	-1.15236	-0.920007
2	106.549	-1.13189	-0.940108
2	106.844	-1.19027	-0.971458
2	107.083	-1.16812	-0.99475
2	107.249	-1.23321	-1.00939
2	107.452	-1.20831	-1.02725
2	107.756	-1.13963	-1.05673
2	108.056	-1.22171	-1.08818
2	108.262	-1.15046	-1.11066
2	108.535	-1.17297	-1.14098
2	108.748	-1.12224	-1.16464
2	109.092	-1.22316	-1.20197
2	109.265	-1.17275	-1.21995
2	109.702	-1.00911	-1.26156
2	110.075	-1.02534	-1.29108
2	110.487	-1.08209	-1.315
2	110.693	-1.12128	-1.32319
2	110.856	-1.29708	-1.3282
2	111.049	-1.21867	-1.33264
2	111.237	-1.24836	-1.3356
2	111.759	-1.23549	-1.3384
2	112.062	-1.24185	-1.33759
2	112.559	-1.35337	-1.33495
2	112.753	-1.30587	-1.33413
2	113.114	-1.25987	-1.33394
2	113.361	-1.26672	-1.33539
2	113.532	-1.22639	-1.33743
2	113.731	-1.26137	-1.3407
2	113.932	-1.26022	-1.34458
2	114.196	-1.21626	-1.35029
2	114.466	-1.22834	-1.35645
2	114.729	-1.29282	-1.36237
2	114.957	-1.20146	-1.36713
2	115.149	-1.17089	-1.37067
2	115.509	-1.25507	-1.3756
2	115.886	-1.21834	-1.37745
2	116.177	-1.4047	-1.37585
2	116.443	-1.41315	-1.37157
2	116.755	-1.42401	-1.36146
2	117.098	-1.35474	-1.3438
2	117.333	-1.34714	-1.32871
2	117.605	-1.37504	-1.30913
2	117.908	-1.34733	-1.28578
2	118.113	-1.36289	-1.26971
2	118.407	-1.26252	-1.24723
2	118.689	-1.3523	-1.22729
2	118.998	-1.18508	-1.20857
2	119.372	-0.898687	-1.19224
2	119.608	-1.02569	-1.18402
2	119.869	-1.04414	-1.17381
2	120.115	-1.03198	-1.16347
2	120.413	-1.06655	-1.1505
2	120.665	-0.978642	-1.13958
2	121.029	-1.05952	-1.12465
2	121.319	-1.05889	-1.11413
2	121.537	-1.001	-1.1074
2	121.703	-1.01509	-1.10311
2	121.976	-0.876447	-1.09792
2	122.168	-0.846897	-1.09589
2	122.395	-0.886075	-1.09651
2	122.793	-0.82023	-1.10638
2	122.961	-0.761911	-1.11313
2	123.28	-1.06197	-1.12875
2	123.668	-1.24004	-1.15018
2	123.878	-1.10263	-1.16171
2	124.056	-1.14379	-1.17089
2	124.332	-1.17334	-1.18318
2	124.573	-1.18462	-1.19109
2	124.769	-1.27252	-1.19494
2	125.021	-1.25732	-1.19569
2	125.484	-1.14943	-1.18986
2	125.689	-1.20974	-1.18593
2	125.855	-1.25296	-1.1822
2	126.037	-1.25447	-1.17761
2	126.203	-1.26594	-1.173
2	126.419	-1.32108	-1.16647
2	126.818	-1.21907	-1.1531
2	127.195	-1.1713	-1.1393
2	127.451	-1.11461	-1.12951
2	127.84	-1.16023	-1.11437
2	128.004	-1.1721	-1.10798
2	128.239	-1.10981	-1.09758
2	128.764	-0.619133	-1.06673
2	129.021	-0.541985	-1.04893
2	129.212	-0.697678	-1.035
2	129.442	-0.89094	-1.01781
2	129.739	-0.929483	-0.99556
2	130.007	-0.809835	-0.976089
2	130.215	-0.85903	-0.961797
2	130.461	-0.862836	-0.946267
2	130.641	-0.988036	-0.936113
2	130.981	-0.462912	-0.920086
2	131.178	-1.03463	-0.912405
2	131.397	-1.05215	-0.904927
2	131.765	-0.883533	-0.894089
2	132.041	-1.02223	-0.886667
2	132.524	-0.834479	-0.873214
2	132.851	-0.949013	-0.86243
2	133.103	-0.730249	-0.852475
2	133.356	-0.737481	-0.840545
2	133.66	-0.935976	-0.823008
2	134.102	-0.964846	-0.789738
2	134.31	-0.887559	-0.770296
2	134.547	-0.780148	-0.745261
2	134.78	-0.74396	-0.718116
2	134.997	-0.414475	-0.69099
2	135.345	-0.689538	-0.64474
2	135.522	-0.581586	-0.620343
2	135.776	-0.672908	-0.584829
2	135.982	-0.497733	-0.555963
2	136.448	-0.618298	-0.492245
2	136.638	-0.708015	-0.467556
2	136.871	-0.659385	-0.438842
2	137.118	-0.510141	-0.407745
2	137.323	-0.335045	-0.379629
2	137.498	-0.452505	-0.354272
2	137.673	-0.344215	-0.327913
2	137.85	1.13184	-0.300472
2	138.272	1.11225	-0.233289
2	138.476	-0.563577	-0.200667
2	138.674	-0.530274	-0.169387
2	138.986	-0.58241	-0.121686
2	139.522	0.00228929	-0.0477121
2	139.787	-0.153646	-0.016572
2	140.162	-0.278714	0.0257078
2	140.362	-0.19281	0.0488993
2	140.624	0.131732	0.0792711
2	140.84	0.0780895	0.103829
2	141.128	-0.0723651	0.135145
2	141.334	0.0141097	0.156054
2	141.509	-0.156171	0.172539
2	141.734	-0.0893283	0.191639
2	142.168	0.057431	0.220213
2	142.39	-0.155261	0.229752
2	142.562	-0.251769	0.235631
2	142.776	-0.112276	0.242763
2	143.009	1.63969	0.249986
2	143.179	2.2626	0.254696
2	143.355	0.336129	0.258904
2	143.517	0.21357	0.262044
2	143.721	0.17692	0.264801
2	144.042	0.363017	0.265882
2	144.366	0.102747	0.262077
2	144.651	0.277613	0.253887
2	144.838	0.170432	0.245711
2	145.036	0.038239	0.232461
2	145.251	-0.0368025	0.211208
2	145.427	0.0535357	0.189248
2	145.704	-0.245373	0.147941
2	145.926	-0.18718	0.110279
2	146.205	0.140426	0.0592379
2	146.419	0.109412	0.0187002
2	146.725	0.140648	-0.0389756
2	147.024	-0.100271	-0.0922277
2	147.475	0.196263	-0.160055
2	147.725	0.156765	-0.187895
2	148.052	-0.348347	-0.217546
2	148.235	-0.219141	-0.233172
2	148.413	-0.19796	-0.24773
2	148.798	-0.434499	-0.27715
2	149.054	-0.443887	-0.295222
2	149.372	-0.434528	-0.316113
2	149.702	-0.456627	-0.336078
2	149.927	-0.568576	-0.348751
2	150.388	-0.585687	-0.372521
2	150.754	-0.536851	-0.389473
2	151.067	-0.670572	-0.40276
2	151.586	-0.517674	-0.417025
2	151.921	-0.59912	-0.420563
2	152.23	-0.635586	-0.421456
2	152.465	-0.52521	-0.421378
2	152.692	-0.712531	-0.42123
2	152.855	-0.7086	-0.421352
2	153.203	-0.313478	-0.423138
2	153.579	0.318394	-0.42905
2	153.778	0.170746	-0.434571
2	153.948	0.565706	-0.440917
2	154.116	0.0936792	-0.449057
2	154.427	-0.371519	-0.469083
2	154.852	-0.438955	-0.504414
2	155.236	-0.445283	-0.54124
2	155.572	-0.493988	-0.574887
2	155.982	-0.718655	-0.614761
2	156.167	-0.589618	-0.631442
2	156.544	-0.707438	-0.66113
2	156.755	-0.65979	-0.674397
2	157.036	-0.760322	-0.687296
2	157.205	-0.701199	-0.691996
2	157.53	-0.676819	-0.699454
2	157.81	-0.759549	-0.706676
2	158.005	-0.778551	-0.711743
2	158.36	-0.875033	-0.720171
2	158.575	-0.899058	-0.724271
2	159.07	-0.8118	-0.728813
2	159.276	-0.759339	-0.727977
2	159.602	-0.7013	-0.722423
2	159.863	-0.779048	-0.713582
2	160.274	-0.841445	-0.690254
2	160.523	-0.745937	-0.669708
2	160.903	-0.806056	-0.623817
2	161.103	-0.611954	-0.592312
2	161.475	-0.628207	-0.523501
2	161.67	-0.591628	-0.483498
2	161.971	-0.54019	-0.418537
2	162.134	-0.336137	-0.382537
2	162.551	-0.24537	-0.29126
2	162.803	0.0173643	-0.238942
2	162.982	0.010008	-0.204139
2	163.193	-0.0595354	-0.166485
2	163.374	-0.0131198	-0.137746
2	163.735	0.225931	-0.0783901
2	164.048	0.0927634	-0.0194599
2	164.306	0.0177441	0.0325757
2	164.601	0.298585	0.0941021
2	164.774	0.138131	0.13044
2	165.018	0.0894576	0.181088
2	165.328	0.113158	0.242823
2	165.51	0.106117	0.276864
2	165.711	0.433103	0.311883
2	166.002	0.323423	0.35656
2	166.248	1.33313	0.390839
2	166.634	0.50532	0.444142
2	167.156	0.139226	0.513989
2	167.512	0.597577	0.559212
2	167.737	0.0926926	0.586443
2	167.948	0.1888	0.610855
2	168.238	0.127871	0.642383
2	169.508	0.460734	0.744515
2	169.991	0.341731	0.763893
2	170.377	0.733355	0.769966
2	170.713	1.7111	0.767751
2	171.142	2.01503	0.752704
2	171.528	1.19578	0.727883
2	171.73	1.30654	0.71137
2	171.931	0.647524	0.692926
2	172.372	0.211332	0.64688
2	172.661	0.443788	0.613744
2	172.963	0.308825	0.577735
2	173.225	0.0417583	0.54612
2	173.47	0.352556	0.516853
2	173.688	0.272693	0.491498
2	173.915	0.278612	0.466209
2	174.193	0.395368	0.43057
2	174.529	0.637778	0.375025
2	174.776	0.261085	0.327743
2	175.08	0.157382	0.264749
2	175.254	0.522611	0.227407
2	175.423	0.182053	0.190924
2	175.595	-0.0874863	0.154126
2	175.87	-0.122285	0.0973648
2	176.087	0.10035	0.0556662
2	176.336	-0.0972204	0.0127415
2	176.53	-0.042568	-0.0160236
2	176.735	0.485251	-0.0446576
2	176.967	-0.107605	-0.0784968
2	177.234	-0.206117	-0.118668
2	177.435	-0.15068	-0.149314
2	177.831	-0.279475	-0.209277
2	178.254	-0.135643	-0.270245
2	178.558	-0.144319	-0.310354
2	178.901	-0.489225	-0.350224
2	179.391	-0.278844	-0.394022
2	179.784	-0.145457	-0.414981
2	180.045	0.0504523	-0.421864
2	180.512	-0.52193	-0.423925
2	180.682	-0.597376	-0.421721
2	181.046	-0.695371	-0.412319
2	181.313	-0.571751	-0.401799
2	181.673	-0.488797	-0.383473
2	181.856	-0.616515	-0.372593
2	182.066	-0.57129	-0.359007
2	182.353	-0.550033	-0.338848
2	182.764	-0.383631	-0.307613
2	183.065	-0.477548	-0.283655
2	183.293	-0.492105	-0.262287
2	183.716	-0.240528	-0.208769
2	183.878	-0.279429	-0.184434
2	184.058	-0.196634	-0.155473
2	184.248	-0.139887	-0.123164
2	184.436	-0.0434059	-0.0899175
2	184.668	0.438423	-0.0478614
2	184.992	0.603045	0.0111453
2	185.179	0.264628	0.0444839
2	185.573	0.183108	0.11049
2	185.846	0.39254	0.150966
2	186.13	0.0641727	0.190124
2	186.542	0.302389	0.246516
2	186.893	0.460303	0.293988
2	187.079	0.380986	0.31887
2	187.46	0.292231	0.369119
2	187.759	0.326531	0.407761
2	188.241	0.25075	0.468304
2	188.678	0.186118	0.521013
2	189.103	0.198092	0.569966
2	189.36	0.483009	0.598336
2	189.706	0.651799	0.634927
2	189.879	0.732289	0.651502
2	190.292	1.09804	0.682923
2	190.553	1.08347	0.698796
2	190.79	0.897126	0.711936
2	191.066	1.65572	0.727137
2	191.357	1.79692	0.744772
2	191.655	0.864799	0.766518
2	191.845	0.490565	0.783271
2	192.104	0.601105	0.810861
2	192.272	0.456572	0.832264
2	192.671	0.24721	0.898284
2	193.103	0.490141	0.989929
2	193.426	0.425471	1.06664
2	193.67	0.251424	1.12652
2	193.902	0.370468	1.18327
2	194.137	0.496111	1.23904
2	194.396	0.647866	1.29669
2	194.574	1.21243	1.33297
2	194.838	1.45075	1.38016
2	195.116	1.17963	1.41917
2	195.352	1.30946	1.44185
2	195.581	1.07583	1.45906
2	195.743	1.77868	1.47154
2	196.026	2.10195	1.49337
2	196.189	1.89172	1.50565
2	196.448	2.65628	1.52418
2	196.766	1.67607	1.54433
2	197.205	1.39972	1.5651
2	197.514	1.65848	1.57309
2	198.064	1.6973	1.56949
2	198.438	2.31829	1.55104
2	198.856	2.13129	1.49471
2	199.186	2.83187	1.41822
2	199.452	1.92025	1.34189
2	199.761	0.76162	1.24269
2	200.14	0.616776	1.11468
2	200.322	0.534199	1.05399
2	200.533	0.577329	0.986604
2	200.829	0.37912	0.90126
2	201.031	0.589324	0.851793
2	201.315	0.560452	0.798245
2	201.484	0.606888	0.777095
2	201.863	0.26061	0.75148
2	202.108	0.49802	0.745813
2	202.477	0.0767375	0.749512
2	202.64	0.0788622	0.754659
2	202.986	0.228347	0.770033
2	203.203	0.378408	0.781221
2	203.385	0.249291	0.790586
2	203.811	0.317292	0.808723
2	204.064	0.41487	0.814419
2	204.323	0.338587	0.814173
2	204.642	1.38176	0.818615
2	205.002	1.56699	0.841656
2	205.204	1.53721	0.860405
2	205.5	1.61024	0.892211
2	205.765	1.62079	0.922163
2	205.992	1.26644	0.946683
2	206.267	1.27038	0.972284
2	206.516	1.03409	0.989085
2	206.721	1.18816	0.996637
2	206.928	0.7181	0.997069
2	207.152	0.620341	0.987828
2	207.339	0.877642	0.971826
2	207.631	1.38543	0.933883
2	207.807	1.70358	0.904587
2	208.001	0.603874	0.867755
2	208.208	0.349148	0.824274
2	208.425	0.474143	0.775325
2	208.633	0.50475	0.72642
2	208.948	0.333931	0.651374
2	209.121	0.390541	0.610965
2	209.373	0.517098	0.554896
2	209.749	0.331479	0.481616
2	209.99	0.139589	0.437825
2	210.191	0.336327	0.39852
2	210.424	0.230078	0.350474
2	210.841	0.0107986	0.260133
2	211.104	0.203343	0.201913
2	211.323	0.205677	0.153648
2	211.652	0.0856584	0.0829683
2	211.938	-0.0549973	0.0247741
2	212.283	0.167164	-0.0393181
2	212.481	-0.0859777	-0.072195
2	212.807	0.0478739	-0.118636
2	213.071	0.0430106	-0.151295
2	213.331	-0.124095	-0.182114
2	213.574	-0.302405	-0.20955
2	213.902	-0.134559	-0.244219
2	214.226	-0.317738	-0.275474
2	214.484	-0.116243	-0.298
2	214.786	-0.459719	-0.321452
2	215.013	-0.49653	-0.336846
2	215.327	-0.526089	-0.354734
2	215.548	-0.509782	-0.364799
2	215.78	-0.345588	-0.373487
2	216.034	-0.360738	-0.38129
2	216.52	-0.420233	-0.391113
2	216.716	-0.36351	-0.393129
2	216.896	-0.322269	-0.393973
2	217.059	-0.464334	-0.393894
2	217.235	-0.333615	-0.392898
2	217.528	-0.27332	-0.389106
2	217.898	-0.410686	-0.380436
2	218.082	-0.376111	-0.374478
2	218.421	-0.384153	-0.360578
2	218.655	-0.456607	-0.348694
2	218.873	-0.398202	-0.335901
2	219.076	-0.257612	-0.32252
2	219.276	-0.218881	-0.307975
2	219.688	0.0114902	-0.273843
2	219.867	-0.169579	-0.257301
2	220.126	-0.222954	-0.231573
2	220.297	-0.181393	-0.213444
2	220.575	-0.0137065	-0.18207
2	220.791	-0.251085	-0.1561
2	220.971	-0.201783	-0.133416
2	226.877	0.600549	1.27978
2	227.244	1.40115	1.37793
2	227.631	1.37597	1.47833
2	227.997	1.44228	1.56965
2	228.403	1.56503	1.66599
2	228.652	1.88166	1.72213
2	228.885	1.61802	1.77239
2	229.089	2.4003	1.81446
2	229.29	2.48064	1.85403
2	229.554	1.91176	1.90297
2	229.922	1.62997	1.96501
2	230.265	1.7345	2.02194
2	230.671	1.98048	2.09433
2	230.859	2.30284	2.12885
2	231.111	1.70629	2.17537
2	231.37	2.25457	2.22275
2	231.575	2.08045	2.2594
2	231.872	1.89949	2.31026
2	232.222	2.30989	2.36525
2	232.54	2.04909	2.40896
2	232.997	1.86619	2.45816
2	233.19	1.75103	2.47466
2	233.4	2.23469	2.49176
2	233.621	1.9997	2.50868
2	233.982	1.9531	2.53367
2	234.251	2.57699	2.5499
2	234.578	2.70379	2.56652
2	234.839	2.4945	2.57712
2	235.274	2.11729	2.58896
2	235.962	3.0465	2.59092
2	236.238	3.09501	2.58526
2	236.407	2.58874	2.57983
2	236.909	2.4125	2.5446
2	237.133	2.43024	2.5196
2	237.483	2.93109	2.47192
2	237.687	2.80731	2.44044
2	237.853	2.64142	2.41339
2	238.067	2.44273	2.37726
2	238.364	2.5411	2.32611
2	238.656	1.46741	2.2765
2	238.977	1.79567	2.22508
2	239.195	1.89772	2.19332
2	239.435	1.98658	2.16243
2	239.745	1.59447	2.12086
2	240.01	1.86624	2.0788
2	240.186	1.76097	2.04833
2	240.366	1.83864	2.0156
2	240.694	1.99107	1.95348
2	241.005	1.50931	1.89379
2	241.231	1.43682	1.85137
2	241.776	1.30723	1.7585
2	242.024	1.88091	1.72338
2	242.297	1.71449	1.69193
2	242.468	1.3646	1.6768
2	242.653	1.72356	1.66434
2	243.019	1.38679	1.6493
2	243.273	1.75043	1.645
2	243.505	1.79163	1.64445
2	243.687	1.27913	1.64575
2	244.022	1.41496	1.65073
2	244.371	1.54447	1.65729
2	244.567	1.61588	1.66059
2	244.756	1.53368	1.66294
2	244.941	1.82211	1.66405
2	245.148	1.39572	1.66544
2	245.366	1.61277	1.66887
2	245.603	1.58251	1.67457
2	245.909	1.74008	1.68443
2	246.279	1.81745	1.69913
2	246.501	2.12023	1.7089
2	246.805	1.54154	1.72283
2	247.149	1.40805	1.73852
2	247.363	1.52275	1.7478
2	247.651	1.58091	1.75919
2	247.857	1.51876	1.76625
2	248.08	1.57632	1.77417
2	248.271	1.54393	1.78219
2	248.588	1.60436	1.7975
2	248.801	1.62034	1.80886
2	249.139	1.90064	1.82795
2	249.422	1.83293	1.84432
2	249.698	1.92307	1.86004
2	250.008	1.80529	1.87673
2	250.443	1.6468	1.89703
2	250.694	1.91196	1.90636
2	250.978	1.81302	1.91417
2	251.162	1.753	1.91857
2	251.4	1.68004	1.92516
2	251.584	2.03204	1.9307
2	251.824	2.18699	1.93811
2	252.059	1.43977	1.94516
2	252.221	1.89908	1.94967
2	252.49	1.7331	1.95608
2	252.799	1.76968	1.96103
2	253.356	2.1513	1.96035
2	253.821	1.97375	1.94673
2	254.131	1.60944	1.92922
2	254.36	1.89013	1.91242
2	254.781	1.8259	1.87656
2	255.111	1.87786	1.84485
2	255.98	2.22216	1.7523
2	256.183	1.98247	1.72991
2	256.833	1.50516	1.65967
2	257.029	1.61556	1.63957
2	257.254	2.01289	1.61747
2	257.478	1.45403	1.59675
2	257.659	1.2041	1.58111
2	257.844	1.59619	1.56536
2	258.073	1.22331	1.54501
2	258.454	1.13664	1.50914
2	258.779	1.34966	1.4767
2	259.035	1.0329	1.45002
2	259.504	0.254488	1.39877
2	265.418	0.651847	0.628347
2	265.722	0.785648	0.589519
2	265.916	1.09707	0.565123
2	266.209	0.803807	0.528905
2	266.48	1.09172	0.496142
2	266.914	0.97955	0.442045
2	267.221	0.598968	0.401338
2	267.412	0.181117	0.375126
2	267.706	0.0478053	0.333619
2	267.952	0.11175	0.297956
2	268.215	-0.00327812	0.25905
2	268.503	0.170564	0.215715
2	268.746	-0.0727256	0.17871
2	269.042	-0.0412987	0.13329
2	269.474	-0.242153	0.06678
2	269.871	-0.274162	0.00598748
2	270.146	-0.271304	-0.034645
2	270.785	-0.345211	-0.120438
2	270.949	-0.388239	-0.140751
2	271.413	-0.547864	-0.195072
2	271.727	-0.238258	-0.229577
2	271.9	0.0145672	-0.247945
2	272.073	-0.103763	-0.265922
2	272.264	0.122017	-0.28538
2	272.593	0.0424893	-0.318134
2	272.789	0.194816	-0.337314
2	272.979	-0.303615	-0.355756
2	273.368	-0.262414	-0.391481
2	273.651	-0.371099	-0.415327
2	273.828	-0.406758	-0.429478
2	274.112	-0.329542	-0.451169
2	274.291	-0.62064	-0.464316
2	274.486	-0.444815	-0.478285
2	274.786	-0.319049	-0.499275
2	275.141	-0.55006	-0.52377
2	275.54	-0.549018	-0.551558
2	275.828	-0.624281	-0.572243
2	276.008	-0.628856	-0.585406
2	276.183	-0.632782	-0.598171
2	276.446	-0.670747	-0.617234
2	276.651	-0.678606	-0.63194
2	276.95	-0.755859	-0.653052
2	277.386	-0.692492	-0.682866
2	277.64	-0.793131	-0.699556
2	277.976	-0.547543	-0.720697
2	278.181	-0.686774	-0.732996
2	278.441	-0.702366	-0.747859
2	278.652	-0.765852	-0.759261
2	278.986	-0.838761	-0.774894
2	279.361	-0.73523	-0.788626
2	279.534	-0.772431	-0.793932
2	280.101	-0.696808	-0.808632
2	280.294	-0.700648	-0.81324
2	280.466	-0.738404	-0.81741
2	280.795	-0.811346	-0.826011
2	281.102	-0.602954	-0.835404
2	281.306	-0.737043	-0.842724
2	281.511	-0.840969	-0.851188
2	281.729	-0.709618	-0.861635
2	281.916	-0.771715	-0.871878
2	282.161	-0.775092	-0.886841
2	282.367	-0.651833	-0.900528
2	282.634	-0.914852	-0.919389
2	282.887	-0.835542	-0.938031
2	283.084	-0.85189	-0.952799
2	283.281	-0.972474	-0.967576
2	283.704	-1.04344	-0.998441
2	283.912	-1.09622	-1.01273
2	284.165	-0.99968	-1.02889
2	284.368	-0.987167	-1.04063
2	284.577	-1.0945	-1.05336
2	284.827	-1.01836	-1.07141
2	285.117	-1.11583	-1.09501
2	285.351	-0.991542	-1.11514
2	285.631	-1.10466	-1.13932
2	285.804	-1.13657	-1.15375
2	286.132	-1.08445	-1.17871
2	286.398	-1.11742	-1.19539
2	286.734	-0.890321	-1.20996
2	286.952	-1.16126	-1.2145
2	287.35	-1.1508	-1.21205
2	287.695	-1.19415	-1.20061
2	287.928	-1.20964	-1.18907
2	288.218	-1.1803	-1.1715
2	288.429	-1.14988	-1.15712
2	288.604	-1.16269	-1.14454
2	288.992	-1.16467	-1.11594
2	289.336	-1.20583	-1.09165
2	289.55	-1.17389	-1.07798
2	290.053	-1.21844	-1.05331
2	290.314	-1.20289	-1.04624
2	290.669	-1.22895	-1.04048
2	290.982	-1.11344	-1.03631
2	291.255	-0.919195	-1.03328
2	291.449	-0.766461	-1.03143
2	291.757	-0.739266	-1.02892
2	292.231	-0.66559	-1.02589
2	292.448	-0.516132	-1.02475
2	292.69	-0.501537	-1.02359
2	292.904	-0.393118	-1.02262
2	293.08	-0.415169	-1.02184
2	293.342	-1.16793	-1.02067
2	293.773	-1.10928	-1.02109
2	294.013	-1.14254	-1.02318
2	294.387	-1.20846	-1.02857
2	294.57	-1.08724	-1.03198
2	295.042	-1.19984	-1.04239
2	295.49	-1.26485	-1.05347
2	295.682	-1.20795	-1.05827
2	295.921	-1.23512	-1.0641
2	296.135	-1.2408	-1.06904
2	296.317	-1.19802	-1.07294
2	296.524	-1.22054	-1.07693
2	296.798	-1.15114	-1.083
2	297.081	-1.17256	-1.0912
2	297.286	-1.14008	-1.09794
2	297.475	-1.11922	-1.10448
2	297.682	-1.1428	-1.11172
2	297.987	-0.932141	-1.12194
2	298.259	0.160744	-1.12992
2	298.419	0.015832	-1.13383
2	298.627	-1.21863	-1.13779
2	298.825	-1.12434	-1.1401
2	299.23	-1.14639	-1.14294
2	299.46	-1.12942	-1.14428
2	299.842	-1.25021	-1.14599
2	300.076	-1.27959	-1.14669
2	301.365	-1.21701	-1.14497
2	301.71	-1.31541	-1.14262
2	302.194	-1.08042	-1.13778
2	302.448	-0.929389	-1.13446
2	302.806	-1.14423	-1.12881
2	303.236	-1.13579	-1.12043
2	303.536	-0.947942	-1.11349
2	303.783	-1.13959	-1.10573
2	303.949	-1.15929	-1.09882
2	304.146	-0.984286	-1.08913
2	304.488	-1.05359	-1.0693
2	304.728	-1.06299	-1.05379
2	304.891	-1.00904	-1.04283
2	305.156	-0.981098	-1.02473
2	305.503	-0.983087	-1.00157
2	305.86	-0.872062	-0.979945
2	306.047	-0.593314	-0.970083
2	306.245	-0.754215	-0.961554
2	306.505	-0.80938	-0.953618
2	306.922	-0.71327	-0.946186
2	307.153	-1.05549	-0.943535
2	307.449	-0.909879	-0.940212
2	307.73	-0.70277	-0.93584
2	307.907	-0.822908	-0.931874
2	308.117	-0.910982	-0.925416
2	308.335	-0.885628	-0.916145
2	308.565	-0.845681	-0.902857
2	308.745	-0.894925	-0.889488
2	308.907	-0.664177	-0.876552
2	309.086	-0.772171	-0.86298
2	309.345	-0.724509	-0.844107
2	309.526	-0.826613	-0.831037
2	309.842	-0.70057	-0.807453
2	310.076	-0.773194	-0.788564
2	310.248	-0.784993	-0.77348
2	310.494	-0.766631	-0.749572
2	310.728	-0.840799	-0.723662
2	310.906	-0.837719	-0.701475
2	311.1	-0.580496	-0.674022
2	311.406	-0.701072	-0.623435
2	311.738	-0.642913	-0.560263
2	311.98	-0.554098	-0.510034
2	312.379	-0.758366	-0.422059
2	312.549	-0.748638	-0.383428
2	312.858	-0.705243	-0.312781
2	313.193	-0.656381	-0.237362
2	313.499	-0.43648	-0.171442
2	313.717	1.51236	-0.127213
2	314.069	0.0548756	-0.0623952
2	314.347	0.136834	-0.013606
2	314.535	0.309869	0.0206859
2	314.736	0.476931	0.0581578
2	314.91	-0.0031723	0.0910245
2	315.133	0.0129869	0.133373
2	315.434	0.133077	0.190199
2	315.804	0.261141	0.258036
2	316.112	0.249821	0.311438
2	316.471	0.19632	0.368502
2	316.731	0.471063	0.405347
2	316.913	0.579931	0.428465
2	317.197	0.204236	0.460256
2	317.419	0.421911	0.482015
2	317.581	0.731884	0.496377
2	317.764	0.470505	0.511232
2	317.989	0.164111	0.527753
2	318.181	0.307638	0.540557
2	318.579	0.901584	0.564213
2	318.764	0.504071	0.574278
2	318.95	0.435664	0.584052
2	319.244	0.476503	0.599242
2	319.519	0.528724	0.613719
2	319.755	0.800038	0.625322
2	319.959	0.569513	0.633709
2	320.126	0.571933	0.639577
2	320.548	0.388816	0.651117
2	320.843	0.660525	0.657062
2	321.122	0.711148	0.661657
2	321.301	0.448211	0.664301
2	321.602	0.847327	0.668611
2	322.076	0.621939	0.676317
2	322.251	1.5318	0.679838
2	322.473	0.807431	0.68449
2	322.659	0.413956	0.688178
2	322.952	0.449058	0.69359
2	323.431	0.769578	0.701367
2	323.719	0.438453	0.705387
2	323.927	0.281853	0.707976
2	324.181	0.437973	0.710776
2	324.354	0.508041	0.71245
2	324.587	0.752082	0.714404
2	324.926	0.779601	0.716618
2	325.162	0.596291	0.717712
2	325.41	0.563263	0.719135
2	325.631	0.785479	0.721028
2	325.981	0.613445	0.724681
2	326.23	0.718343	0.727358
2	326.425	0.880318	0.729268
2	326.661	0.52521	0.731129
2	326.937	0.506091	0.732343
2	327.436	0.568229	0.730588
2	327.869	0.727566	0.723304
2	328.135	0.827812	0.715426
2	328.303	1.09855	0.708904
2	328.584	0.664065	0.696147
2	328.774	0.914941	0.686661
2	328.941	0.972059	0.677768
2	329.247	0.697958	0.660171
2	329.487	0.796219	0.645235
2	329.649	0.641297	0.634611
2	329.813	0.600495	0.623425
2	330.068	0.239649	0.6052
2	330.282	0.241198	0.589153
2	330.49	0.622366	0.572928
2	330.733	0.627995	0.553221
2	330.939	0.63542	0.535298
2	331.33	0.220145	0.496806
2	331.773	0.185148	0.447172
2	332.096	-0.0324646	0.40774
2	332.506	0.424876	0.354725
2	332.85	0.16982	0.308457
2	333.24	0.323882	0.254936
2	333.814	0.292281	0.1761
2	334.201	0.129283	0.124292
2	334.428	0.0380248	0.0948633
2	334.815	0.103109	0.0432061
2	335.068	0.141476	0.00736818
2	335.267	-0.0695123	-0.0217099
2	335.487	0.0699888	-0.0545554
2	335.891	0.264579	-0.11607
2	336.156	-0.0839334	-0.156723
2	336.418	-0.068097	-0.196709
2	336.712	-0.44215	-0.240875
2	337.161	-0.361157	-0.305736
2	337.326	-0.401429	-0.32847
2	337.718	-0.146048	-0.379351
2	337.972	-0.466833	-0.411832
2	338.428	-0.378507	-0.474311
2	338.617	-0.391288	-0.501065
2	338.86	-0.672603	-0.535597
2	339.046	-0.595345	-0.56181
2	339.264	-0.593579	-0.591921
2	339.495	-0.578089	-0.62268
2	339.694	-0.774906	-0.647871
2	339.901	-0.783721	-0.672443
2	340.254	-0.719445	-0.709535
2	340.515	-0.601925	-0.732205
2	340.69	-0.790426	-0.744702
2	340.956	-0.728428	-0.759673
2	341.23	-0.802402	-0.77091
2	341.432	-0.720897	-0.777076
2	341.613	-0.709435	-0.781458
2	341.81	-0.705088	-0.785365
2	342.02	-0.729213	-0.788963
2	342.217	-0.791418	-0.792215
2	342.4	-0.79343	-0.795476
2	342.63	-0.651942	-0.800391
2	342.914	-0.826767	-0.808573
2	343.141	-0.806577	-0.815685
2	343.476	-0.729152	-0.824104
2	343.653	-0.741271	-0.827721
2	343.926	-0.784854	-0.83241
2	344.164	-0.69826	-0.835827
2	344.343	-0.93898	-0.838113
2	344.653	-0.864336	-0.84177
2	344.881	-0.834266	-0.844435
2	345.275	-0.910648	-0.849556
2	345.704	-0.828446	-0.856802
2	345.975	-0.745744	-0.862235
2	346.257	-0.230425	-0.86793
2	346.551	-0.24521	-0.873744
2	346.949	-0.786467	-0.881098
2	347.242	-0.870347	-0.885897
2	347.425	-0.874256	-0.88854
2	347.678	-0.880526	-0.891651
2	347.936	-1.10034	-0.894066
2	348.161	-0.898143	-0.895454
2	348.327	-1.03107	-0.895999
2	348.514	-1.02491	-0.896081
2	348.696	-1.00246	-0.895256
2	348.901	-1.01213	-0.893
2	349.247	-1.02836	-0.88668
2	349.805	-0.957776	-0.872559
2	350.081	-1.05679	-0.865101
2	350.332	-1.1421	-0.858744
2	350.58	-0.575767	-0.853325
2	350.867	-0.778898	-0.848711
2	351.191	-0.700819	-0.846464
2	351.469	-0.610626	-0.847763
2	351.707	-0.765353	-0.851743
2	352.115	-0.385317	-0.864635
2	352.356	-0.551856	-0.875199
2	352.777	-0.714597	-0.897745
2	352.967	-0.616285	-0.90924
2	353.32	-0.712059	-0.932059
2	353.754	-0.838078	-0.961419
2	354.001	-0.764368	-0.978095
2	354.302	-0.779995	-0.997754
2	354.683	-0.817403	-1.02066
2	354.971	-1.14849	-1.03577
2	355.343	-1.12155	-1.0515
2	355.507	-1.14576	-1.05799
2	355.884	-1.21017	-1.07711
2	356.178	-1.1626	-1.09484
2	356.411	-1.12066	-1.10982
2	356.594	-1.12299	-1.12175
2	356.978	-1.09943	-1.14601
2	357.451	-1.23366	-1.17126
2	357.608	-1.2203	-1.17776
2	358.13	-1.27015	-1.18964
2	358.398	-1.18739	-1.18841
2	358.656	-1.19792	-1.18079
2	358.889	-1.2355	-1.16834
2	359.132	-1.14081	-1.15074
2	359.46	-1.19393	-1.12135
2	359.628	-1.11895	-1.10453
2	359.964	-1.16185	-1.06904
2	360.218	-1.0137	-1.04193
2	360.461	-0.960944	-1.01699
2	360.656	-0.82025	-0.998405
2	360.89	-0.969366	-0.978588
2	361.243	-0.949508	-0.955798
2	361.556	-0.856809	-0.939533
2	361.903	-0.66483	-0.920307
2	362.091	-0.666275	-0.909528
2	362.428	-0.351625	-0.889857
2	362.677	-0.480007	-0.875249
2	363.167	-0.585266	-0.847054
2	363.559	-0.702954	-0.82576
2	363.819	-0.759406	-0.812622
2	364.084	-0.781232	-0.800279
2	364.342	-0.800426	-0.789478
2	364.513	-0.801683	-0.783077
2	364.739	-0.674947	-0.776457
2	365.042	-0.881117	-0.771472
2	365.328	-0.900027	-0.769994
[truncated: 38,919 more rows]

## Sheet: WT 65 min
Chr	Coord_kb	z score raw	z score smoothed
1	0.048	-0.0470979	-0.700314
1	0.193	0.329134	-0.709193
1	0.766	-1.84523	-0.742298
1	1.516	-0.832605	-0.781087
1	2.287	-1.75611	-0.816006
1	2.834	-0.862922	-0.837982
1	2.997	-0.809604	-0.84411
1	3.194	-0.938664	-0.851311
1	3.505	-0.871322	-0.862179
1	3.736	-0.772416	-0.869714
1	3.891	-0.697493	-0.874448
1	4.075	-0.899563	-0.87968
1	4.229	-0.806476	-0.883695
1	4.372	-0.798895	-0.887173
1	4.58	-0.714165	-0.891922
1	4.857	-0.748391	-0.89765
1	5.169	-0.615316	-0.903245
1	5.349	-0.66121	-0.90604
1	5.626	-0.552882	-0.909694
1	5.763	-0.715805	-0.911201
1	5.987	-0.617326	-0.913223
1	6.146	-0.683039	-0.914315
1	6.32	-0.775055	-0.915175
1	6.75	-0.713862	-0.915738
1	6.973	-1.18484	-0.915119
1	7.162	-1.11874	-0.914051
1	7.322	-0.799827	-0.912734
1	7.748	-0.398128	-0.907524
1	8.117	-0.360616	-0.901207
1	8.298	-0.483399	-0.897564
1	8.471	-0.56862	-0.89378
1	8.646	-0.734624	-0.889674
1	8.845	-0.764403	-0.884693
1	9.065	-0.805021	-0.878841
1	9.25	-0.851479	-0.873669
1	9.438	-0.518358	-0.86821
1	9.582	-0.673745	-0.863907
1	9.737	-0.685189	-0.859206
1	9.989	-0.699419	-0.851463
1	10.241	-1.26065	-0.843544
1	10.499	-1.33304	-0.835191
1	10.771	-1.10661	-0.826048
1	11.079	-1.12961	-0.815182
1	11.227	-1.11378	-0.809737
1	11.364	-1.1384	-0.804552
1	11.599	-1.05467	-0.795309
1	13.246	-0.118904	-0.714223
1	14.005	-0.617591	-0.664256
1	14.275	-0.311282	-0.644104
1	14.632	-0.471347	-0.615214
1	15.417	-0.479658	-0.543289
1	16.138	-0.0243353	-0.4693
1	16.454	-0.208199	-0.435144
1	16.825	-0.155231	-0.394097
1	17.254	-0.882126	-0.345787
1	17.518	-0.374147	-0.315822
1	17.759	-0.114629	-0.288437
1	18.506	0.0829806	-0.204401
1	19.765	0.117699	-0.0719673
1	21.406	0.0793823	0.0640168
1	22.502	0.131835	0.11842
1	22.516	0.132524	0.118879
1	23.206	-0.113847	0.134073
1	25.415	0.267069	0.108538
1	27.166	0.144386	0.0487967
1	27.452	-0.230108	0.0388517
1	27.615	0.0422152	0.0333641
1	27.935	0.0276736	0.023122
1	28.19	0.0843486	0.0156014
1	28.525	0.0933584	0.00681308
1	28.686	0.366414	0.00310645
1	28.855	0.347545	-0.000376332
1	29.094	0.322657	-0.00451804
1	29.351	0.336004	-0.00977108
1	29.675	0.144699	-0.0195342
1	29.826	0.362494	-0.0249761
1	30.166	0.293891	-0.0385148
1	30.377	0.345974	-0.0473383
1	30.638	0.101414	-0.0581183
1	30.873	-0.884401	-0.0672189
1	31.019	-0.603513	-0.0723765
1	31.18	-0.540058	-0.0774674
1	31.327	-0.380391	-0.0814497
1	31.533	-0.287122	-0.085744
1	31.804	-0.125273	-0.0886381
1	32.163	0.0719912	-0.0864291
1	32.394	-0.221042	-0.0814028
1	32.706	-0.671026	-0.070717
1	32.929	-0.109852	-0.0606844
1	33.096	0.0281164	-0.0520386
1	33.252	-0.209587	-0.0431912
1	33.457	-0.0876761	-0.0305816
1	33.809	0.492459	-0.00685994
1	33.986	0.268695	0.00579422
1	34.34	0.103105	0.0319253
1	34.527	0.363733	0.0458942
1	34.736	-0.0146052	0.0614042
1	34.992	0.244558	0.0819064
1	35.156	0.0269459	0.096575
1	35.305	0.0666682	0.110756
1	35.595	0.405677	0.140156
1	35.779	0.15553	0.159664
1	35.924	0.168301	0.175298
1	36.219	-0.00967462	0.207257
1	36.657	-0.0798681	0.253115
1	37.056	0.361645	0.290607
1	37.207	0.00974185	0.30316
1	37.408	0.153846	0.318106
1	37.568	0.264289	0.328359
1	37.857	0.37926	0.346674
1	38.03	0.305255	0.358585
1	38.277	0.651093	0.376368
1	38.497	0.869329	0.392568
1	38.703	0.680042	0.407681
1	38.846	0.499068	0.417964
1	39.096	0.0824108	0.43517
1	39.409	0.381778	0.454557
1	39.58	0.277831	0.463761
1	39.844	0.248084	0.475514
1	40.035	0.271547	0.481822
1	40.193	0.243218	0.485439
1	40.358	0.205625	0.488603
1	40.717	0.429556	0.496139
1	41.031	0.450779	0.502134
1	41.229	0.572158	0.504966
1	41.603	0.546974	0.506895
1	41.85	0.149434	0.504774
1	42.18	0.625838	0.49637
1	42.332	0.93979	0.489955
1	42.507	0.664893	0.4803
1	42.678	0.404779	0.4683
1	42.864	0.316323	0.452101
1	43.055	0.279622	0.431761
1	43.205	0.408973	0.412075
1	43.356	0.301734	0.388183
1	43.707	0.325277	0.319175
1	43.934	0.499642	0.266453
1	44.103	0.575697	0.224088
1	44.488	0.170657	0.121029
1	44.697	0.201991	0.0631923
1	44.941	0.111003	-0.00413486
1	45.092	0.0308335	-0.0449649
1	45.244	0.0812286	-0.0849093
1	45.5	-0.00657047	-0.148379
1	45.768	-0.118611	-0.207782
1	46.151	-0.41662	-0.294628
1	46.392	-0.49571	-0.35553
1	46.537	-0.456799	-0.393518
1	46.773	-0.582295	-0.456232
1	47.067	-0.490988	-0.533495
1	47.274	-0.481873	-0.585575
1	47.567	-0.56058	-0.65336
1	47.751	-0.576664	-0.691006
1	47.912	-0.552061	-0.720021
1	48.146	-0.815737	-0.754442
1	48.337	-0.913096	-0.774645
1	48.508	-0.881837	-0.785871
1	48.71	-0.968978	-0.789835
1	48.93	-1.04188	-0.783337
1	49.205	-1.30734	-0.761743
1	49.446	-1.11012	-0.73281
1	49.594	-1.02262	-0.71137
1	50.13	-0.579862	-0.618847
1	50.476	-0.542222	-0.554639
1	50.673	-0.496424	-0.51941
1	51.019	-0.0513478	-0.464062
1	51.176	-0.232378	-0.44308
1	51.371	-0.112343	-0.421816
1	51.554	0.130098	-0.407622
1	51.691	-0.25476	-0.399169
1	51.988	-0.197657	-0.380066
1	52.215	-0.13567	-0.365146
1	52.376	-0.171929	-0.354613
1	52.618	-0.279366	-0.339168
1	53.092	-0.15292	-0.311769
1	53.254	-0.224994	-0.303729
1	53.553	-0.0844827	-0.291312
1	53.7	0.0171797	-0.286561
1	53.873	-0.175451	-0.282287
1	54.057	-0.446643	-0.279472
1	54.223	-0.330916	-0.278615
1	54.427	-0.333351	-0.279275
1	54.573	-0.408873	-0.280582
1	55.016	-0.410695	-0.288961
1	55.267	-0.224667	-0.296756
1	55.755	-0.686272	-0.318516
1	55.953	-0.678662	-0.329922
1	56.231	-0.599232	-0.348536
1	56.374	-0.658226	-0.35932
1	56.581	-0.426213	-0.376415
1	56.986	-0.351603	-0.415079
1	57.14	-0.416244	-0.431638
1	57.442	-0.479904	-0.467166
1	57.667	-0.379428	-0.506298
1	57.816	-0.275951	-0.542551
1	58.076	-0.258179	-0.619332
1	58.458	-0.440168	-0.745462
1	58.656	-0.403327	-0.808194
1	58.904	-0.15047	-0.875788
1	59.254	-0.147294	-0.935069
1	59.569	-0.336652	-0.983289
1	59.949	-0.394652	-1.07091
1	60.185	-0.486919	-1.12407
1	60.339	-1.37819	-1.15228
1	60.527	-1.30578	-1.17498
1	60.674	-1.41161	-1.18064
1	61.077	-1.49032	-1.16454
1	61.276	-1.45342	-1.14687
1	61.51	-1.21392	-1.11901
1	61.755	-1.13976	-1.08271
1	61.996	-2.08148	-1.04101
1	62.223	-1.42003	-0.997323
1	62.38	-1.5129	-0.965107
1	62.566	-1.50198	-0.925314
1	62.719	-1.34143	-0.891603
1	62.995	-1.46073	-0.829539
1	63.171	-1.92027	-0.789766
1	63.564	-2.25943	-0.702943
1	63.886	0.62945	-0.615179
1	64.022	0.618956	-0.568266
1	64.205	0.699763	-0.497752
1	64.405	0.756993	-0.412945
1	64.651	0.646022	-0.300932
1	64.813	0.789242	-0.224502
1	64.975	0.865686	-0.147425
1	65.252	0.656299	-0.017723
1	65.447	0.878	0.0691354
1	65.797	0.882306	0.208116
1	65.99	-1.83534	0.27166
1	66.305	-1.73419	0.348634
1	66.506	-0.173261	0.379686
1	66.742	0.0752386	0.402298
1	66.901	0.168093	0.410122
1	67.134	0.202427	0.412377
1	67.325	0.301225	0.407348
1	67.605	0.641702	0.391312
1	67.816	0.59626	0.37435
1	68.025	0.424153	0.355095
1	68.291	0.454956	0.329422
1	68.461	0.285335	0.313636
1	68.67	0.308236	0.296288
1	68.863	0.513514	0.283496
1	69.042	0.707172	0.272963
1	69.198	0.574178	0.26304
1	69.346	0.875226	0.25305
1	69.515	0.45183	0.241029
1	69.682	0.286195	0.228588
1	69.987	0.312771	0.204688
1	70.223	0.321166	0.185414
1	70.409	0.11989	0.169908
1	70.564	0.145323	0.156863
1	70.747	0.163561	0.14141
1	71.002	0.31722	0.119977
1	71.286	-0.925556	0.0965657
1	71.466	-0.367081	0.0806551
1	71.618	-0.366349	0.0653654
1	71.774	-0.526094	0.0481579
1	71.925	-0.357459	0.0302663
1	72.146	-0.379503	0.00235219
1	72.479	-0.369327	-0.0422017
1	72.66	-0.319256	-0.0669474
1	72.86	-0.415841	-0.0941441
1	73.253	0.218047	-0.145215
1	73.432	-0.0714094	-0.166593
1	73.659	0.195564	-0.191224
1	73.812	0.263679	-0.205915
1	73.997	0.411024	-0.22228
1	74.179	0.52413	-0.237698
1	74.322	0.420981	-0.249346
1	74.602	0.0874241	-0.270989
1	74.745	0.423248	-0.281459
1	74.931	0.359232	-0.2945
1	75.15	0.0652101	-0.309035
1	75.399	-1.32417	-0.324507
1	75.677	-1.27285	-0.340494
1	76.011	-0.973682	-0.357964
1	76.223	-1.14081	-0.368101
1	76.42	-1.13392	-0.376878
1	76.654	-0.29746	-0.385978
1	76.865	-0.0453144	-0.392697
1	77.036	-0.297228	-0.397266
1	77.358	-0.270509	-0.404182
1	77.614	-0.088383	-0.408544
1	77.886	-0.651604	-0.412558
1	78.058	-0.73079	-0.414977
1	78.423	-0.339505	-0.420431
1	78.725	-0.30566	-0.425939
1	78.983	-0.22223	-0.431886
1	79.151	-0.343389	-0.436579
1	79.338	-0.444238	-0.442725
1	79.671	-0.0995799	-0.456014
1	80.017	-0.444739	-0.472369
1	80.173	-0.301606	-0.480429
1	80.383	-0.300197	-0.491813
1	80.69	-0.25363	-0.509291
1	80.866	-0.222232	-0.519611
1	81.062	-0.0323335	-0.531237
1	81.274	-0.204155	-0.543842
1	81.714	-0.34937	-0.569493
1	81.922	-0.611849	-0.581088
1	82.213	-0.713136	-0.596396
1	82.551	-0.310246	-0.612389
1	82.726	-0.709977	-0.619379
1	82.907	-0.759203	-0.625263
1	83.113	-1.04394	-0.630539
1	83.276	-0.872217	-0.633824
1	83.439	-0.643161	-0.636477
1	83.738	-0.636354	-0.640176
1	84.118	-0.595061	-0.643884
1	84.428	-0.605108	-0.647246
1	84.738	-0.72456	-0.651964
1	84.878	-0.846744	-0.654802
1	85.116	-0.996708	-0.660974
1	85.383	-1.06231	-0.670396
1	85.711	-0.421651	-0.683783
1	86.049	-0.465918	-0.697574
1	86.188	-0.389175	-0.703284
1	86.367	-0.514462	-0.710696
1	86.65	-0.4999	-0.72261
1	87.046	-0.485874	-0.739846
1	87.195	-0.520438	-0.746552
1	87.4	-0.403232	-0.756014
1	87.671	-0.187046	-0.769
1	87.976	-0.347338	-0.784366
1	88.125	-0.379124	-0.792197
1	88.334	-0.463359	-0.803578
1	88.589	-0.990764	-0.82085
1	88.803	-0.724498	-0.839489
1	89.105	-0.892842	-0.870619
1	89.275	-0.98445	-0.889893
1	89.418	-0.775185	-0.906715
1	89.566	-0.688735	-0.924444
1	89.823	-0.936621	-0.955241
1	90.086	-2.34888	-0.985551
1	90.379	-1.13608	-1.01611
1	90.636	-1.04373	-1.0386
1	90.967	-1.04775	-1.05932
1	91.203	-1.01301	-1.06696
1	91.535	-0.834826	-1.06679
1	91.71	-0.780873	-1.06222
1	91.958	-0.916246	-1.05124
1	92.242	-1.44554	-1.0333
1	92.435	-1.08113	-1.0185
1	92.63	-0.998953	-1.00194
1	92.856	-0.888587	-0.981297
1	93.08	-0.61314	-0.959979
1	93.423	-0.494915	-0.927245
1	93.666	-0.718721	-0.905163
1	94.078	-0.95476	-0.872571
1	94.357	-1.17949	-0.855798
1	94.634	-0.563846	-0.842687
1	94.986	-0.706908	-0.828303
1	95.127	-0.712685	-0.823165
1	95.395	-0.68636	-0.814238
1	95.774	-0.684379	-0.803161
1	96.055	-0.640109	-0.795821
1	96.393	-0.537242	-0.78762
1	96.548	-0.600715	-0.783987
1	96.844	-0.577815	-0.777091
1	97.199	-0.561258	-0.768572
1	97.477	-0.569122	-0.761432
1	97.746	-0.570803	-0.753903
1	98.078	-0.785186	-0.745804
1	98.328	-0.447649	-0.741574
1	98.627	-0.606639	-0.738079
1	98.797	-0.483987	-0.736638
1	99.061	-0.574402	-0.734869
1	99.313	-0.770635	-0.733379
1	99.49	-0.638032	-0.732252
1	99.703	-0.642512	-0.730608
1	99.88	-0.839807	-0.728855
1	100.15	-1.10042	-0.725208
1	100.418	-2.65422	-0.72004
1	100.758	-0.425922	-0.710582
1	101.036	-0.49258	-0.701031
1	101.293	-0.510791	-0.69156
1	101.656	-0.40833	-0.676722
1	101.818	-0.226022	-0.669415
1	101.962	-0.182126	-0.662504
1	102.334	-0.122843	-0.642578
1	102.575	0.0338251	-0.627848
1	102.842	-0.291388	-0.609615
1	103.308	-0.793349	-0.5723
1	103.638	-0.598571	-0.541085
1	103.894	-0.51563	-0.513814
1	104.104	-0.499353	-0.489293
1	104.502	-0.48865	-0.433747
1	104.793	-1.25875	-0.386791
1	105.018	-0.591313	-0.3489
1	105.2	-0.443046	-0.318255
1	105.451	-0.732062	-0.277406
1	105.621	-0.361916	-0.25152
1	105.785	-0.163818	-0.228539
1	106.081	-0.253807	-0.182897
1	106.309	-0.109138	-0.141517
1	106.502	0.00434038	-0.104398
1	106.89	0.259129	-0.0306755
1	107.15	0.116999	0.0128459
1	107.287	0.170413	0.0323109
1	107.439	0.0467437	0.0529757
1	107.577	0.102267	0.0727923
1	107.739	0.186573	0.0970393
1	107.949	0.446163	0.129513
1	108.086	0.562059	0.151005
1	108.293	0.509572	0.183403
1	108.459	0.384229	0.208892
1	108.616	0.114903	0.232232
1	108.786	0.0831583	0.256293
1	109.06	0.0947632	0.291431
1	109.359	0.3386	0.322923
1	109.581	0.427406	0.340434
1	109.921	0.290387	0.350592
1	110.204	0.275174	0.343575
1	110.408	0.0906619	0.332256
1	110.65	0.0567354	0.314377
1	110.836	0.599676	0.298858
1	110.99	0.30409	0.28575
1	111.293	0.244726	0.261937
1	111.446	0.178972	0.252181
1	111.662	0.370504	0.242602
1	111.811	0.577736	0.239698
1	112.001	0.0690455	0.24145
1	112.247	0.291696	0.254677
1	112.482	0.292975	0.27708
1	112.637	0.436821	0.294993
1	112.789	0.193112	0.314697
1	113.089	0.136273	0.358873
1	113.326	0.212285	0.39775
1	113.52	-0.099704	0.431502
1	113.74	0.0467652	0.471212
1	113.932	-0.0161648	0.506576
1	114.228	-0.0599652	0.561242
1	114.425	0.741265	0.596976
1	114.597	0.510502	0.627277
1	114.854	0.593185	0.67022
1	115.039	0.777557	0.702184
1	115.197	0.845761	0.732752
1	115.419	0.825856	0.779887
1	115.574	0.920492	0.815106
1	115.733	0.958402	0.852701
1	115.996	1.19534	0.916934
1	116.311	1.22705	0.994691
1	116.505	1.23082	1.04158
1	116.65	1.08662	1.07553
1	116.938	0.85628	1.13868
1	117.274	1.14207	1.2021
1	117.636	1.14454	1.25339
1	117.814	1.00511	1.27132
1	117.995	1.20574	1.28556
1	118.162	1.15949	1.2955
1	118.398	1.19461	1.30499
1	118.6	1.14074	1.30953
1	118.759	1.06399	1.31119
1	119.041	1.24035	1.31097
1	119.266	1.15047	1.30882
1	119.56	0.962931	1.30486
1	119.86	1.35504	1.30124
1	120.059	1.30793	1.30004
1	120.272	1.33098	1.30058
1	120.499	1.3912	1.3007
1	120.671	1.15299	1.29874
1	120.939	1.08264	1.29282
1	121.076	1.26779	1.2887
1	121.242	1.2118	1.28297
1	121.46	1.08836	1.27454
1	121.785	1.24096	1.26112
1	121.957	1.03188	1.25411
1	122.237	1.50013	1.24362
1	122.43	1.08359	1.23755
1	122.586	0.653791	1.23361
1	122.957	0.692122	1.22888
1	123.157	1.09947	1.22956
1	123.537	1.18019	1.23628
1	123.747	0.736159	1.24238
1	124.041	1.24496	1.25288
1	124.182	1.12477	1.25846
1	124.353	1.47478	1.26547
1	124.642	0.87206	1.2774
1	124.839	1.23221	1.28516
1	125.02	1.28922	1.29171
1	125.448	1.061	1.30353
1	125.694	1.0504	1.30704
1	125.917	1.17936	1.30751
1	126.223	1.31288	1.30709
1	126.524	1.13965	1.30777
1	127.032	1.05532	1.30831
1	127.322	1.49627	1.30657
1	127.508	1.02501	1.3041
1	127.783	1.25669	1.29785
1	128.042	1.13271	1.28847
1	128.196	0.888989	1.281
1	128.361	1.29134	1.27123
1	128.5	1.56411	1.26144
1	128.709	1.1858	1.2438
1	129.043	0.906345	1.20749
1	129.362	1.25309	1.15502
1	129.523	1.43944	1.12025
1	129.699	1.70733	1.07723
1	130.007	1.19924	0.992803
1	130.157	1.33925	0.948997
1	130.328	1.10674	0.898129
1	130.543	0.643858	0.834335
1	130.727	0.519874	0.781358
1	130.91	0.544733	0.73153
1	131.163	0.387662	0.66975
1	131.344	0.108036	0.632323
1	131.648	0.379756	0.586007
1	131.922	0.218425	0.559491
1	132.118	0.149382	0.545612
1	132.329	0.525583	0.534905
1	132.548	0.687171	0.527918
1	132.979	0.538312	0.524332
1	133.13	0.561439	0.525649
1	133.42	0.431537	0.530946
1	133.565	-0.484321	0.534637
1	133.954	0.538897	0.546474
1	134.282	0.407436	0.556871
1	134.556	-0.67758	0.56442
1	134.759	0.0024336	0.568662
1	135.124	0.433962	0.581825
1	135.426	0.21297	0.601461
1	135.77	0.84045	0.630715
1	135.967	1.2656	0.649666
1	136.112	1.13162	0.664221
1	136.279	0.989737	0.681292
1	136.423	1.00889	0.696028
1	136.645	1.20005	0.718241
1	136.81	1.08033	0.733937
1	136.993	1.36124	0.750088
1	137.199	1.4156	0.766142
1	137.396	0.929648	0.778813
1	137.718	0.663759	0.797137
1	137.857	1.06497	0.805097
1	138.112	1.13379	0.819805
1	138.317	1.23774	0.831745
1	138.668	-0.304267	0.852482
1	138.806	0.188574	0.860752
1	139.027	-0.0718655	0.874152
1	139.288	-0.0140092	0.890251
1	139.438	-0.027731	0.899651
1	141.556	1.19822	1.04787
1	141.737	1.03883	1.06222
1	142.098	0.990691	1.09181
1	142.436	0.7563	1.12303
1	142.594	0.739826	1.13938
1	143.011	1.27419	1.18655
1	143.256	1.16234	1.21618
1	143.448	1.11093	1.23996
1	143.668	1.38694	1.26743
1	143.904	1.70037	1.29676
1	144.106	1.62688	1.32139
1	144.337	1.4832	1.34861
1	144.582	1.37815	1.37589
1	144.835	1.27708	1.4018
1	145.069	1.49332	1.42319
1	145.221	1.6015	1.43589
1	145.428	1.49131	1.45224
1	145.636	1.4124	1.46766
1	145.992	1.15567	1.49188
1	146.344	1.16067	1.51346
1	146.651	1.36919	1.53063
1	146.912	1.38696	1.54421
1	147.099	0.948411	1.55344
1	147.363	1.50978	1.56588
1	147.714	0.89384	1.58158
1	147.88	1.02398	1.58877
1	148.022	1.20673	1.59483
1	148.227	1.01737	1.60496
1	148.638	1.24304	1.63206
1	148.973	0.636562	1.65806
1	149.14	1.50663	1.67145
1	149.317	1.78709	1.68545
1	149.571	1.90639	1.70447
1	149.713	1.83534	1.71417
1	149.904	1.63146	1.72572
1	150.158	1.65985	1.73765
1	150.34	1.66836	1.74321
1	150.616	1.72041	1.74584
1	150.754	2.03927	1.74413
1	150.964	1.85027	1.73685
1	151.12	1.93205	1.72805
1	151.365	1.64626	1.70985
1	151.546	1.64587	1.69406
1	151.765	1.8681	1.67364
1	152.201	1.64133	1.63453
1	152.366	1.82036	1.62223
1	152.547	1.82662	1.60651
1	153	1.92616	1.54457
1	153.409	1.11451	1.47566
1	153.642	0.383635	1.43747
1	153.883	0.266618	1.40283
1	154.24	0.202603	1.36771
1	154.531	1.02226	1.34698
1	154.679	1.10418	1.33482
1	154.956	1.13705	1.31001
1	155.152	0.809681	1.29143
1	155.293	1.30031	1.27785
1	155.481	1.1158	1.25978
1	155.813	1.13693	1.2292
1	155.959	1.5654	1.21677
1	156.232	1.21815	1.19607
1	156.414	1.04961	1.18463
1	156.611	0.868209	1.17489
1	156.971	0.75865	1.16569
1	157.22	1.08773	1.16443
1	157.409	1.23137	1.16432
1	157.766	1.25271	1.1656
1	157.944	1.23785	1.16671
1	158.186	0.993979	1.16845
1	158.325	1.03327	1.16947
1	158.598	1.23912	1.17124
1	158.966	1.64507	1.17252
1	159.128	1.5426	1.17243
1	159.499	1.46587	1.17012
1	159.769	1.14955	1.1661
1	160.004	0.616305	1.16064
1	160.192	0.661694	1.15515
1	166.141	0.178856	0.819042
1	166.406	0.248416	0.803727
1	166.6	0.479045	0.792874
1	166.755	0.715319	0.784444
1	166.934	1.05467	0.774996
1	167.138	1.04172	0.76463
1	167.374	1.26052	0.753216
1	167.71	1.22041	0.738134
1	168.001	1.0854	0.726285
1	168.159	1.14652	0.720361
1	168.332	1.02301	0.714308
1	168.621	1.02723	0.702591
1	169.027	0.73121	0.680861
1	169.276	0.413996	0.665643
1	169.465	0.996509	0.653657
1	169.771	0.995423	0.634299
1	170.117	-0.221134	0.613908
1	170.26	0.0899602	0.606361
1	170.526	0.104795	0.594311
1	170.716	0.0597321	0.587675
1	171.049	-1.34335	0.581041
1	171.32	1.04513	0.581311
1	171.474	1.20342	0.584104
1	171.679	0.992433	0.591253
1	171.844	1.06587	0.599844
1	172.079	0.951925	0.616068
1	172.342	0.778694	0.639202
1	172.71	0.827839	0.679056
1	172.912	0.647622	0.704002
1	173.253	0.780954	0.749924
1	173.464	-0.975637	0.78015
1	173.619	-0.858301	0.802968
1	173.917	0.632389	0.8477
1	174.183	1.00321	0.887867
1	174.351	1.13082	0.912996
1	174.748	1.18838	0.980675
1	174.913	1.23393	1.0132
1	175.099	1.39152	1.05228
1	175.339	1.5	1.10563
1	175.517	1.2754	1.14671
1	175.949	1.26688	1.2486
1	176.407	0.992706	1.35393
1	176.603	0.683178	1.39621
1	177.113	1.43387	1.49252
1	177.285	1.24656	1.5191
1	177.542	1.70906	1.55181
1	177.719	1.90056	1.5688
1	177.911	1.64767	1.58364
1	178.25	1.46188	1.60515
1	178.467	1.6669	1.61573
1	178.619	1.23435	1.62163
1	178.768	1.55179	1.6262
1	179.16	1.32172	1.63239
1	179.455	1.3685	1.63138
1	179.603	1.57719	1.629
1	179.758	1.70419	1.62517
1	180.043	1.28287	1.61446
1	180.213	1.51411	1.60579
1	180.536	1.61641	1.58457
1	180.674	1.47501	1.57261
1	180.922	1.33825	1.54391
1	181.067	1.26842	1.52337
1	181.321	1.28206	1.4818
1	181.497	1.24961	1.44958
1	181.679	1.35656	1.414
1	181.992	1.3118	1.34918
1	182.298	1.60808	1.28398
1	182.441	1.45999	1.25373
1	182.59	0.878377	1.2228
1	182.991	0.931786	1.14514
1	183.527	1.18241	1.06339
1	183.853	1.01791	1.02431
1	184.01	1.01906	1.00563
1	184.21	0.818606	0.981996
1	184.441	1.12061	0.954948
1	184.951	0.769117	0.89634
1	185.284	0.56891	0.859035
1	185.483	-1.23465	0.837155
1	185.656	0.335681	0.818407
1	185.903	0.752405	0.792108
1	186.157	0.62622	0.765679
1	186.472	0.822767	0.733837
1	186.672	0.780819	0.714192
1	186.886	0.722428	0.693119
1	187.252	0.632809	0.655928
1	187.397	1.02924	0.640901
1	187.755	0.726625	0.603407
1	187.917	0.667124	0.586372
1	189.742	0.804546	0.408752
1	189.932	1.02772	0.393464
1	190.077	1.09297	0.382418
1	190.409	0.619609	0.359361
1	190.562	0.685817	0.349878
1	190.83	0.298648	0.335178
1	191.162	0.0696571	0.320646
1	191.466	-0.0784118	0.30836
1	191.693	0.33165	0.298308
1	191.84	0.0580409	0.291621
1	192.001	0.0434657	0.284294
1	192.237	-0.439585	0.273852
1	192.384	-0.207389	0.267711
1	192.546	-0.00717349	0.261428
1	192.821	-0.0429814	0.252344
1	193.22	-0.23189	0.244046
1	193.611	0.239376	0.243483
1	193.813	0.280906	0.246835
1	194.018	0.503097	0.253172
1	194.279	0.297019	0.270629
1	194.508	0.407719	0.296631
1	194.667	0.434749	0.319492
1	195.007	0.388233	0.3783
1	195.154	0.0852668	0.40668
1	195.63	0.576647	0.503194
1	195.811	0.531833	0.539194
1	196.008	0.442889	0.576243
1	196.175	0.08229	0.605024
1	196.563	0.732277	0.658271
1	196.754	1.0217	0.675286
1	196.92	0.936697	0.683968
1	197.117	0.820434	0.690798
1	197.254	0.528942	0.695666
1	197.432	0.580989	0.701895
1	197.73	0.856778	0.711353
1	198.003	0.572901	0.717976
1	198.417	1.03917	0.72195
1	198.619	0.701235	0.72031
1	198.759	0.870864	0.717493
1	198.901	0.791918	0.713068
1	199.146	0.444625	0.701305
1	199.31	0.686469	0.690201
1	199.576	1.1467	0.666038
1	199.729	0.742442	0.649143
1	200.086	0.3327	0.6045
1	200.353	0.650692	0.566231
1	200.514	0.659471	0.541093
1	200.883	0.580607	0.477501
1	201.043	0.909509	0.447293
1	201.236	0.70141	0.408695
1	201.375	0.425553	0.379415
1	201.597	0.499743	0.330044
1	201.766	0.592218	0.290281
1	202.009	0.352174	0.229757
1	202.179	0.258091	0.185031
1	202.393	0.0997851	0.128073
1	202.726	0.0510949	0.0417614
1	202.94	-0.942381	-0.0122364
1	203.187	-0.806197	-0.0731539
1	222.967	-1.33684	-2.04433
1	225.052	-1.82041	-2.16742
1	227.155	-1.81136	-2.32754
1	227.296	-1.91168	-2.33991
1	227.433	-1.9916	-2.35214
1	229.526	-2.76162	-2.56863
1	229.802	-2.66518	-2.60173
1	230.056	-2.08058	-2.63321
2	6.566	-0.723234	-0.42259
2	8.282	-0.820798	-0.329607
2	8.619	-0.101468	-0.317439
2	8.802	-0.198449	-0.311729
2	9.057	0.217259	-0.30485
2	9.526	-0.0910811	-0.295562
2	9.79	-0.344698	-0.292303
2	9.988	-0.0600901	-0.290814
2	10.155	-0.142659	-0.290206
2	10.392	-0.388507	-0.290375
2	10.831	-0.368857	-0.293959
2	11.171	-0.51652	-0.300175
2	11.589	-0.198452	-0.311914
2	11.771	-0.135204	-0.318121
2	11.934	-0.170547	-0.324112
2	12.113	-0.131248	-0.331062
2	12.43	0.125266	-0.344002
2	12.642	0.412035	-0.352861
2	13.062	-0.125165	-0.370123
2	13.231	-0.289943	-0.376713
2	13.529	-0.327076	-0.387455
2	13.82	-0.378061	-0.396463
2	14.048	-0.366462	-0.404855
2	14.219	-0.362505	-0.413477
2	14.55	-0.375434	-0.43434
2	14.744	-0.431279	-0.448252
2	14.912	-0.0442803	-0.460784
2	15.211	-0.403089	-0.483065
2	15.383	-0.180104	-0.495231
2	15.633	-0.164398	-0.511125
2	15.814	-0.196743	-0.52073
2	16.047	-0.480551	-0.529953
2	16.354	-0.693689	-0.535231
2	16.596	-1.72685	-0.532912
2	16.797	-1.37147	-0.52696
2	17.065	-1.33656	-0.514232
2	17.503	-0.250859	-0.484425
2	17.687	-0.419614	-0.469583
2	17.978	-0.319782	-0.444561
2	18.141	-0.335964	-0.430186
2	18.535	-0.0904013	-0.396222
2	19.008	-0.135222	-0.361109
2	19.208	-0.16034	-0.349547
2	19.537	-0.179769	-0.328717
2	19.869	-0.354994	-0.301477
2	20.086	-0.36299	-0.281452
2	20.279	-0.237177	-0.262816
2	20.462	0.0945856	-0.244878
2	20.628	0.0118652	-0.228729
2	20.792	0.0399371	-0.213195
2	21.067	-0.0432113	-0.188894
2	21.262	-0.272205	-0.173629
2	21.516	-0.271915	-0.157107
2	21.824	-0.224813	-0.143622
2	22.018	0.0192058	-0.138553
2	22.471	0.0118406	-0.132066
2	22.751	-0.00193255	-0.130967
2	22.961	0.162166	-0.131179
2	23.28	0.218682	-0.132598
2	23.5	-0.135676	-0.133959
2	23.774	-0.0858593	-0.135609
2	24.12	-0.302096	-0.136831
2	24.308	-0.0504569	-0.136736
2	24.599	-0.344057	-0.135032
2	24.829	-0.53169	-0.131973
2	25.071	-0.480453	-0.12867
2	25.416	-0.471984	-0.126501
2	25.663	-0.576655	-0.126424
2	25.904	-0.35988	-0.127246
2	26.191	-0.411907	-0.129035
2	26.628	-0.244759	-0.132551
2	26.891	-0.0438313	-0.134591
2	27.223	-0.223586	-0.136485
2	27.615	-0.176003	-0.136915
2	27.79	-0.104822	-0.136212
2	28.099	0.633584	-0.133237
2	28.312	0.0247068	-0.13076
2	28.533	0.176382	-0.129063
2	28.709	-0.0260701	-0.128312
2	29.063	-0.0316043	-0.128292
2	29.6	-0.0935212	-0.131629
2	35.567	0.632468	-0.214746
2	35.788	-0.0966503	-0.2116
2	36.21	-0.200515	-0.202826
2	36.473	-0.653407	-0.195382
2	36.683	-0.404984	-0.188274
2	36.928	-0.236175	-0.177631
2	37.164	0.021418	-0.164393
2	37.399	0.326834	-0.148698
2	37.712	0.0269432	-0.124581
2	37.919	0.0771705	-0.107025
2	38.153	0.23659	-0.0860328
2	38.543	-0.114274	-0.0493633
2	38.763	-0.0685995	-0.0283225
2	38.964	0.137095	-0.00922129
2	39.2	-0.106938	0.0127143
2	39.564	-0.370619	0.0446223
2	39.987	-2.09196	0.0868326
2	40.184	-0.0928529	0.110529
2	40.42	0.114532	0.141476
2	40.66	-0.0754156	0.175089
2	40.851	0.122316	0.202869
2	41.293	0.435235	0.268368
2	41.458	0.348472	0.292504
2	41.622	0.0649105	0.315936
2	41.984	0.369615	0.364453
2	42.267	0.666568	0.397929
2	42.449	0.690954	0.416737
2	42.676	0.716167	0.440475
2	42.86	0.493215	0.461994
2	43.205	0.526321	0.506319
2	43.659	0.731679	0.568615
2	43.848	0.590282	0.594553
2	44.063	0.540093	0.62324
2	44.309	0.535716	0.65418
2	44.495	0.941546	0.675665
2	44.685	0.738561	0.695427
2	45.013	0.48951	0.723021
2	45.221	0.561208	0.735348
2	45.481	0.727912	0.740381
2	45.655	0.568693	0.736474
2	45.878	0.93025	0.724989
2	46.081	0.703933	0.710039
2	46.255	0.459532	0.695202
2	46.518	0.655023	0.671829
2	46.709	0.764906	0.656061
2	46.973	0.63049	0.63898
2	47.17	0.677441	0.631887
2	47.472	0.8496	0.63445
2	47.964	0.755644	0.661209
2	48.177	0.694806	0.676463
2	48.589	0.675821	0.71091
2	48.779	0.602908	0.728553
2	49.306	-0.594952	0.781289
2	49.778	-0.109105	0.83063
2	50.097	-1.03887	0.863542
2	50.66	1.09413	0.917614
2	50.908	1.10539	0.938739
2	51.08	1.15922	0.95209
2	51.307	1.33793	0.967803
2	51.694	1.15088	0.993473
2	51.934	1.07223	1.0101
2	52.209	1.21938	1.02953
2	52.422	1.39318	1.04471
2	52.585	1.18365	1.05632
2	52.872	1.05539	1.07655
2	53.074	0.958999	1.0905
2	53.255	1.11024	1.10269
2	53.492	1.34197	1.1181
2	53.781	1.4735	1.1358
2	53.97	1.33343	1.14659
2	54.341	1.4824	1.16254
2	54.654	1.3918	1.16997
2	54.946	1.3049	1.17313
2	55.259	1.13821	1.17369
2	55.511	-0.157198	1.17288
2	55.694	0.59642	1.172
2	55.903	0.519352	1.17107
2	56.173	0.725386	1.17057
2	56.357	0.548156	1.17108
2	56.549	0.377628	1.17268
2	56.864	1.31422	1.17841
2	57.104	1.32317	1.1856
2	57.412	1.29825	1.1975
2	57.626	1.37551	1.20711
2	57.794	0.869592	1.21519
2	58.08	1.36148	1.22963
2	58.305	0.903274	1.24117
2	58.739	1.17876	1.26256
2	58.986	1.26545	1.27344
2	59.165	1.45426	1.2804
2	59.341	1.49025	1.2863
2	59.624	1.20317	1.29616
2	60.08	1.12364	1.31614
2	60.534	1.36614	1.33908
2	60.819	1.32679	1.35403
2	61.01	1.46899	1.36394
2	61.515	1.38692	1.38839
2	61.997	1.33533	1.40708
2	62.268	0.931107	1.41457
2	62.519	1.10699	1.41905
2	62.86	1.06413	1.42064
2	63.063	1.21646	1.41878
2	63.365	1.05501	1.41282
2	63.734	1.36377	1.40168
2	63.897	1.69123	1.39549
2	64.213	1.55987	1.38146
2	64.397	1.56247	1.37211
2	64.858	1.31839	1.34529
2	65.268	1.20553	1.31779
2	65.445	1.07652	1.305
2	65.731	-1.53551	1.2833
2	66.116	1.06974	1.25235
2	66.542	1.75847	1.21624
2	66.717	1.65524	1.20007
2	66.916	1.37027	1.17939
2	67.236	1.53731	1.14176
2	67.534	1.83075	1.1028
2	67.871	1.6108	1.0555
2	68.061	1.3693	1.02784
2	68.38	1.50505	0.980629
2	68.62	1.91849	0.945123
2	68.878	1.83033	0.907625
2	69.123	-1.80951	0.873239
2	69.487	-0.519038	0.825563
2	69.728	-0.742843	0.792169
2	69.95	0.404993	0.756069
2	70.229	0.728458	0.705358
2	70.562	0.776624	0.640184
2	70.891	0.786807	0.574616
2	71.135	0.595002	0.527575
2	71.553	0.67912	0.455198
2	71.835	0.824494	0.415673
2	72.007	1.09683	0.396505
2	72.239	0.939385	0.377766
2	72.467	1.18145	0.366884
2	72.654	1.23398	0.362248
2	72.84	0.701073	0.360992
2	73.164	-0.908921	0.365472
2	73.336	-1.07571	0.370624
2	73.599	-1.68821	0.381223
2	73.899	0.232675	0.395906
2	74.085	0.374921	0.405618
2	74.357	0.264093	0.419575
2	74.551	0.340959	0.428674
2	74.931	0.114738	0.44231
2	75.148	0.317519	0.449725
2	75.615	0.891392	0.475686
2	75.843	0.666756	0.492066
2	76.024	0.684826	0.506236
2	76.197	0.923289	0.520435
2	76.363	0.881436	0.534407
2	76.645	1.07995	0.558241
2	76.812	0.894913	0.572012
2	77.203	0.663123	0.601662
2	77.392	0.564617	0.613979
2	77.644	0.779567	0.627556
2	77.819	0.290758	0.636468
2	78.296	0.119496	0.667069
2	78.611	0.342852	0.690381
2	78.816	0.512972	0.706017
2	78.999	0.633058	0.71988
2	79.426	0.425093	0.750157
2	79.821	0.863986	0.77294
2	80.021	0.80842	0.781575
2	80.382	0.577127	0.790654
2	80.586	0.880436	0.791367
2	80.774	0.702285	0.788749
2	81.179	0.669704	0.773372
2	81.507	0.971417	0.75315
2	81.731	0.668906	0.736144
2	82.122	0.678607	0.701777
2	82.65	0.952831	0.649668
2	82.955	0.782688	0.618683
2	83.276	0.699961	0.586941
2	83.518	0.643783	0.564399
2	83.847	0.519184	0.536798
2	84.034	0.333355	0.523169
2	84.394	0.578129	0.494851
2	84.73	0.500912	0.462715
2	85.054	0.378168	0.427931
2	85.366	0.29046	0.392173
2	85.685	-0.585161	0.354571
2	85.924	0.304531	0.326468
2	86.197	0.171752	0.295195
2	86.504	0.221479	0.262035
2	86.88	0.253374	0.22592
2	87.154	0.0588634	0.203834
2	87.344	0.038568	0.191097
2	87.553	0.145981	0.179263
2	87.727	0.430875	0.170712
2	87.962	0.146564	0.160884
2	88.418	-0.0751716	0.146738
2	89.37	0.0383788	0.132387
2	89.678	0.306878	0.130395
2	89.889	0.0348166	0.129356
2	90.119	0.354833	0.128325
2	90.494	0.114568	0.12639
2	90.724	0.310095	0.124742
2	90.936	0.0066159	0.122712
2	91.181	0.0755612	0.122044
2	91.389	0.202952	0.124241
2	91.577	0.208786	0.127951
2	91.795	0.174785	0.133783
2	91.985	0.0681628	0.13976
2	92.305	-0.255301	0.15057
2	92.513	-0.0656572	0.157339
2	92.891	0.194218	0.167192
2	93.134	0.249572	0.170657
2	93.328	0.116958	0.171148
2	93.746	-0.191254	0.163235
2	94.062	0.0502553	0.150725
2	94.295	0.138638	0.140096
2	94.636	0.086665	0.122474
2	94.854	0.310287	0.109966
2	95.252	0.266774	0.0847418
2	95.681	0.0435989	0.0542671
2	95.891	0.0756118	0.0381716
2	96.055	0.225414	0.0250863
2	96.289	0.210784	0.00565958
2	96.459	0.0829323	-0.00899343
2	96.67	-0.0321821	-0.0293932
2	96.927	0.22114	-0.0589289
2	97.185	0.0153022	-0.0928229
2	97.413	0.0666748	-0.125516
2	97.635	-0.039531	-0.159132
2	97.847	-0.0639236	-0.192285
2	98.101	0.0715399	-0.23257
2	98.465	-0.0201971	-0.289558
2	98.705	-0.781046	-0.325447
2	98.988	-0.556137	-0.364772
2	99.276	-0.538251	-0.400169
2	99.439	-0.650413	-0.418278
2	99.718	-0.577346	-0.447817
2	100.021	-0.742905	-0.478166
2	100.358	-0.898692	-0.510334
2	100.63	-0.873458	-0.535485
2	100.91	-0.283114	-0.560987
2	101.168	-0.621271	-0.584436
2	101.624	-0.22622	-0.626638
2	101.81	-0.368772	-0.644417
2	101.993	-0.556578	-0.662379
2	102.178	-0.638996	-0.681112
2	102.522	-0.628595	-0.714088
2	102.691	-0.627318	-0.728761
2	102.926	-0.586723	-0.747925
2	103.259	-0.84909	-0.773463
2	103.49	-0.719332	-0.790701
2	103.723	-0.696564	-0.808217
2	104.003	-0.601665	-0.830092
2	104.289	-0.736383	-0.854154
2	104.481	-0.769205	-0.871708
2	104.701	-0.752842	-0.89359
2	104.869	-0.651308	-0.911803
2	105.101	-0.262807	-0.939979
2	105.374	-0.567044	-0.977625
2	105.615	-1.21635	-1.01394
2	105.901	-0.978226	-1.05953
2	106.133	-1.13659	-1.09757
2	106.368	-1.23483	-1.1362
2	106.549	-1.29239	-1.16552
2	106.844	-1.45948	-1.21147
2	107.083	-1.14307	-1.24608
2	107.249	-1.35756	-1.26825
2	107.452	-1.13897	-1.29449
2	107.756	-1.19224	-1.33433
2	108.056	-1.18742	-1.37404
2	108.262	-1.26066	-1.40136
2	108.535	-1.27269	-1.43744
2	108.748	-1.34956	-1.46536
2	109.092	-1.36057	-1.5097
2	109.265	-1.37647	-1.53154
2	109.702	-1.22763	-1.58479
2	110.075	-1.56702	-1.62753
2	110.487	-1.59491	-1.67108
2	110.693	-1.48264	-1.69211
2	110.856	-1.57786	-1.70915
2	111.049	-1.5296	-1.72964
2	111.237	-1.88026	-1.74978
2	111.759	-1.43681	-1.80541
2	112.062	-1.38939	-1.83655
2	112.559	-1.66629	-1.88385
2	112.753	-1.80962	-1.90054
2	113.114	-1.70713	-1.92815
2	113.361	-1.75759	-1.94402
2	113.532	-1.76817	-1.95335
2	113.731	-1.67568	-1.96362
2	113.932	-1.86681	-1.9743
2	114.196	-1.81986	-1.9883
2	114.466	-1.9967	-2.00199
2	114.729	-1.95187	-2.01405
2	114.957	-1.70369	-2.02299
2	115.149	-1.76647	-2.0291
2	115.509	-1.85716	-2.03617
2	115.886	-1.8799	-2.03593
2	116.177	-1.99534	-2.02921
2	116.443	-1.92902	-2.0173
2	116.755	-1.63793	-1.992
2	117.098	-1.7883	-1.9488
2	117.333	-1.94783	-1.91204
2	117.605	-1.85768	-1.86433
2	117.908	-1.87126	-1.80715
2	118.113	-1.84613	-1.76752
2	118.407	-1.97218	-1.71142
2	118.689	-1.94785	-1.6607
2	118.998	-1.91331	-1.61148
2	119.372	-1.24885	-1.56519
2	119.608	-1.06788	-1.53946
2	119.869	-1.11302	-1.50668
2	120.115	-1.06065	-1.47278
2	120.413	-1.13515	-1.42943
2	120.665	-1.03658	-1.39216
2	121.029	-1.09559	-1.33987
2	121.319	-1.03653	-1.30163
2	121.537	-1.03242	-1.27608
2	121.703	-1.07965	-1.25899
2	121.976	-0.88801	-1.2363
2	122.168	-0.937121	-1.22506
2	122.395	-1.03146	-1.21793
2	122.793	-0.934968	-1.22047
2	122.961	-0.716889	-1.22621
2	123.28	-1.27972	-1.2427
2	123.668	-1.51661	-1.26919
2	123.878	-1.02997	-1.28479
2	124.056	-1.34506	-1.29793
2	124.332	-1.36118	-1.31695
2	124.573	-1.23696	-1.33094
2	124.769	-1.38962	-1.33964
2	125.021	-1.34023	-1.34616
2	125.484	-1.14764	-1.36005
2	125.689	-1.30507	-1.36994
2	125.855	-1.20657	-1.37903
2	126.037	-1.41291	-1.38971
2	126.203	-1.34085	-1.39977
2	126.419	-1.28576	-1.41275
2	126.818	-1.18971	-1.43424
2	127.195	-1.16945	-1.44823
2	127.451	-1.35901	-1.45229
2	127.84	-1.25225	-1.4471
2	128.004	-1.31579	-1.43995
2	128.239	-1.28693	-1.42472
2	128.764	-1.78609	-1.37457
2	129.021	-1.77493	-1.34388
2	129.212	-1.25672	-1.31926
2	129.442	-1.11454	-1.28821
2	129.739	-1.31442	-1.24691
2	130.007	-0.946025	-1.20965
2	130.215	-0.930282	-1.18149
2	130.461	-0.800165	-1.14981
2	130.641	-1.42066	-1.12821
2	130.981	-0.966866	-1.08415
2	131.178	-1.04521	-1.05478
2	131.397	-0.932429	-1.0195
2	131.765	-0.463083	-0.95559
2	132.041	-0.797764	-0.905327
2	132.524	-0.770372	-0.816543
2	132.851	-0.539042	-0.758608
2	133.103	-0.303186	-0.716651
2	133.356	-0.219665	-0.677906
2	133.66	-0.592998	-0.637148
2	134.102	-0.779538	-0.59235
2	134.31	-0.642692	-0.578328
2	134.547	-0.54133	-0.567525
2	134.78	-1.12861	-0.561335
2	134.997	-0.431638	-0.55867
2	135.345	-0.162327	-0.558646
2	135.522	-0.333217	-0.559767
2	135.776	-0.399776	-0.561629
2	135.982	-0.136555	-0.562593
2	136.448	-0.326665	-0.559287
2	136.638	-0.316788	-0.554391
2	136.871	-0.288871	-0.544471
2	137.118	-0.367894	-0.532591
2	137.323	-0.147819	-0.524362
2	137.498	-0.334038	-0.51827
2	137.673	-0.417689	-0.512842
2	137.85	-0.755763	-0.507839
2	138.272	-0.972719	-0.496771
2	138.476	-1.35439	-0.491268
2	138.674	-1.15211	-0.485456
2	138.986	-1.16793	-0.474707
2	139.522	-1.37508	-0.448976
2	139.787	0.134528	-0.431509
2	140.162	-0.0149278	-0.398864
2	140.362	0.0763339	-0.377682
2	140.624	0.370835	-0.346771
2	140.84	0.264902	-0.319144
2	141.128	0.282137	-0.280179
2	141.334	0.212872	-0.25139
2	141.509	0.100245	-0.226685
2	141.734	0.152806	-0.19502
2	142.168	0.310092	-0.136151
2	142.39	-0.0480298	-0.108182
2	142.562	-0.0746333	-0.0860555
2	142.776	0.0330058	-0.055596
2	143.009	-1.44811	-0.0196893
2	143.179	-1.46658	0.00768899
2	143.355	-2.07638	0.0365625
2	143.517	0.213986	0.0632042
2	143.721	0.14769	0.0962446
2	144.042	0.578701	0.145378
2	144.366	0.524971	0.18881
2	144.651	0.484857	0.219516
2	144.838	0.240892	0.234813
2	145.036	0.662663	0.248873
2	145.251	0.462178	0.264334
2	145.427	0.644691	0.276964
2	145.704	0.432095	0.296434
2	145.926	0.371487	0.311355
2	146.205	0.597384	0.328773
2	146.419	0.790911	0.340801
2	146.725	0.557563	0.355442
2	147.024	0.538407	0.366198
2	147.475	0.426489	0.374243
2	147.725	0.328836	0.373707
2	148.052	-0.150749	0.361906
2	148.235	0.197624	0.348607
2	148.413	0.0491939	0.33175
2	148.798	0.0634398	0.284587
2	149.054	0.0969325	0.247218
2	149.372	0.29072	0.196846
2	149.702	0.0951457	0.142956
2	149.927	0.196113	0.106968
2	150.388	-0.0755247	0.0401548
2	150.754	0.175998	-0.00129943
2	151.067	-0.122744	-0.024835
2	151.586	0.0751741	-0.0494318
2	151.921	-0.0239715	-0.0617364
2	152.23	0.147208	-0.0708406
2	152.465	0.2184	-0.0764382
2	152.692	-0.0578155	-0.0808408
2	152.855	-0.211549	-0.0834343
2	153.203	-0.466544	-0.0875186
2	153.579	-0.503692	-0.0899573
2	153.778	-0.553566	-0.0905273
2	153.948	-0.22887	-0.0906674
2	154.116	-0.86073	-0.0899634
2	154.427	0.302154	-0.0853007
2	154.852	0.295135	-0.0731087
2	155.236	0.182531	-0.0578313
2	155.572	0.130358	-0.0423538
2	155.982	0.0814857	-0.0223084
2	156.167	0.197172	-0.0132937
2	156.544	0.295758	0.00412008
2	156.755	-0.0501351	0.0128874
2	157.036	-0.0432824	0.0229483
2	157.205	0.137603	0.0278914
2	157.53	0.0853557	0.0364834
2	157.81	-0.291417	0.0439113
2	158.005	0.146278	0.0491234
2	158.36	0.068035	0.0587499
2	158.575	-0.035321	0.0646984
2	159.07	0.200836	0.0788608
2	159.276	0.506963	0.0849917
2	159.602	0.201519	0.0950391
2	159.863	-6.3777e-05	0.10343
2	160.274	0.25329	0.11736
2	160.523	0.165376	0.126279
2	160.903	-0.00791067	0.142032
2	161.103	-0.0451072	0.151562
2	161.475	-0.393111	0.17083
2	161.67	-0.0825774	0.181426
2	161.971	-0.011487	0.197981
2	162.134	-0.0745787	0.206869
2	162.551	-0.164432	0.228586
2	162.803	-0.154131	0.240493
2	162.982	0.348341	0.248159
2	163.193	0.4791	0.256158
2	163.374	0.647718	0.26198
2	163.735	0.460978	0.274039
2	164.048	0.423704	0.286255
2	164.306	0.243886	0.296915
2	164.601	0.518496	0.309099
2	164.774	0.474598	0.315969
2	165.018	0.752597	0.324974
2	165.328	0.618087	0.33468
2	165.51	0.544936	0.339167
2	165.711	0.414141	0.342833
2	166.002	-0.0816716	0.345292
2	166.248	-0.782605	0.345402
2	166.634	0.549473	0.344127
2	167.156	0.419634	0.339884
2	167.512	0.712717	0.335544
2	167.737	0.306335	0.332274
2	167.948	0.280798	0.328877
2	168.238	0.304629	0.323742
2	169.508	0.475336	0.2968
2	169.991	0.413477	0.285589
2	170.377	0.34131	0.276636
2	170.713	-0.780036	0.269006
2	171.142	-0.407589	0.257125
2	171.528	-0.739643	0.24327
2	171.73	-0.803678	0.235178
2	171.931	0.379055	0.226739
2	172.372	0.279097	0.207572
2	172.661	0.614343	0.195102
2	172.963	0.798314	0.182686
2	173.225	0.449126	0.172794
2	173.47	0.836996	0.164576
2	173.688	0.607503	0.158318
2	173.915	0.706006	0.153061
2	174.193	0.798595	0.146348
2	174.529	0.734788	0.135854
2	174.776	0.42307	0.127138
2	175.08	0.647401	0.116031
2	175.254	0.706773	0.109806
2	175.423	0.562616	0.104051
2	175.595	-1.04398	0.0986487
2	175.87	-0.606668	0.0913665
2	176.087	-0.673489	0.0871733
2	176.336	-0.710229	0.0845061
2	176.53	-0.615386	0.0843171
2	176.735	-0.915601	0.0842983
2	176.967	0.226181	0.0826538
2	177.234	0.0836854	0.0792108
2	177.435	0.124728	0.0759334
2	177.831	-0.104191	0.0690228
2	178.254	0.386112	0.0631716
2	178.558	0.489797	0.0614851
2	178.901	0.0838164	0.0635863
2	179.391	0.31731	0.0768364
2	179.784	0.139425	0.0988197
2	180.045	-0.340514	0.122543
2	180.512	0.24919	0.18695
2	180.682	0.262262	0.215813
2	181.046	0.210941	0.284181
2	181.313	0.317039	0.337833
2	181.673	0.583076	0.411237
2	181.856	0.637692	0.447713
2	182.066	0.475775	0.487868
2	182.353	0.514459	0.538229
2	182.764	0.742757	0.597037
2	183.065	0.519989	0.626689
2	183.293	0.404058	0.643985
2	183.716	0.34577	0.675043
2	183.878	0.345289	0.686308
2	184.058	0.259676	0.698248
2	184.248	0.48044	0.71006
2	184.436	0.375203	0.720805
2	184.668	0.959343	0.732563
2	184.992	1.32324	0.745727
2	185.179	1.03906	0.751344
2	185.573	0.866057	0.757699
2	185.846	0.947925	0.757188
2	186.13	0.704517	0.747937
2	186.542	0.791045	0.714545
2	186.893	0.808331	0.67157
2	187.079	0.889489	0.644775
2	187.46	0.475981	0.584103
2	187.759	0.606637	0.533637
2	188.241	0.541493	0.453439
2	188.678	0.355314	0.389158
2	189.103	0.488068	0.341576
2	189.36	0.498551	0.322834
2	189.706	0.860729	0.312697
2	189.879	0.754546	0.312505
2	190.292	-0.275122	0.312956
2	190.553	-0.0560613	0.314735
2	190.79	-0.185041	0.317954
2	191.066	-1.42254	0.324237
2	191.357	-0.952829	0.334559
2	191.655	0.645042	0.34991
2	191.845	0.824263	0.362627
2	192.104	0.532564	0.384121
2	192.272	0.526612	0.400877
2	192.671	0.584171	0.462448
2	193.103	0.813783	0.563525
2	193.426	0.509145	0.654547
2	193.67	0.642072	0.728177
2	193.902	0.448203	0.799589
2	194.137	0.407348	0.871119
2	194.396	0.590713	0.946399
2	194.574	0.0389052	0.994503
2	194.838	1.12633	1.05809
2	195.116	1.18695	1.11198
2	195.352	1.31791	1.14455
2	195.581	1.37098	1.16962
2	195.743	1.28681	1.18735
2	196.026	1.49335	1.21784
2	196.189	1.62403	1.23484
2	196.448	1.97427	1.26058
2	196.766	1.59862	1.28921
2	197.205	1.24602	1.32136
2	197.514	1.12862	1.3374
2	198.064	1.20696	1.34883
2	198.438	1.44187	1.34155
2	198.856	1.32887	1.30796
2	199.186	1.75234	1.26013
2	199.452	1.33999	1.21121
2	199.761	0.602611	1.14612
2	200.14	0.361876	1.05928
2	200.322	0.427031	1.01668
2	200.533	0.439215	0.967897
2	200.829	0.43463	0.902682
2	201.031	0.662049	0.861815
2	201.315	0.650066	0.811589
2	201.484	0.96181	0.786749
2	201.863	0.793315	0.728491
2	202.108	0.986084	0.684705
2	202.477	0.941116	0.613751
2	202.64	0.964798	0.581712
2	202.986	0.878279	0.515086
2	203.203	0.814946	0.475867
2	203.385	0.714748	0.445478
2	203.811	0.676611	0.387147
2	204.064	0.605019	0.363671
2	204.323	0.512461	0.350511
2	204.642	-1.83542	0.347478
2	205.002	-0.534646	0.356167
2	205.204	-0.450807	0.365806
2	205.5	0.712628	0.385027
2	205.765	0.637262	0.406397
2	205.992	0.519065	0.427071
2	206.267	0.469446	0.454132
2	206.516	0.633297	0.479696
2	206.721	0.309696	0.500915
2	206.928	-0.108469	0.522014
2	207.152	0.0789306	0.543945
2	207.339	0.290738	0.567675
2	207.631	0.78397	0.625358
2	207.807	0.916976	0.669669
2	208.001	0.247152	0.724534
2	208.208	0.891098	0.787725
2	208.425	0.871816	0.856378
2	208.633	0.900793	0.921798
2	208.948	0.965846	1.01427
2	209.121	1.05807	1.05883
2	209.373	1.08164	1.11202
2	209.749	1.27798	1.1564
2	209.99	1.31405	1.16284
2	210.191	1.07262	1.15995
2	210.424	1.31542	1.14836
2	210.841	1.09433	1.10954
2	211.104	1.15567	1.07593
2	211.323	1.36844	1.04419
2	211.652	1.16634	0.992602
2	211.938	1.08661	0.946477
2	212.283	1.1466	0.892843
2	212.481	0.751179	0.864587
2	212.807	1.03075	0.824629
2	213.071	1.42765	0.792608
2	213.331	0.840095	0.754894
2	213.574	0.881588	0.715602
2	213.902	0.743025	0.658856
2	214.226	0.412348	0.60164
2	214.484	0.63439	0.557436
2	214.786	-0.908893	0.509612
2	215.013	-0.680891	0.477958
2	215.327	-0.738063	0.442533
2	215.548	-0.843765	0.42486
2	215.78	-0.593664	0.409288
2	216.034	0.145891	0.391218
2	216.52	0.449059	0.355814
2	216.716	0.726866	0.341995
2	216.896	0.712332	0.329895
2	217.059	0.563444	0.31961
2	217.235	0.247547	0.309413
2	217.528	0.614873	0.295061
2	217.898	0.671856	0.282885
2	218.082	0.674461	0.279832
2	218.421	0.569861	0.280397
2	218.655	0.306865	0.286335
2	218.873	0.488801	0.295891
2	219.076	0.615412	0.307634
2	219.276	0.645077	0.321308
2	219.688	0.491509	0.353684
2	219.867	-0.0136913	0.36855
2	220.126	0.273993	0.389802
2	220.297	0.317733	0.40315
2	220.575	0.494187	0.422667
2	220.791	0.281389	0.435147
2	220.971	0.0363329	0.443198
2	226.877	1.48063	0.79428
2	227.244	0.619119	0.82584
2	227.631	0.851564	0.860539
2	227.997	0.886162	0.894726
2	228.403	1.03498	0.934243
2	228.652	0.845885	0.959324
2	228.885	0.0137798	0.983384
2	229.089	0.325685	1.00492
2	229.29	0.619236	1.02659
2	229.554	0.527589	1.05571
2	229.922	1.07983	1.09759
2	230.265	1.10726	1.14154
2	230.671	1.27036	1.20248
2	230.859	1.15179	1.23305
2	231.111	1.04699	1.27555
2	231.37	1.17612	1.32025
2	231.575	0.965002	1.35577
2	231.872	1.24708	1.40646
2	232.222	1.54986	1.46333
2	232.54	1.18448	1.51054
2	232.997	1.51998	1.56748
2	233.19	1.33207	1.58813
2	233.4	1.47821	1.61037
2	233.621	1.54032	1.63337
2	233.982	1.36357	1.66973
2	234.251	1.51575	1.69553
2	234.578	2.00811	1.72502
2	234.839	1.75443	1.7468
2	235.274	1.65261	1.77901
2	235.962	2.00166	1.81724
2	236.238	1.94746	1.82742
2	236.407	1.83875	1.83201
2	236.909	1.72614	1.83121
2	237.133	1.86718	1.82405
2	237.483	2.03813	1.80685
2	237.687	1.96141	1.7944
2	237.853	1.74881	1.78343
2	238.067	1.69905	1.76872
2	238.364	1.24393	1.74834
2	238.656	0.681675	1.72986
2	238.977	1.30712	1.7133
2	239.195	1.36742	1.70537
2	239.435	1.39004	1.70068
2	239.745	1.26371	1.6983
2	240.01	1.50981	1.69715
2	240.186	1.59322	1.69682
2	240.366	1.62031	1.69682
2	240.694	1.55669	1.69768
2	241.005	1.44486	1.69944
2	241.231	1.27093	1.70126
2	241.776	1.59784	1.70737
2	242.024	1.84428	1.71088
2	242.297	1.96546	1.71522
2	242.468	1.22955	1.71818
2	242.653	1.62307	1.72356
2	243.019	1.65438	1.74456
2	243.273	1.42473	1.76486
2	243.505	1.91376	1.78575
2	243.687	1.49014	1.80278
2	244.022	1.6123	1.83318
2	244.371	1.56435	1.85978
2	244.567	1.82996	1.87071
2	244.756	1.87556	1.87754
2	244.941	1.60007	1.87998
2	245.148	1.53615	1.8785
2	245.366	1.50512	1.87379
2	245.603	1.66787	1.86548
2	245.909	1.82002	1.85071
2	246.279	1.82565	1.82831
2	246.501	1.83897	1.81327
2	246.805	1.77588	1.79173
2	247.149	1.87103	1.76733
2	247.363	1.78791	1.75283
2	247.651	1.61291	1.73499
2	247.857	1.67789	1.72388
2	248.08	1.71261	1.71154
2	248.271	1.56123	1.69921
2	248.588	1.3204	1.67584
2	248.801	1.56154	1.65857
2	249.139	1.32716	1.62948
2	249.422	1.47232	1.60438
2	249.698	1.55325	1.58003
2	250.008	1.36232	1.55374
2	250.443	1.07557	1.52063
2	250.694	0.939004	1.5045
2	250.978	1.18341	1.48972
2	251.162	1.30973	1.48206
2	251.4	1.20875	1.47361
2	251.584	1.24302	1.46803
2	251.824	1.34352	1.4617
2	252.059	1.13013	1.45627
2	252.221	1.11767	1.45279
2	252.49	1.19226	1.44717
2	252.799	1.58246	1.44043
2	253.356	1.73234	1.42526
2	253.821	1.55111	1.40702
2	254.131	1.52396	1.39074
2	254.36	1.33604	1.37753
2	254.781	1.26602	1.35449
2	255.111	1.06759	1.33734
2	255.98	1.70562	1.29465
2	256.183	1.38842	1.28492
2	256.833	0.803245	1.25363
2	257.029	1.2235	1.244
2	257.254	1.57364	1.23274
2	257.478	1.24374	1.22127
2	257.659	1.24108	1.21177
2	257.844	1.22276	1.20182
2	258.073	0.972043	1.18921
2	258.454	0.970978	1.16751
2	258.779	0.636102	1.14834
2	259.035	0.74301	1.13287
2	259.504	0.261356	1.10372
2	265.418	1.18783	0.710188
2	265.722	0.707411	0.691783
2	265.916	0.801951	0.680284
2	266.209	0.668159	0.663308
2	266.48	0.833511	0.648055
2	266.914	0.75226	0.623141
2	267.221	-0.202385	0.604592
2	267.412	0.320592	0.592719
2	267.706	0.431511	0.574009
2	267.952	0.55774	0.558007
2	268.215	0.678201	0.540615
2	268.503	0.844875	0.521307
2	268.746	0.727739	0.504862
2	269.042	0.692254	0.484721
2	269.474	0.601118	0.45529
2	269.871	0.429484	0.428425
2	270.146	0.724991	0.412205
2	270.785	0.1588	0.388886
2	270.949	0.502015	0.385291
2	271.413	0.0466515	0.378189
2	271.727	-0.623769	0.374577
2	271.9	-0.21997	0.372518
2	272.073	-0.288877	0.370174
2	272.264	-0.00711554	0.36703
2	272.593	-0.126632	0.359536
2	272.789	-0.429996	0.353379
2	272.979	0.241775	0.34589
2	273.368	0.556651	0.332659
2	273.651	0.529259	0.326913
2	273.828	0.710003	0.324493
2	274.112	0.433256	0.321809
2	274.291	0.340309	0.320502
2	274.486	0.825888	0.319079
2	274.786	0.69488	0.316183
2	275.141	0.724555	0.310256
2	275.54	0.513605	0.298121
2	275.828	0.476359	0.284309
2	276.008	0.472651	0.272487
2	276.183	0.643438	0.258117
2	276.446	0.312033	0.231893
2	276.651	0.293554	0.208205
2	276.95	0.0909548	0.169696
2	277.386	0.212601	0.108097
2	277.64	0.0303593	0.0709452
2	277.976	0.15673	0.0223736
2	278.181	-0.798896	-0.00606894
2	278.441	-0.352907	-0.0398871
2	278.652	-0.249523	-0.0648148
2	278.986	-0.449261	-0.102398
2	279.361	-0.279294	-0.144873
2	279.534	-0.173431	-0.16444
2	280.101	-0.664667	-0.227734
2	280.294	-0.378134	-0.248778
2	280.466	-0.159274	-0.267229
2	280.795	-0.385207	-0.301554
2	281.102	-0.0797568	-0.332194
2	281.306	-0.1904	-0.35168
2	281.511	0.0595134	-0.370467
2	281.729	-0.170074	-0.389483
2	281.916	-0.209217	-0.40393
2	282.161	-0.366811	-0.419097
2	282.367	-0.241517	-0.429222
2	282.634	-0.506341	-0.439803
2	282.887	-0.447712	-0.448268
2	283.084	-0.483545	-0.454529
2	283.281	-0.286331	-0.461072
2	283.704	-0.512796	-0.478507
2	283.912	-0.49338	-0.49001
2	284.165	-0.588776	-0.507776
2	284.368	-0.671793	-0.525726
2	284.577	-0.373992	-0.546665
2	284.827	-0.577351	-0.573121
2	285.117	-0.659024	-0.605679
2	285.351	-0.408836	-0.633367
2	285.631	-0.489585	-0.66811
2	285.804	-0.606204	-0.690427
2	286.132	-0.734077	-0.734465
2	286.398	-0.862325	-0.771782
2	286.734	-0.533288	-0.820882
2	286.952	-0.796646	-0.853864
2	287.35	-0.769626	-0.922625
2	287.695	-0.928721	-0.992694
2	287.928	-0.920355	-1.04407
2	288.218	-0.937429	-1.11114
2	288.429	-0.916037	-1.16127
2	288.604	-0.935373	-1.20319
2	288.992	-1.07968	-1.2954
2	289.336	-1.20364	-1.37379
2	289.55	-1.03984	-1.41973
2	290.053	-1.28479	-1.51497
2	290.314	-1.35327	-1.5552
2	290.669	-1.46932	-1.60398
2	290.982	-1.4409	-1.64528
2	291.255	-1.6477	-1.67974
2	291.449	-1.7257	-1.70322
2	291.757	-1.91575	-1.73859
2	292.231	-1.95926	-1.78784
2	292.448	-1.93965	-1.80804
2	292.69	-1.9469	-1.82866
2	292.904	-1.97163	-1.8451
2	293.08	-1.95908	-1.85728
2	293.342	-1.94183	-1.87308
2	293.773	-1.59787	-1.89031
2	294.013	-1.59081	-1.89491
2	294.387	-1.54321	-1.89614
2	294.57	-1.35696	-1.89449
2	295.042	-1.4755	-1.88498
2	295.49	-1.61798	-1.87113
2	295.682	-1.49393	-1.86442
2	295.921	-1.59349	-1.85585
2	296.135	-1.75489	-1.84829
2	296.317	-1.79441	-1.84216
2	296.524	-1.50446	-1.83576
2	296.798	-1.42098	-1.82654
2	297.081	-1.41934	-1.81461
2	297.286	-1.48216	-1.80466
2	297.475	-1.61207	-1.79467
2	297.682	-1.49026	-1.78295
2	297.987	-1.58171	-1.76455
2	298.259	-2.01453	-1.74734
2	298.419	-2.04041	-1.73702
2	298.627	-1.84505	-1.72351
2	298.825	-1.75058	-1.7107
2	299.23	-1.50677	-1.68214
2	299.46	-1.39813	-1.66384
2	299.842	-1.55498	-1.63045
2	300.076	-1.32528	-1.60834
2	301.365	-1.52557	-1.4694
2	301.71	-1.61293	-1.42885
2	302.194	-1.46355	-1.37081
2	302.448	-1.00248	-1.34011
2	302.806	-1.16297	-1.29693
2	303.236	-1.14111	-1.24569
2	303.536	-0.90358	-1.2107
2	303.783	-0.952689	-1.17992
2	303.949	-1.06408	-1.157
2	304.146	-0.822305	-1.12804
2	304.488	-0.884728	-1.07493
2	304.728	-1.07343	-1.03695
2	304.891	-1.04405	-1.01146
2	305.156	-0.977044	-0.971545
2	305.503	-0.889315	-0.924283
2	305.86	-1.13221	-0.884781
2	306.047	-1.53205	-0.86897
2	306.245	-0.743086	-0.857356
2	306.505	-0.397056	-0.850402
2	306.922	-0.473895	-0.854042
2	307.153	-0.655325	-0.861219
2	307.449	-0.754128	-0.872887
2	307.73	-0.264157	-0.883947
2	307.907	-0.571203	-0.889698
2	308.117	-0.631363	-0.894231
2	308.335	-0.626243	-0.895193
2	308.565	-0.878664	-0.890736
2	308.745	-0.696852	-0.882413
2	308.907	-0.602602	-0.875485
2	309.086	-0.32857	-0.873318
2	309.345	-0.341964	-0.877723
2	309.526	-0.627076	-0.884174
2	309.842	-0.452785	-0.897452
2	310.076	-1.02468	-0.905265
2	310.248	-0.990473	-0.907946
2	310.494	-1.14885	-0.904654
2	310.728	-1.12365	-0.890882
2	310.906	-1.07931	-0.871576
2	311.1	-0.685444	-0.84146
2	311.406	-1.10403	-0.777916
2	311.738	-1.10481	-0.690648
2	311.98	-0.477726	-0.617714
2	312.379	-0.891814	-0.485779
2	312.549	-0.757395	-0.426877
2	312.858	-0.729464	-0.318562
2	313.193	-0.800471	-0.203178
2	313.499	-1.1095	-0.103749
2	313.717	-1.71187	-0.0385507
2	314.069	0.574906	0.0529497
2	314.347	0.663287	0.122602
2	314.535	0.850738	0.174799
2	314.736	1.0486	0.233933
2	314.91	0.469743	0.287042
2	315.133	0.613264	0.356474
2	315.434	0.896761	0.450054
2	315.804	0.986557	0.559684
2	316.112	1.23067	0.641623
2	316.471	0.571654	0.720643
2	316.731	1.08416	0.763304
2	316.913	1.22911	0.784381
2	317.197	0.817149	0.799071
2	317.419	1.02713	0.795802
2	317.581	1.39011	0.7867
2	317.764	1.04732	0.770855
2	317.989	0.735856	0.745111
2	318.181	0.657789	0.719362
2	318.579	1.03327	0.661588
2	318.764	0.661712	0.635637
2	318.95	-1.6141	0.611979
2	319.244	-1.46011	0.582841
2	319.519	0.458594	0.568873
2	319.755	0.790074	0.560747
2	319.959	0.399102	0.549598
2	320.126	0.658149	0.53821
2	320.548	0.426686	0.503431
2	320.843	0.741824	0.476925
2	321.122	0.81677	0.452681
2	321.301	0.56188	0.438511
2	321.602	0.628243	0.418829
2	322.076	0.695327	0.403841
2	322.251	-1.58939	0.404937
2	322.473	0.568702	0.411606
2	322.659	0.394756	0.420875
2	322.952	0.409525	0.441168
2	323.431	0.58788	0.485325
2	323.719	0.501754	0.51578
2	323.927	0.458499	0.538459
2	324.181	0.46586	0.565932
2	324.354	0.732479	0.583973
2	324.587	0.58969	0.606704
2	324.926	1.027	0.634926
2	325.162	0.719139	0.649936
2	325.41	0.55414	0.663689
2	325.631	0.873772	0.676466
2	325.981	0.822545	0.697409
2	326.23	0.785834	0.712615
2	326.425	0.876908	0.724576
2	326.661	0.576892	0.738988
2	326.937	0.467236	0.755574
2	327.436	0.391813	0.784115
2	327.869	0.629946	0.806486
2	328.135	0.434495	0.818722
2	328.303	0.562086	0.825744
2	328.584	0.49404	0.839269
2	328.774	0.710373	0.850461
2	328.941	0.933753	0.861181
2	329.247	0.850226	0.881755
2	329.487	0.785204	0.897555
2	329.649	0.769761	0.90747
2	329.813	1.10787	0.916509
2	330.068	0.597108	0.927788
2	330.282	0.684169	0.933841
2	330.49	0.740413	0.93599
2	330.733	1.1232	0.932919
2	330.939	1.1434	0.92602
2	331.33	0.731947	0.905445
2	331.773	0.722625	0.871814
2	332.096	0.813865	0.841513
2	332.506	0.990596	0.797426
2	332.85	1.22917	0.756687
2	333.24	0.873462	0.707655
2	333.814	0.711967	0.632855
2	334.201	0.810197	0.582637
2	334.428	0.578865	0.553915
2	334.815	0.90789	0.499082
2	335.068	0.71234	0.457214
2	335.267	0.492727	0.421706
2	335.487	0.568586	0.38044
2	335.891	0.510091	0.301273
2	336.156	-0.810608	0.248566
2	336.418	-0.323585	0.197156
2	336.712	-0.563539	0.141662
2	337.161	-0.452388	0.0648026
2	337.326	-0.353205	0.0398901
2	337.718	-0.168918	-0.00988006
2	337.972	-0.249132	-0.0330138
2	338.428	0.220493	-0.0566319
2	338.617	0.0937421	-0.0613212
2	338.86	-0.00373005	-0.0643582
2	339.046	0.134146	-0.0651486
2	339.264	0.0253397	-0.0652372
2	339.495	-0.0184728	-0.065333
2	339.694	-0.0494785	-0.0662495
2	339.901	-0.0241995	-0.0688257
2	340.254	0.00374195	-0.0792881
2	340.515	-0.0925982	-0.0939191
2	340.69	-0.135602	-0.105536
2	340.956	-0.165735	-0.121385
2	341.23	-0.330739	-0.136273
2	341.432	-0.155444	-0.146885
2	341.613	0.220057	-0.156493
2	341.81	0.118834	-0.167403
2	342.02	-0.0898732	-0.179953
2	342.217	-0.0234165	-0.192975
2	342.4	-0.301035	-0.206482
2	342.63	-0.0698015	-0.225847
2	342.914	-0.480937	-0.25424
2	343.141	-0.235765	-0.282315
2	343.476	-0.19402	-0.333646
2	343.653	-0.229242	-0.364546
2	343.926	-0.209731	-0.415906
2	344.164	-0.310747	-0.463115
2	344.343	-0.495418	-0.499354
2	344.653	-0.293895	-0.561983
2	344.881	-0.504661	-0.606643
2	345.275	-0.65502	-0.677653
2	345.704	-0.458954	-0.740622
2	345.975	-0.728279	-0.774442
2	346.257	-1.38284	-0.809772
2	346.551	-1.38219	-0.846365
2	346.949	-1.11562	-0.894782
2	347.242	-1.0803	-0.929057
2	347.425	-0.868499	-0.94967
2	347.678	-0.957545	-0.97694
2	347.936	-0.990508	-1.00303
2	348.161	-0.812824	-1.02416
2	348.327	-0.847469	-1.03866
2	348.514	-0.841596	-1.05378
2	348.696	-0.677244	-1.06677
2	348.901	-0.828231	-1.07908
2	349.247	-0.843399	-1.09512
2	349.805	-0.859404	-1.11214
2	350.081	-1.10093	-1.11826
2	350.332	-1.31908	-1.12343
2	350.58	-1.61275	-1.1288
2	350.867	-1.0201	-1.1361
2	351.191	-0.752635	-1.14685
2	351.469	-0.980367	-1.15916
2	351.707	-0.989067	-1.17262
2	352.115	-0.678395	-1.20055
2	352.356	-0.706694	-1.21886
2	352.777	-1.21898	-1.25325
2	352.967	-0.971963	-1.26951
2	353.32	-0.967373	-1.30042
2	353.754	-1.14659	-1.33877
2	354.001	-1.17908	-1.36029
2	354.302	-1.20875	-1.38578
2	354.683	-1.6105	-1.41623
2	354.971	-1.59208	-1.43738
2	355.343	-1.74435	-1.46163
2	355.507	-1.47991	-1.47204
2	355.884	-1.64727	-1.49963
2	356.178	-1.55727	-1.52358
2	356.411	-1.27349	-1.54332
2	356.594	-1.34865	-1.55893
2	356.978	-1.24725	-1.5908
2	357.451	-1.43843	-1.62554
2	357.608	-1.35488	-1.63529
2	358.13	-1.41142	-1.65854
2	358.398	-1.36479	-1.66364
2	358.656	-1.40076	-1.66469
2	358.889	-1.55023	-1.66353
2	359.132	-1.31123	-1.66031
2	359.46	-1.44201	-1.65291
2	359.628	-1.48991	-1.64784
2	359.964	-1.61458	-1.63526
2	360.218	-1.26527	-1.62375
2	360.461	-1.47747	-1.61126
2	360.656	-1.68859	-1.60026
2	360.89	-1.686	-1.58601
2	361.243	-1.62874	-1.56255
2	361.556	-1.59135	-1.53794
2	361.903	-1.32984	-1.50472
2	362.091	-1.58291	-1.48448
2	362.428	-1.33614	-1.44495
2	362.677	-1.13966	-1.41356
2	363.167	-1.45416	-1.34809
2	363.559	-1.44285	-1.29389
2	363.819	-1.10637	-1.25791
2	364.084	-1.05954	-1.22177
2	364.342	-0.997141	-1.18757
2	364.513	-1.04168	-1.16566
2	364.739	-0.864435	-1.13573
2	365.042	-0.880986	-1.0916
2	365.328	-0.845159	-1.04663
[truncated: 38,919 more rows]
