# Supplementary material for: Functional Centromeres Determine the Activation Time of Pericentric Origins of DNA Replication in Saccharomyces cerevisiae
Source: PLoS Genet. 2012 May 10;8(5):e1002677. doi: 10.1371/journal.pgen.1002677 (PMC3349730; doi:10.1371/journal.pgen.1002677)
Supplement: Dataset S4 — Z score values for the rearranged strain (shown in Figure 5, Figure 6, and Figures S4, S5, S6). (XLS) [file pgen.1002677.s004.xls]

## Sheet: README
Key
Rearranged = strain with CEN14 knocked out and CEN7 integrated at MET2
Chr=chromosome
Coord_kb = coordinates in kilo base pairs
z score raw = z score based on normalized but unsmoothed percent replication values
z score raw = z score based on smoothed percent replication values

## Sheet: Rearranged 40 min
Chr	Coord_kb	z score raw	z score smoothed
1	0.048	1.04382	-0.234463
1	0.193	0.0554524	-0.254308
1	0.766	-0.853533	-0.329748
1	1.516	-0.779104	-0.420814
1	2.287	-0.773072	-0.504526
1	2.834	-0.575301	-0.557327
1	2.997	-0.698077	-0.571945
1	3.194	-0.695221	-0.589072
1	3.505	-0.795031	-0.615135
1	3.736	-0.678744	-0.633638
1	3.891	-0.679883	-0.645608
1	4.075	-0.835842	-0.659322
1	4.229	-0.806655	-0.670364
1	4.372	-0.780434	-0.680251
1	4.58	-0.783215	-0.694018
1	4.857	-0.701144	-0.711256
1	5.169	-0.745007	-0.729233
1	5.349	-0.687719	-0.738938
1	5.626	-0.596755	-0.752962
1	5.763	-0.698703	-0.759503
1	5.987	-0.561447	-0.769657
1	6.146	-0.682607	-0.77647
1	6.32	-0.732011	-0.783563
1	6.75	-0.652667	-0.799547
1	6.973	-0.770864	-0.80702
1	7.162	-0.80407	-0.812331
1	7.322	-0.587178	-0.815668
1	7.748	-0.520933	-0.820232
1	8.117	-0.383112	-0.820361
1	8.298	-0.697308	-0.81956
1	8.471	-0.710973	-0.818462
1	8.646	-0.902687	-0.817164
1	8.845	-0.927821	-0.81564
1	9.065	-0.791227	-0.814143
1	9.25	-0.786212	-0.813237
1	9.438	-0.645334	-0.812834
1	9.582	-0.596635	-0.812988
1	9.737	-0.663405	-0.813439
1	9.989	-0.664491	-0.814294
1	10.241	-0.674536	-0.815243
1	10.499	-0.799091	-0.816244
1	10.771	-0.712378	-0.817254
1	11.079	-0.828225	-0.818241
1	11.227	-0.748281	-0.818621
1	11.364	-0.937397	-0.818904
1	11.599	-0.90915	-0.819202
1	13.246	-0.627703	-0.810378
1	14.005	-0.891385	-0.79659
1	14.275	-0.600279	-0.789699
1	14.632	-0.829937	-0.779358
1	15.417	-0.981335	-0.753672
1	16.138	-0.742172	-0.727228
1	16.454	-0.570723	-0.714989
1	16.825	-0.461265	-0.700243
1	17.254	-0.641724	-0.682821
1	17.518	-0.453609	-0.671971
1	17.759	-0.442231	-0.662022
1	18.506	-0.524281	-0.631236
1	19.765	-0.570884	-0.581557
1	21.406	-0.671349	-0.527134
1	22.502	-0.410181	-0.50156
1	22.516	-0.402497	-0.501304
1	23.206	0.860905	-0.488955
1	25.415	-0.66784	-0.45401
1	27.166	-0.72446	-0.432553
1	27.452	-0.764035	-0.42967
1	27.615	-0.799023	-0.428112
1	27.935	-0.755643	-0.425235
1	28.19	-0.604834	-0.423121
1	28.525	-0.664596	-0.42059
1	28.686	-0.454934	-0.419476
1	28.855	-0.467062	-0.41838
1	29.094	-0.402802	-0.416958
1	29.351	-0.551136	-0.41357
1	29.675	-0.509208	-0.404533
1	29.826	-0.494162	-0.398875
1	30.166	-0.0883628	-0.383723
1	30.377	-0.190004	-0.373215
1	30.638	-0.133875	-0.359749
1	30.873	-0.119697	-0.347762
1	31.019	-0.0854868	-0.34063
1	31.18	-0.245592	-0.333236
1	31.327	-0.0591201	-0.327059
1	31.533	-0.168489	-0.319588
1	31.804	-0.00675035	-0.312435
1	32.163	0.121951	-0.311363
1	32.394	-0.0414654	-0.316374
1	32.706	-0.139163	-0.328876
1	32.929	-0.442606	-0.341039
1	33.096	-0.627991	-0.351504
1	33.252	-0.497382	-0.362087
1	33.457	-0.611764	-0.376831
1	33.809	-0.103423	-0.40313
1	33.986	-0.417687	-0.416215
1	34.34	-0.503647	-0.440632
1	34.527	-0.559697	-0.451944
1	34.736	-0.667045	-0.462741
1	34.992	-0.529777	-0.474492
1	35.156	-0.73039	-0.481912
1	35.305	-0.607239	-0.488567
1	35.595	-0.145687	-0.501248
1	35.779	-0.479298	-0.509082
1	35.924	-0.483645	-0.515125
1	36.219	-0.557726	-0.527029
1	36.657	-0.450116	-0.543599
1	37.056	-0.381279	-0.557367
1	37.207	-0.640599	-0.562208
1	37.408	-0.61983	-0.568314
1	37.568	-0.503335	-0.572882
1	37.857	-0.54471	-0.58062
1	38.03	-0.601943	-0.585014
1	38.277	-0.272054	-0.591024
1	38.497	0.0739259	-0.59616
1	38.703	-0.316735	-0.60082
1	38.846	-0.606937	-0.603989
1	39.096	-0.686588	-0.609435
1	39.409	-0.557179	-0.616167
1	39.58	-0.751077	-0.619843
1	39.844	-0.710925	-0.625569
1	40.035	-0.709425	-0.629785
1	40.193	-0.741186	-0.633341
1	40.358	-0.761181	-0.637871
1	40.717	-0.656874	-0.652238
1	41.031	-0.606454	-0.66832
1	41.229	-0.625983	-0.679374
1	41.603	-0.629756	-0.700518
1	41.85	-0.775798	-0.71357
1	42.18	-0.455826	-0.728292
1	42.332	-0.170009	-0.733558
1	42.507	-0.554946	-0.73811
1	42.678	-0.560017	-0.740736
1	42.864	-0.696365	-0.741239
1	43.055	-0.82708	-0.738857
1	43.205	-0.790886	-0.734768
1	43.356	-0.740812	-0.728795
1	43.707	-0.657643	-0.708586
1	43.934	-0.568359	-0.69153
1	44.103	-0.291977	-0.677178
1	44.488	-0.701092	-0.640471
1	44.697	-0.548602	-0.618927
1	44.941	-0.744663	-0.593037
1	45.092	-0.758953	-0.576889
1	45.244	-0.757951	-0.560729
1	45.5	-0.658865	-0.534167
1	45.768	-0.648431	-0.507961
1	46.151	-0.71263	-0.463185
1	46.392	-0.292157	-0.427853
1	46.537	-0.376552	-0.404834
1	46.773	-0.58313	-0.365711
1	47.067	-0.665466	-0.316306
1	47.274	-0.506913	-0.282679
1	47.567	-0.433199	-0.239159
1	47.751	-0.403826	-0.215529
1	47.912	-0.356295	-0.197938
1	48.146	-0.408905	-0.178626
1	48.337	0.574231	-0.169354
1	48.508	0.859348	-0.166777
1	48.71	0.807878	-0.170379
1	48.93	0.62674	-0.180979
1	49.205	0.66024	-0.202608
1	49.446	-0.53232	-0.227857
1	49.594	-0.230986	-0.245709
1	50.13	0.207392	-0.320253
1	50.476	-0.845991	-0.371936
1	50.673	-0.793343	-0.400895
1	51.019	-0.389139	-0.448453
1	51.176	-0.696214	-0.467822
1	51.371	-0.642161	-0.489246
1	51.554	-0.513433	-0.506147
1	51.691	-0.82895	-0.517926
1	51.988	-0.780816	-0.546025
1	52.215	-0.844078	-0.569316
1	52.376	-0.891074	-0.586491
1	52.618	-0.97543	-0.612901
1	53.092	-0.71641	-0.664624
1	53.254	-0.832422	-0.681669
1	53.553	-0.604816	-0.711385
1	53.7	-0.519906	-0.724887
1	53.873	-0.676415	-0.739604
1	54.057	-0.812813	-0.753632
1	54.223	-0.671476	-0.76464
1	54.427	-0.576512	-0.776538
1	54.573	-0.624687	-0.784358
1	55.016	0.508926	-0.804833
1	55.267	0.57715	-0.814474
1	55.755	-0.773261	-0.829777
1	55.953	-0.874122	-0.834874
1	56.231	-0.955013	-0.841129
1	56.374	-1.01022	-0.843991
1	56.581	-0.984685	-0.847772
1	56.986	-0.930857	-0.8542
1	57.14	-0.933068	-0.856402
1	57.442	-0.950742	-0.860506
1	57.667	-1.00262	-0.86844
1	57.816	-0.941999	-0.878161
1	58.076	-0.780427	-0.900512
1	58.458	-0.874722	-0.936766
1	58.656	-0.889379	-0.952673
1	58.904	-0.809719	-0.965562
1	59.254	-0.772555	-0.962699
1	59.569	-0.698062	-0.942491
1	59.949	-0.750664	-0.909369
1	60.185	-0.861763	-0.884359
1	60.339	-0.788647	-0.866332
1	60.527	-0.780854	-0.8426
1	60.674	-0.75648	-0.82279
1	61.077	-0.923632	-0.749604
1	61.276	-0.628819	-0.702505
1	61.51	-0.656978	-0.640076
1	61.755	-0.460426	-0.568639
1	61.996	-0.641761	-0.49452
1	62.223	-0.474973	-0.423203
1	62.38	-0.494909	-0.374013
1	62.566	-0.643505	-0.316835
1	62.719	-0.460224	-0.271369
1	62.995	-0.614932	-0.194841
1	63.171	-0.613751	-0.150991
1	63.564	0.606254	-0.0719511
1	63.886	0.157619	-0.0200763
1	64.022	0.0596924	0.0014904
1	64.205	0.120696	0.0299869
1	64.405	0.143662	0.0602293
1	64.651	0.484483	0.0957642
1	64.813	0.44398	0.117947
1	64.975	0.365731	0.139
1	65.252	0.00537754	0.171987
1	65.447	0.385957	0.192617
1	65.797	0.847183	0.223423
1	65.99	1.17267	0.236576
1	66.305	0.951033	0.251448
1	66.506	-0.422561	0.253594
1	66.742	-0.308554	0.245773
1	66.901	-0.244433	0.23528
1	67.134	-0.100534	0.213958
1	67.325	-0.111528	0.192564
1	67.605	0.100184	0.157493
1	67.816	0.136378	0.130182
1	68.025	-0.0671512	0.104149
1	68.291	-0.0844538	0.0749746
1	68.461	-0.383429	0.0600249
1	68.67	-0.1555	0.0470636
1	68.863	0.108107	0.0416772
1	69.042	0.433429	0.0419035
1	69.198	0.360649	0.0449562
1	69.346	0.312852	0.0500254
1	69.515	-0.00230066	0.0580685
1	69.682	-0.0275434	0.0680212
1	69.987	0.0790013	0.0901298
1	70.223	0.199884	0.109536
1	70.409	-0.160402	0.125496
1	70.564	-0.0327612	0.138842
1	70.747	0.0469639	0.154228
1	71.002	0.225604	0.174127
1	71.286	0.0459734	0.192728
1	71.466	0.203407	0.204432
1	71.618	0.454514	0.216322
1	71.774	0.0764353	0.230049
1	71.925	0.058624	0.244455
1	72.146	-0.0409815	0.266808
1	72.479	0.469598	0.301189
1	72.66	0.429005	0.3191
1	72.86	0.272619	0.337358
1	73.253	0.106338	0.365568
1	73.432	0.107513	0.373744
1	73.659	0.167375	0.378691
1	73.812	0.298673	0.378069
1	73.997	0.680869	0.373934
1	74.179	0.738084	0.367465
1	74.322	0.839201	0.360803
1	74.602	0.571474	0.344013
1	74.745	0.775897	0.333657
1	74.931	0.425577	0.318529
1	75.15	0.366968	0.298501
1	75.399	-0.0477253	0.273116
1	75.677	-0.11226	0.241908
1	76.011	-0.0564069	0.201096
1	76.223	-0.0629812	0.173681
1	76.42	-0.132939	0.147387
1	76.654	0.432638	0.111869
1	76.865	0.178982	0.0738885
1	77.036	0.284042	0.039654
1	77.358	-0.00918516	-0.0312935
1	77.614	0.141348	-0.0918457
1	77.886	-0.066896	-0.15812
1	78.058	-0.28489	-0.200144
1	78.423	-0.298739	-0.286908
1	78.725	-0.633398	-0.353324
1	78.983	-0.349552	-0.403925
1	79.151	-0.499595	-0.432942
1	79.338	-0.622239	-0.460897
1	79.671	-0.722705	-0.50437
1	80.017	-0.626736	-0.545712
1	80.173	-0.741595	-0.563121
1	80.383	-0.529553	-0.585385
1	80.69	-0.617187	-0.615588
1	80.866	-0.656901	-0.631686
1	81.062	-0.375031	-0.648604
1	81.274	-0.385203	-0.66574
1	81.714	-0.35347	-0.697612
1	81.922	-0.74491	-0.711023
1	82.213	-0.763913	-0.728094
1	82.551	-0.529679	-0.745566
1	82.726	-0.850584	-0.753061
1	82.907	-0.861884	-0.759015
1	83.113	-0.859918	-0.763835
1	83.276	-0.781593	-0.766372
1	83.439	-0.634833	-0.767949
1	83.738	-0.548943	-0.768868
1	84.118	-0.55979	-0.76765
1	84.428	-0.801173	-0.765948
1	84.738	-0.661632	-0.764764
1	84.878	-0.727638	-0.764687
1	85.116	-0.757542	-0.765578
1	85.383	-0.659396	-0.768636
1	85.711	-0.547777	-0.773398
1	86.049	-0.639432	-0.777241
1	86.188	-0.591427	-0.778572
1	86.367	-0.82185	-0.780116
1	86.65	-0.621679	-0.782263
1	87.046	-0.747041	-0.784935
1	87.195	-0.750826	-0.785922
1	87.4	-0.750847	-0.787327
1	87.671	-0.625844	-0.789366
1	87.976	-0.70486	-0.792072
1	88.125	-0.760947	-0.793612
1	88.334	-0.741401	-0.796072
1	88.589	-0.950978	-0.799431
1	88.803	-0.844583	-0.802412
1	89.105	-0.893405	-0.806797
1	89.275	-0.821579	-0.809325
1	89.418	-0.830303	-0.811469
1	89.566	-0.729793	-0.813691
1	89.823	-0.725441	-0.817527
1	90.086	-0.0938571	-0.821368
1	90.379	-0.71859	-0.825467
1	90.636	-0.751312	-0.828838
1	90.967	-0.83656	-0.83277
1	91.203	-0.860743	-0.835225
1	91.535	-0.8145	-0.838716
1	91.71	-0.815962	-0.840738
1	91.958	-0.712234	-0.843761
1	92.242	-0.992333	-0.84737
1	92.435	-0.947276	-0.849865
1	92.63	-0.995233	-0.852383
1	92.856	-0.720511	-0.855255
1	93.08	-0.616866	-0.858005
1	93.423	-0.454823	-0.861918
1	93.666	-0.708058	-0.864388
1	94.078	-0.851905	-0.867805
1	94.357	-0.8709	-0.869437
1	94.634	-0.666641	-0.871053
1	94.986	-0.771713	-0.873722
1	95.127	-0.791223	-0.87488
1	95.395	-0.851002	-0.877057
1	95.774	-0.748288	-0.879707
1	96.055	-0.890501	-0.881011
1	96.393	-0.836042	-0.881426
1	96.548	-0.86232	-0.881079
1	96.844	-0.780911	-0.879274
1	97.199	-0.842518	-0.874766
1	97.477	-0.757526	-0.869133
1	97.746	-0.880713	-0.861663
1	98.078	-0.9449	-0.847443
1	98.328	-0.666504	-0.832551
1	98.627	-0.838234	-0.811172
1	98.797	-0.885049	-0.797741
1	99.061	-0.710773	-0.775717
1	99.313	-0.782209	-0.754083
1	99.49	-0.765177	-0.73895
1	99.703	-0.781275	-0.721231
1	99.88	-0.867558	-0.707229
1	100.15	-0.721743	-0.687765
1	100.418	-0.116085	-0.671532
1	100.758	-0.423802	-0.656808
1	101.036	-0.544913	-0.648348
1	101.293	-0.804352	-0.641361
1	101.656	-0.674752	-0.63302
1	101.818	-0.522387	-0.629929
1	101.962	-0.595062	-0.627532
1	102.334	-0.536062	-0.622971
1	102.575	-0.395077	-0.621362
1	102.842	-0.497728	-0.620911
1	103.308	-0.439846	-0.623743
1	103.638	-0.357381	-0.628758
1	103.894	-0.390556	-0.634493
1	104.104	-0.354655	-0.640463
1	104.502	-0.317522	-0.662437
1	104.793	-0.581948	-0.687059
1	105.018	-0.818938	-0.708344
1	105.2	-0.882676	-0.725674
1	105.451	-0.907703	-0.747917
1	105.621	-0.806268	-0.760788
1	105.785	-0.733596	-0.770709
1	106.081	-0.950602	-0.789389
1	106.309	-0.877768	-0.807088
1	106.502	-0.788928	-0.823085
1	106.89	-0.816457	-0.854191
1	107.15	-0.766402	-0.871241
1	107.287	-0.756777	-0.878095
1	107.439	-0.827959	-0.885022
1	107.577	-0.927326	-0.89176
1	107.739	-0.791834	-0.900035
1	107.949	-0.6222	-0.911024
1	108.086	-0.708893	-0.918155
1	108.293	-0.76824	-0.92855
1	108.459	-0.803238	-0.936298
1	108.616	-0.843485	-0.942925
1	108.786	-0.929688	-0.949108
1	109.06	-0.867148	-0.956304
1	109.359	-0.839291	-0.959215
1	109.581	-0.756888	-0.95729
1	109.921	-0.773146	-0.951547
1	110.204	-0.974104	-0.946307
1	110.408	-1.00646	-0.941704
1	110.65	-0.912	-0.934807
1	110.836	-0.731265	-0.9281
1	110.99	-0.859156	-0.921412
1	111.293	-0.877178	-0.90464
1	111.446	-0.860776	-0.894058
1	111.662	-0.835769	-0.876336
1	111.811	-0.616262	-0.862019
1	112.001	-0.909962	-0.841038
1	112.247	-0.854062	-0.808906
1	112.482	-0.834064	-0.770586
1	112.637	-0.744849	-0.740595
1	112.789	-0.772458	-0.708087
1	113.089	-0.613925	-0.636701
1	113.326	-0.679793	-0.575411
1	113.52	-0.875923	-0.523342
1	113.74	-0.792461	-0.463503
1	113.932	-0.723763	-0.411622
1	114.228	-0.0825447	-0.33447
1	114.425	0.106144	-0.286457
1	114.597	0.089397	-0.247625
1	114.854	0.0397469	-0.196453
1	115.039	-0.0384167	-0.163448
1	115.197	-0.0639822	-0.135922
1	115.419	0.011372	-0.0981909
1	115.574	0.0246249	-0.0724459
1	115.733	0.247437	-0.0465007
1	115.996	0.243402	-0.00450363
1	116.311	0.339695	0.0445283
1	116.505	0.480312	0.0741729
1	116.65	0.0401515	0.0961117
1	116.938	-0.199912	0.139272
1	117.274	-0.0425904	0.189213
1	117.636	0.312832	0.242965
1	117.814	0.162622	0.269451
1	117.995	0.167486	0.296322
1	118.162	0.173721	0.32101
1	118.398	0.21965	0.355636
1	118.6	0.0697214	0.384942
1	118.759	0.0981227	0.407738
1	119.041	0.371618	0.447451
1	119.266	0.00354774	0.478352
1	119.56	0.096297	0.51748
1	119.86	0.68932	0.555709
1	120.059	0.926862	0.579993
1	120.272	0.997639	0.604931
1	120.499	0.674876	0.632996
1	120.671	0.332867	0.656629
1	120.939	0.3605	0.696291
1	121.076	0.643232	0.717402
1	121.242	0.749843	0.743289
1	121.46	0.79029	0.777117
1	121.785	0.831431	0.825237
1	121.957	0.708589	0.848628
1	122.237	1.49277	0.882097
1	122.43	1.13727	0.900921
1	122.586	0.659262	0.913068
1	122.957	0.899603	0.928742
1	123.157	0.973776	0.928943
1	123.537	0.604093	0.916227
1	123.747	0.613058	0.902864
1	124.041	1.09326	0.877953
1	124.182	0.77154	0.863853
1	124.353	0.646472	0.845221
1	124.642	0.81083	0.81075
1	124.839	0.994573	0.785766
1	125.02	0.958079	0.762228
1	125.448	0.496946	0.706549
1	125.694	0.290994	0.676023
1	125.917	0.541814	0.650267
1	126.223	0.803772	0.609648
1	126.524	0.663524	0.558425
1	127.032	0.329206	0.455397
1	127.322	0.419448	0.392109
1	127.508	-0.000478943	0.351474
1	127.783	0.164537	0.293151
1	128.042	-0.109756	0.242044
1	128.196	0.246244	0.214251
1	128.361	0.302287	0.187201
1	128.5	0.651823	0.166975
1	128.709	0.109519	0.141685
1	129.043	-0.105537	0.116407
1	129.362	0.251834	0.106966
1	129.523	0.285471	0.10556
1	129.699	0.485103	0.106381
1	130.007	0.360946	0.113194
1	130.157	0.128873	0.118744
1	130.328	0.0285387	0.126655
1	130.543	-0.370536	0.138748
1	130.727	-0.311553	0.150757
1	130.91	-0.292473	0.163996
1	131.163	-0.30558	0.18404
1	131.344	-0.435284	0.199342
1	131.648	0.0891043	0.226233
1	131.922	0.267933	0.256791
1	132.118	0.0909921	0.285091
1	132.329	0.782483	0.320523
1	132.548	1.02024	0.361693
1	132.979	0.348109	0.4515
1	133.13	0.249243	0.484466
1	133.42	0.467704	0.547981
1	133.565	0.332928	0.579181
1	133.954	1.18721	0.657998
1	134.282	0.695384	0.71532
1	134.556	0.382733	0.753887
1	134.759	1.04258	0.775605
1	135.124	1.47344	0.804392
1	135.426	1.3201	0.822744
1	135.77	0.702387	0.839566
1	135.967	1.13988	0.848021
1	136.112	0.846869	0.853991
1	136.279	0.295242	0.86083
1	136.423	0.656342	0.866874
1	136.645	1.12521	0.876832
1	136.81	0.702239	0.88503
1	136.993	1.0244	0.895233
1	137.199	1.38732	0.908499
1	137.396	0.335277	0.923355
1	137.718	0.433367	0.949543
1	137.857	0.377805	0.960854
1	138.112	0.839032	0.98171
1	138.317	1.06847	0.998646
1	138.668	0.536232	1.0282
1	138.806	1.3082	1.04007
1	139.027	0.567693	1.05945
1	139.288	0.516588	1.08302
1	139.438	0.598545	1.09696
1	141.556	1.65988	1.33934
1	141.737	1.53224	1.36532
1	142.098	1.39488	1.42027
1	142.436	1.5314	1.47875
1	142.594	1.26038	1.5091
1	143.011	1.26323	1.59607
1	143.256	0.945606	1.6504
1	143.448	1.19279	1.6939
1	143.668	1.55068	1.74408
1	143.904	2.19151	1.7976
1	144.106	2.35997	1.84252
1	144.337	1.83287	1.89218
1	144.582	1.46123	1.94201
1	144.835	1.33752	1.98943
1	145.069	2.02718	2.02874
1	145.221	1.84341	2.05254
1	145.428	1.94423	2.08444
1	145.636	1.8207	2.11584
1	145.992	2.36988	2.16782
1	146.344	1.46003	2.21667
1	146.651	1.64928	2.25689
1	146.912	1.67016	2.28913
1	147.099	1.74423	2.31103
1	147.363	3.86203	2.3401
1	147.714	1.89475	2.37514
1	147.88	2.10274	2.39018
1	148.022	2.67402	2.40222
1	148.227	2.29652	2.41727
1	148.638	2.1929	2.43824
1	148.973	1.89573	2.44841
1	149.14	2.17693	2.45186
1	149.317	4.1009	2.4547
1	149.571	2.74836	2.45793
1	149.713	2.51716	2.45958
1	149.904	2.26395	2.46199
1	150.158	1.92298	2.4661
1	150.34	2.28206	2.47013
1	150.616	1.82603	2.47881
1	150.754	1.98227	2.48462
1	150.964	2.12445	2.49361
1	151.12	2.29939	2.49951
1	151.365	1.55236	2.50775
1	151.546	1.33538	2.51327
1	151.765	2.4221	2.51961
1	152.201	1.67685	2.53237
1	152.366	2.16333	2.53769
1	152.547	2.03416	2.54356
1	153	2.8544	2.55718
1	153.409	2.36906	2.56968
1	153.642	3.45592	2.57756
1	153.883	3.13555	2.58671
1	154.24	3.15416	2.60286
1	154.531	1.86437	2.62001
1	154.679	1.93246	2.63039
1	154.956	2.6626	2.65211
1	155.152	2.45193	2.6688
1	155.293	2.6971	2.68124
1	155.481	2.60793	2.69811
1	155.813	2.9468	2.72774
1	155.959	2.93623	2.74031
1	156.232	2.87391	2.76235
1	156.414	1.82778	2.77555
1	156.611	1.58524	2.78809
1	156.971	1.81697	2.80505
1	157.22	2.89091	2.81246
1	157.409	2.61469	2.81646
1	157.766	2.40941	2.82036
1	157.944	2.43814	2.82059
1	158.186	1.92784	2.81916
1	158.325	2.09389	2.81746
1	158.598	2.49517	2.81233
1	158.966	4.5223	2.80186
1	159.128	3.71339	2.79603
1	159.499	3.51807	2.78004
1	159.769	2.91669	2.76624
1	160.004	1.84234	2.75286
1	160.192	1.40833	2.74071
1	166.141	1.06471	2.08502
1	166.406	0.754061	2.0777
1	166.6	1.06192	2.07538
1	166.755	1.75005	2.07547
1	166.934	2.31791	2.07783
1	167.138	1.87688	2.08361
1	167.374	2.33368	2.0946
1	167.71	2.43419	2.1187
1	168.001	1.68894	2.14811
1	168.159	1.94052	2.16758
1	168.332	1.58532	2.19183
1	168.621	1.39446	2.24204
1	169.027	0.887708	2.33222
1	169.276	1.28692	2.39557
1	169.465	2.02386	2.44622
1	169.771	1.97919	2.53052
1	170.117	1.85848	2.62514
1	170.26	2.58964	2.66283
1	170.526	2.09599	2.72898
1	170.716	2.33358	2.77194
1	171.049	1.62996	2.83568
1	171.32	3.9529	2.87388
1	171.474	3.65916	2.88905
1	171.679	3.67839	2.9025
1	171.844	3.36549	2.90874
1	172.079	3.31976	2.91109
1	172.342	2.79228	2.90541
1	172.71	3.61259	2.88461
1	172.912	2.9699	2.86772
1	173.253	4.56425	2.83194
1	173.464	2.94017	2.80605
1	173.619	2.77521	2.78559
1	173.917	1.29542	2.74361
1	174.183	1.97524	2.70423
1	174.351	1.89687	2.67893
1	174.748	2.57798	2.60394
1	174.913	1.76813	2.56498
1	175.099	1.61923	2.51656
1	175.339	2.39409	2.44827
1	175.517	1.71735	2.3943
1	175.949	1.59867	2.25611
1	176.407	1.1105	2.10731
1	176.603	0.579143	2.04574
1	177.113	2.38848	1.89996
1	177.285	1.14551	1.85759
1	177.542	2.01571	1.80278
1	177.719	2.2662	1.77188
1	177.911	1.95524	1.74496
1	178.25	1.46118	1.71129
1	178.467	1.99545	1.69717
1	178.619	1.52114	1.6899
1	178.768	1.54441	1.68439
1	179.16	1.13202	1.67448
1	179.455	1.38175	1.66787
1	179.603	1.9559	1.6637
1	179.758	2.34078	1.65812
1	180.043	1.15979	1.64312
1	180.213	1.48217	1.63027
1	180.536	1.80859	1.59523
1	180.674	1.51401	1.57644
1	180.922	1.56549	1.54079
1	181.067	1.28125	1.51886
1	181.321	0.954435	1.47861
1	181.497	1.03277	1.44941
1	181.679	1.28555	1.41814
1	181.992	0.949442	1.36197
1	182.298	1.91491	1.30433
1	182.441	1.39621	1.27654
1	182.59	0.935647	1.24703
1	182.991	0.583992	1.16509
1	183.527	1.35051	1.05054
1	183.853	0.886211	0.975806
1	184.01	0.721869	0.937527
1	184.21	0.839841	0.886937
1	184.441	0.764601	0.826352
1	184.951	0.655543	0.686797
1	185.284	0.513977	0.593388
1	185.483	1.30063	0.537444
1	185.656	0.0551116	0.489037
1	185.903	0.453139	0.420723
1	186.157	0.257592	0.352027
1	186.472	0.23719	0.27
1	186.672	0.568294	0.22027
1	186.886	0.190446	0.166612
1	187.252	-0.213019	0.0686077
1	187.397	-0.101658	0.0280627
1	187.755	-0.330618	-0.0748835
1	187.917	-0.309531	-0.12232
1	189.742	-0.566448	-0.620937
1	189.932	-0.483282	-0.661967
1	190.077	-0.302577	-0.691006
1	190.409	-0.729144	-0.749179
1	190.562	-0.736116	-0.771692
1	190.83	-0.920093	-0.803874
1	191.162	-1.05962	-0.829655
1	191.466	-0.983682	-0.837125
1	191.693	-0.830856	-0.832671
1	191.84	-0.928734	-0.825813
1	192.001	-0.896032	-0.815145
1	192.237	-0.986325	-0.794368
1	192.384	-0.973121	-0.778832
1	192.546	-0.899743	-0.759844
1	192.821	-0.617398	-0.724265
1	193.22	-0.508217	-0.668783
1	193.611	-0.446788	-0.615289
1	193.813	-0.455601	-0.589912
1	194.018	-0.398504	-0.566805
1	194.279	-0.471165	-0.534859
1	194.508	-0.473627	-0.50035
1	194.667	-0.445933	-0.473601
1	195.007	-0.449588	-0.411117
1	195.154	-0.54879	-0.382765
1	195.63	-0.324872	-0.290933
1	195.811	-0.253441	-0.25785
1	196.008	-0.0187455	-0.224219
1	196.175	-0.430069	-0.198291
1	196.563	-0.22537	-0.150319
1	196.754	0.386007	-0.134596
1	196.92	0.589803	-0.126015
1	197.117	-0.00352241	-0.11944
1	197.254	-0.328613	-0.115592
1	197.432	-0.297773	-0.111552
1	197.73	0.197016	-0.107442
1	198.003	-0.195551	-0.106893
1	198.417	0.370218	-0.112649
1	198.619	-0.101501	-0.118623
1	198.759	0.13998	-0.124076
1	198.901	-0.0596484	-0.130752
1	199.146	-0.158102	-0.145116
1	199.31	-0.0571516	-0.156838
1	199.576	0.37815	-0.17964
1	199.729	-0.221621	-0.194743
1	200.086	-0.591768	-0.234629
1	200.353	-0.553843	-0.268761
1	200.514	-0.552317	-0.291142
1	200.883	-0.40956	-0.347602
1	201.043	-0.203202	-0.374339
1	201.236	-0.374151	-0.408427
1	201.375	-0.427208	-0.434229
1	201.597	-0.438147	-0.477627
1	201.766	-0.429813	-0.512483
1	202.009	-0.5171	-0.565381
1	202.179	-0.497264	-0.604352
1	202.393	-0.589356	-0.653826
1	202.726	-0.581538	-0.728416
1	202.94	-0.964709	-0.774828
1	203.187	-0.741001	-0.826933
1	222.967	-0.996555	-1.43966
1	225.052	-0.924739	-1.2872
1	227.155	-0.962431	-1.13183
1	227.296	-1.00029	-1.12162
1	227.433	-1.0863	-1.11174
1	229.526	-0.992761	-0.968041
1	229.802	-0.896969	-0.950422
1	230.056	-0.681008	-0.934548
2	6.566	-0.723772	-0.858539
2	8.282	-0.729981	-0.825038
2	8.619	-0.840909	-0.818583
2	8.802	-0.923805	-0.815073
2	9.057	-0.00381465	-0.810168
2	9.526	-0.797802	-0.801074
2	9.79	-0.898555	-0.795893
2	9.988	-0.75002	-0.79197
2	10.155	-0.810098	-0.788632
2	10.392	-0.908892	-0.783845
2	10.831	-0.875082	-0.774792
2	11.171	-0.951883	-0.76752
2	11.589	-0.66584	-0.758378
2	11.771	-0.693161	-0.754426
2	11.934	-0.749832	-0.750941
2	12.113	-0.736978	-0.747205
2	12.43	-0.721319	-0.740921
2	12.642	-0.532106	-0.73703
2	13.062	-0.71406	-0.7303
2	13.231	-0.723416	-0.728036
2	13.529	-0.869772	-0.724779
2	13.82	-0.888725	-0.722629
2	14.048	-0.756732	-0.720976
2	14.219	-0.666312	-0.719298
2	14.55	-0.643739	-0.715396
2	14.744	-0.715877	-0.71295
2	14.912	-0.593937	-0.710882
2	15.211	-0.731699	-0.70763
2	15.383	-0.560507	-0.706186
2	15.633	-0.563565	-0.704902
2	15.814	-0.528956	-0.704735
2	16.047	-0.635957	-0.705684
2	16.354	-0.836335	-0.709342
2	16.596	-0.574323	-0.715436
2	16.797	-0.254214	-0.723208
2	17.065	-0.0646861	-0.736663
2	17.503	-0.581513	-0.763961
2	17.687	-0.571701	-0.776559
2	17.978	-0.897018	-0.79681
2	18.141	-0.834687	-0.807943
2	18.535	-0.765564	-0.832701
2	19.008	-0.923049	-0.854937
2	19.208	-1.03938	-0.860704
2	19.537	-0.954174	-0.868884
2	19.869	-1.04336	-0.878336
2	20.086	-1.01983	-0.884812
2	20.279	-0.878384	-0.890573
2	20.462	-0.90421	-0.895899
2	20.628	-0.831442	-0.90051
2	20.792	-0.75639	-0.904766
2	21.067	-0.816206	-0.910989
2	21.262	-0.935327	-0.914513
2	21.516	-0.998277	-0.917719
2	21.824	-0.993579	-0.919065
2	22.018	-0.734079	-0.918507
2	22.471	-0.788888	-0.9142
2	22.751	-0.562415	-0.909671
2	22.961	-0.711713	-0.90546
2	23.28	-0.622312	-0.897896
2	23.5	-0.709397	-0.891972
2	23.774	-0.680801	-0.883922
2	24.12	-0.816222	-0.872916
2	24.308	-0.675377	-0.866645
2	24.599	-0.758231	-0.856676
2	24.829	-0.812953	-0.848677
2	25.071	-0.765733	-0.839523
2	25.416	-0.716363	-0.824282
2	25.663	-0.828498	-0.812095
2	25.904	-0.722889	-0.799426
2	26.191	-0.843289	-0.78363
2	26.628	-0.60691	-0.758866
2	26.891	-0.741946	-0.744005
2	27.223	-0.845717	-0.725802
2	27.615	-0.706248	-0.705816
2	27.79	-0.674931	-0.697644
2	28.099	-0.559631	-0.684675
2	28.312	-0.643903	-0.676311
2	28.533	-0.398719	-0.667343
2	28.709	-0.560143	-0.660011
2	29.063	-0.749391	-0.644819
2	29.6	-0.482204	-0.62089
2	35.567	0.416391	-0.412302
2	35.788	-0.345604	-0.411052
2	36.21	-0.216837	-0.410821
2	36.473	-0.631227	-0.412185
2	36.683	-0.645625	-0.41415
2	36.928	-0.53115	-0.418397
2	37.164	-0.520054	-0.425051
2	37.399	-0.550596	-0.433814
2	37.712	-0.450042	-0.448178
2	37.919	-0.47487	-0.458996
2	38.153	-0.356801	-0.472129
2	38.543	-0.588338	-0.495225
2	38.763	-0.613099	-0.508399
2	38.964	-0.29969	-0.520212
2	39.2	-0.396881	-0.533499
2	39.564	-0.610579	-0.551954
2	39.987	0.881645	-0.574679
2	40.184	-0.669782	-0.586912
2	40.42	-0.596128	-0.602376
2	40.66	-0.7134	-0.618507
2	40.851	-0.584696	-0.631277
2	41.293	-0.54742	-0.659012
2	41.458	-0.653398	-0.668194
2	41.622	-0.78819	-0.676418
2	41.984	-0.560389	-0.690529
2	42.267	-0.539888	-0.696723
2	42.449	-0.329717	-0.698007
2	42.676	-0.588843	-0.700266
2	42.86	-0.545848	-0.704708
2	43.205	-0.654613	-0.717239
2	43.659	-0.609562	-0.736672
2	43.848	-0.695599	-0.743925
2	44.063	-0.755542	-0.750444
2	44.309	-0.713329	-0.754526
2	44.495	-0.48126	-0.754428
2	44.685	-0.64175	-0.750824
2	45.013	-0.770196	-0.734451
2	45.221	-0.844437	-0.716178
2	45.481	-0.606692	-0.684768
2	45.655	-0.695459	-0.659365
2	45.878	-0.600638	-0.62242
2	46.081	-0.704867	-0.585171
2	46.255	-0.713792	-0.551005
2	46.518	-0.672866	-0.496392
2	46.709	-0.307762	-0.455189
2	46.973	-0.61074	-0.397215
2	47.17	-0.446869	-0.353944
2	47.472	-0.231649	-0.289072
2	47.964	-0.193377	-0.171216
2	48.177	-0.202361	-0.112175
2	48.589	-0.424875	0.0130028
2	48.779	-0.177778	0.0747074
2	49.306	0.428609	0.254882
2	49.778	0.966217	0.422111
2	50.097	1.55191	0.535062
2	50.66	0.997451	0.727787
2	50.908	0.795259	0.807809
2	51.08	0.763056	0.860873
2	51.307	0.970082	0.927289
2	51.694	0.779349	1.03929
2	51.934	0.651454	1.11061
2	52.209	1.18392	1.19306
2	52.422	1.16891	1.25684
2	52.585	1.05443	1.30528
2	52.872	0.940468	1.38909
2	53.074	0.910777	1.44643
2	53.255	0.863626	1.49628
2	53.492	1.34129	1.55887
2	53.781	1.82291	1.63019
2	53.97	1.29637	1.67335
2	54.341	2.17917	1.75124
2	54.654	1.73226	1.81166
2	54.946	1.99431	1.86451
2	55.259	1.85329	1.91825
2	55.511	1.1268	1.95993
2	55.694	1.99536	1.98959
2	55.903	1.70773	2.02311
2	56.173	2.59322	2.06626
2	56.357	2.57821	2.09585
2	56.549	1.71734	2.1271
2	56.864	2.20411	2.17976
2	57.104	2.28889	2.22049
2	57.412	2.30506	2.27196
2	57.626	2.30675	2.30706
2	57.794	1.95964	2.33417
2	58.08	2.29202	2.3793
2	58.305	1.58773	2.41378
2	58.739	1.3238	2.47738
2	58.986	2.28298	2.51164
2	59.165	2.69589	2.53549
2	59.341	2.72078	2.55809
2	59.624	1.56348	2.59443
2	60.08	1.68845	2.65494
2	60.534	2.50968	2.71559
2	60.819	2.27157	2.75285
2	61.01	2.95949	2.77714
2	61.515	3.11175	2.83727
2	61.997	2.85491	2.8869
2	62.268	2.86633	2.91044
2	62.519	2.86073	2.9289
2	62.86	2.64116	2.94814
2	63.063	3.04047	2.95605
2	63.365	1.85598	2.96491
2	63.734	2.88504	2.97296
2	63.897	3.043	2.97525
2	64.213	3.55266	2.97699
2	64.397	2.38724	2.97611
2	64.858	3.31411	2.96667
2	65.268	2.84474	2.94809
2	65.445	2.13182	2.93667
2	65.731	1.45878	2.91344
2	66.116	2.39862	2.87196
2	66.542	2.98205	2.81093
2	66.717	2.4803	2.77998
2	66.916	2.07419	2.73945
2	67.236	2.97477	2.66405
2	67.534	3.52938	2.58471
2	67.871	2.26215	2.48738
2	68.061	1.88696	2.43016
2	68.38	2.53338	2.3323
2	68.62	4.19003	2.25868
2	68.878	2.59237	2.18107
2	69.123	1.13426	2.11019
2	69.487	2.39409	2.01278
2	69.728	1.27146	1.9491
2	69.95	0.967608	1.88556
2	70.229	1.05112	1.80044
2	70.562	1.11193	1.69337
2	70.891	0.823058	1.58441
2	71.135	0.574483	1.50322
2	71.553	0.852946	1.36692
2	71.835	0.819117	1.27939
2	72.007	1.39012	1.22864
2	72.239	0.999175	1.1642
2	72.467	1.05643	1.10412
2	72.654	1.46358	1.05592
2	72.84	0.538502	1.00894
2	73.164	1.2436	0.929375
2	73.336	1.62172	0.888318
2	73.599	1.39025	0.827117
2	73.899	1.17404	0.759636
2	74.085	1.17183	0.719044
2	74.357	0.826864	0.661401
2	74.551	0.556887	0.621533
2	74.931	0.242351	0.546444
2	75.148	-0.0454861	0.50532
2	75.615	0.401954	0.420554
2	75.843	-0.150185	0.380708
2	76.024	-0.0347851	0.349655
2	76.197	0.145302	0.320374
2	76.363	0.270323	0.292583
2	76.645	0.0274371	0.245884
2	76.812	0.0061865	0.218433
2	77.203	-0.345266	0.154356
2	77.392	0.0463766	0.123303
2	77.644	-0.0948391	0.0816159
2	77.819	-0.347518	0.0526355
2	78.296	-0.134574	-0.024813
2	78.611	0.532902	-0.0743734
2	78.816	0.980875	-0.105797
2	78.999	1.05847	-0.133224
2	79.426	-0.395139	-0.194626
2	79.821	-0.307464	-0.247722
2	80.021	-0.228127	-0.273074
2	80.382	-0.469229	-0.315949
2	80.586	-0.231469	-0.338409
2	80.774	-0.524826	-0.357896
2	81.179	-0.531621	-0.398571
2	81.507	-0.443614	-0.431128
2	81.731	-0.741642	-0.452921
2	82.122	-0.650486	-0.489633
2	82.65	-0.164628	-0.535382
2	82.955	-0.545448	-0.559163
2	83.276	-0.668784	-0.58162
2	83.518	-0.654785	-0.596562
2	83.847	-0.819821	-0.613787
2	84.034	-0.655532	-0.621841
2	84.394	-0.679995	-0.632746
2	84.73	-0.479185	-0.637439
2	85.054	-0.561553	-0.637617
2	85.366	-0.541016	-0.634348
2	85.685	-0.569302	-0.628104
2	85.924	-0.300725	-0.62186
2	86.197	-0.487366	-0.613442
2	86.504	-0.573641	-0.602785
2	86.88	-0.518284	-0.588771
2	87.154	-0.668486	-0.578413
2	87.344	-0.601781	-0.571385
2	87.553	-0.565101	-0.562311
2	87.727	-0.204359	-0.552685
2	87.962	-0.374562	-0.537094
2	88.418	-0.529967	-0.500181
2	89.37	-0.336695	-0.409574
2	89.678	-0.27159	-0.38081
2	89.889	-0.557275	-0.362341
2	90.119	-0.52485	-0.343865
2	90.494	-0.394293	-0.318688
2	90.724	-0.308903	-0.307059
2	90.936	-0.441896	-0.299423
2	91.181	-0.566875	-0.292783
2	91.389	-0.5241	-0.287665
2	91.577	-0.303974	-0.283468
2	91.795	-0.226611	-0.27913
2	91.985	-0.204685	-0.275829
2	92.305	-0.511149	-0.271321
2	92.513	0.0130559	-0.269127
2	92.891	0.259299	-0.266697
2	93.134	0.456919	-0.266241
2	93.328	0.280435	-0.266522
2	93.746	-0.140333	-0.269157
2	94.062	-0.14514	-0.274579
2	94.295	-0.139144	-0.281277
2	94.636	-0.524125	-0.294421
2	94.854	-0.372822	-0.30447
2	95.252	-0.380191	-0.325068
2	95.681	-0.510988	-0.348853
2	95.891	-0.594073	-0.360466
2	96.055	-0.474867	-0.3693
2	96.289	-0.465133	-0.38129
2	96.459	-0.478014	-0.389372
2	96.67	-0.641125	-0.400568
2	96.927	-0.305391	-0.417879
2	97.185	-0.612448	-0.438401
2	97.413	-0.457039	-0.458376
2	97.635	-0.426508	-0.478809
2	97.847	-0.491693	-0.498651
2	98.101	-0.394229	-0.522071
2	98.465	0.149368	-0.553191
2	98.705	-0.674548	-0.570952
2	98.988	-0.26784	-0.587832
2	99.276	-0.263094	-0.599227
2	99.439	-0.504733	-0.602648
2	99.718	-0.514748	-0.603827
2	100.021	-0.743786	-0.599718
2	100.358	-0.750164	-0.590513
2	100.63	-0.871167	-0.581015
2	100.91	-0.2915	-0.570665
2	101.168	-0.571432	-0.561723
2	101.624	-0.520705	-0.550511
2	101.81	-0.464514	-0.548683
2	101.993	-0.725882	-0.548986
2	102.178	-0.657061	-0.551785
2	102.522	-0.725755	-0.559754
2	102.691	-0.723458	-0.56385
2	102.926	-0.66953	-0.569798
2	103.259	-0.798014	-0.578831
2	103.49	-0.843131	-0.585588
2	103.723	-0.69477	-0.592877
2	104.003	-0.556692	-0.602341
2	104.289	0.11168	-0.612899
2	104.481	-0.278876	-0.620543
2	104.701	-0.333389	-0.629898
2	104.869	-0.000518831	-0.637498
2	105.101	0.504747	-0.64955
2	105.374	-0.197449	-0.666552
2	105.615	-0.83042	-0.683508
2	105.901	-0.643845	-0.705235
2	106.133	-0.758678	-0.723561
2	106.368	-0.915232	-0.74224
2	106.549	-0.994987	-0.756397
2	106.844	-1.06494	-0.77841
2	107.083	-0.999821	-0.794701
2	107.249	-0.970542	-0.804904
2	107.452	-0.917884	-0.817379
2	107.756	-0.931409	-0.838116
2	108.056	-0.880857	-0.860354
2	108.262	-0.964645	-0.876273
2	108.535	-0.853559	-0.897737
2	108.748	-0.865919	-0.91446
2	109.092	-0.870338	-0.940724
2	109.265	-0.908694	-0.953298
2	109.702	-0.807306	-0.982057
2	110.075	-0.800625	-1.00189
2	110.487	-0.841258	-1.01702
2	110.693	-0.909523	-1.02153
2	110.856	-0.823742	-1.02382
2	111.049	-0.874869	-1.02524
2	111.237	-0.974247	-1.02547
2	111.759	-0.954274	-1.02161
2	112.062	-0.778729	-1.01753
2	112.559	-0.953467	-1.01033
2	112.753	-1.0241	-1.00797
2	113.114	-0.939257	-1.00521
2	113.361	-0.989259	-1.00511
2	113.532	-0.939394	-1.00615
2	113.731	-0.837838	-1.00846
2	113.932	-0.855681	-1.01166
2	114.196	-0.842171	-1.01686
2	114.466	-0.976749	-1.02292
2	114.729	-0.899677	-1.02905
2	114.957	-0.57152	-1.0342
2	115.149	-0.715074	-1.03819
2	115.509	-0.996095	-1.04417
2	115.886	-1.08039	-1.04722
2	116.177	-1.11205	-1.04651
2	116.443	-1.14263	-1.04294
2	116.755	-1.11452	-1.0339
2	117.098	-1.06207	-1.01804
2	117.333	-1.11412	-1.00447
2	117.605	-1.06497	-0.986865
2	117.908	-1.01399	-0.965865
2	118.113	-1.02672	-0.951413
2	118.407	-0.994178	-0.93119
2	118.689	-0.91722	-0.913264
2	118.998	-0.850203	-0.89644
2	119.372	-0.538566	-0.881794
2	119.608	-0.66814	-0.8742
2	119.869	-0.502863	-0.864328
2	120.115	-0.484016	-0.854039
2	120.413	-0.948723	-0.840902
2	120.665	-0.784109	-0.829733
2	121.029	-0.796029	-0.814457
2	121.319	-0.726644	-0.803811
2	121.537	-0.833528	-0.797149
2	121.703	-0.777088	-0.793048
2	121.976	-0.645331	-0.788498
2	122.168	-0.462751	-0.787194
2	122.395	-0.659162	-0.788874
2	122.793	-0.434631	-0.800831
2	122.961	-0.313604	-0.808546
2	123.28	-0.78043	-0.82613
2	123.668	-0.973209	-0.850225
2	123.878	-0.695927	-0.863315
2	124.056	-0.845306	-0.873884
2	124.332	-0.896216	-0.888457
2	124.573	-0.780191	-0.898483
2	124.769	-0.935784	-0.904151
2	125.021	-1.02881	-0.907359
2	125.484	-0.859291	-0.906212
2	125.689	-0.971569	-0.904399
2	125.855	-1.08554	-0.90243
2	126.037	-1.03242	-0.899815
2	126.203	-0.957141	-0.897064
2	126.419	-0.988791	-0.893038
2	126.818	-0.870962	-0.884599
2	127.195	-0.905754	-0.875917
2	127.451	-0.970784	-0.869909
2	127.84	-0.81231	-0.861036
2	128.004	-0.768568	-0.85751
2	128.239	-0.777513	-0.851233
2	128.764	-0.131786	-0.829365
2	129.021	-0.481461	-0.816006
2	129.212	-0.683835	-0.805477
2	129.442	-0.551314	-0.792533
2	129.739	-0.73582	-0.776107
2	130.007	-0.782353	-0.762327
2	130.215	-0.495754	-0.7528
2	130.461	-0.516741	-0.743362
2	130.641	-0.67731	-0.73802
2	130.981	-0.713195	-0.732202
2	131.178	-0.856132	-0.731111
2	131.397	-0.803467	-0.731455
2	131.765	-0.619436	-0.734725
2	132.041	-0.790383	-0.738487
2	132.524	-0.833267	-0.745334
2	132.851	-0.792296	-0.748463
2	133.103	-0.56195	-0.749129
2	133.356	-0.398146	-0.747643
2	133.66	-0.859861	-0.742193
2	134.102	-0.787922	-0.725188
2	134.31	-0.704746	-0.712863
2	134.547	-0.685903	-0.695759
2	134.78	-0.788352	-0.676271
2	134.997	-0.601405	-0.656192
2	135.345	-0.55428	-0.621177
2	135.522	-0.746518	-0.602506
2	135.776	-0.623477	-0.575277
2	135.982	-0.575331	-0.553226
2	136.448	-0.522992	-0.505423
2	136.638	-0.693333	-0.487491
2	136.871	-0.601323	-0.467328
2	137.118	-0.476169	-0.445487
2	137.323	-0.299373	-0.425084
2	137.498	-0.612683	-0.406337
2	137.673	-0.600767	-0.386613
2	137.85	1.08559	-0.365907
2	138.272	0.670435	-0.314897
2	138.476	-0.588054	-0.290153
2	138.674	-0.270734	-0.266562
2	138.986	-0.431921	-0.231061
2	139.522	-0.263925	-0.178313
2	139.787	-0.138217	-0.1578
2	140.162	-0.134611	-0.132347
2	140.362	-0.404252	-0.119282
2	140.624	-0.0656307	-0.102994
2	140.84	-0.233291	-0.0904742
2	141.128	-0.227759	-0.0753778
2	141.334	-0.309003	-0.0659073
2	141.509	-0.329472	-0.0588603
2	141.734	-0.269305	-0.0513047
2	142.168	-0.250541	-0.0421996
2	142.39	-0.413249	-0.0406965
2	142.562	-0.304632	-0.0406394
2	142.776	-0.110751	-0.041195
2	143.009	1.11851	-0.0426818
2	143.179	1.60259	-0.0444068
2	143.355	0.164394	-0.0468117
2	143.517	-0.273603	-0.0496216
2	143.721	-0.172835	-0.0540305
2	144.042	-0.0360073	-0.0630974
2	144.366	-0.107626	-0.075142
2	144.651	0.0890264	-0.0883687
2	144.838	-0.220837	-0.0984856
2	145.036	-0.124335	-0.112529
2	145.251	-0.381802	-0.133308
2	145.427	-0.299383	-0.153951
2	145.704	-0.538072	-0.19171
2	145.926	-0.559366	-0.225418
2	146.205	-0.34526	-0.270376
2	146.419	-0.196241	-0.3056
2	146.725	-0.0400436	-0.355036
2	147.024	-0.310082	-0.399889
2	147.475	0.0271037	-0.455328
2	147.725	-0.0602696	-0.476902
2	148.052	-0.604924	-0.496895
2	148.235	-0.478727	-0.505654
2	148.413	-0.695962	-0.512701
2	148.798	-0.735483	-0.523703
2	149.054	-0.660753	-0.528417
2	149.372	-0.471913	-0.532171
2	149.702	-0.666578	-0.534475
2	149.927	-0.548385	-0.53561
2	150.388	-0.843118	-0.538284
2	150.754	-0.660015	-0.542178
2	151.067	-0.760856	-0.547847
2	151.586	-0.674497	-0.555532
2	151.921	-0.674468	-0.557329
2	152.23	-0.651651	-0.557816
2	152.465	-0.537993	-0.557933
2	152.692	-0.715728	-0.558198
2	152.855	-0.757049	-0.558657
2	153.203	-0.689989	-0.560973
2	153.579	0.18731	-0.566592
2	153.778	0.37047	-0.571346
2	153.948	0.776033	-0.576592
2	154.116	-0.284233	-0.583472
2	154.427	-0.433953	-0.601449
2	154.852	-0.597862	-0.634559
2	155.236	-0.584575	-0.669925
2	155.572	-0.766738	-0.702703
2	155.982	-0.857805	-0.742004
2	156.167	-0.816572	-0.758594
2	156.544	-0.730526	-0.788406
2	156.755	-0.90972	-0.801917
2	157.036	-0.955819	-0.815324
2	157.205	-0.899503	-0.820427
2	157.53	-0.898177	-0.828609
2	157.81	-0.994679	-0.8363
2	158.005	-0.915765	-0.841636
2	158.36	-0.992018	-0.850492
2	158.575	-1.01521	-0.854847
2	159.07	-0.65917	-0.860099
2	159.276	-0.555311	-0.859659
2	159.602	-0.461577	-0.854916
2	159.863	-0.891015	-0.846933
2	160.274	-0.860238	-0.825432
2	160.523	-0.815339	-0.806333
2	160.903	-0.8282	-0.762493
2	161.103	-0.777747	-0.731856
2	161.475	-0.955781	-0.664551
2	161.67	-0.760054	-0.625394
2	161.971	-0.540722	-0.56199
2	162.134	-0.39212	-0.527028
2	162.551	-0.403242	-0.439316
2	162.803	-0.648301	-0.389977
2	162.982	-0.194275	-0.357755
2	163.193	-0.122692	-0.323713
2	163.374	-0.0083179	-0.298616
2	163.735	-0.233308	-0.248349
2	164.048	-0.074751	-0.199081
2	164.306	-0.276666	-0.155964
2	164.601	0.0769946	-0.105389
2	164.774	0.0342749	-0.0757233
2	165.018	-0.119724	-0.0346454
2	165.328	0.301844	0.0149278
2	165.51	0.134381	0.0419668
2	165.711	0.165611	0.0694853
2	166.002	-0.280051	0.103941
2	166.248	1.29701	0.129454
2	166.634	0.337389	0.167136
2	167.156	-0.124158	0.213015
2	167.512	0.255425	0.240583
2	167.737	-0.062766	0.256316
2	167.948	-0.118115	0.269811
2	168.238	-0.25169	0.286272
2	169.508	0.200849	0.326614
2	169.991	0.0355829	0.326767
2	170.377	-0.0252623	0.320198
2	170.713	0.795448	0.309366
2	171.142	1.20627	0.285815
2	171.528	1.58556	0.254916
2	171.73	0.847553	0.235809
2	171.931	0.00272636	0.215179
2	172.372	-0.291558	0.165708
2	172.661	-0.325577	0.131337
2	172.963	-0.147449	0.0948802
2	173.225	-0.219559	0.0635669
2	173.47	-0.105071	0.0351562
2	173.688	-0.159126	0.0110258
2	173.915	0.0288738	-0.0125298
2	174.193	-0.0382079	-0.0445541
2	174.529	-0.0225842	-0.0929261
2	174.776	-0.341396	-0.133387
2	175.08	-0.287405	-0.186675
2	175.254	0.0784426	-0.218011
2	175.423	0.0413843	-0.248471
2	175.595	-0.322074	-0.279047
2	175.87	-0.386233	-0.325913
2	176.087	-0.401158	-0.360088
2	176.336	-0.402739	-0.39497
2	176.53	-0.211814	-0.418095
2	176.735	-0.337322	-0.440285
2	176.967	-0.433446	-0.46504
2	177.234	-0.528579	-0.492855
2	177.435	-0.47997	-0.513174
2	177.831	-0.780279	-0.5512
2	178.254	-0.632051	-0.58811
2	178.558	-0.38647	-0.611728
2	178.901	-0.546623	-0.634939
2	179.391	-0.441182	-0.66076
2	179.784	-0.484182	-0.674304
2	180.045	-0.637993	-0.679241
2	180.512	-0.52626	-0.680205
2	180.682	-0.649743	-0.678372
2	181.046	-0.88375	-0.671175
2	181.313	-0.796808	-0.663507
2	181.673	-0.634446	-0.65071
2	181.856	-0.680212	-0.643391
2	182.066	-0.754884	-0.634522
2	182.353	-0.615545	-0.621911
2	182.764	-0.570203	-0.603733
2	183.065	-0.584858	-0.591042
2	183.293	-0.551532	-0.580531
2	183.716	-0.672327	-0.555128
2	183.878	-0.757394	-0.543698
2	184.058	-0.542703	-0.530093
2	184.248	-0.344336	-0.514859
2	184.436	-0.485714	-0.499072
2	184.668	-0.112703	-0.478867
2	184.992	0.249746	-0.449885
2	185.179	-0.0270266	-0.433056
2	185.573	-0.278356	-0.398236
2	185.846	-0.384053	-0.375284
2	186.13	-0.541331	-0.352358
2	186.542	-0.283461	-0.319803
2	186.893	-0.291601	-0.292568
2	187.079	-0.217067	-0.278267
2	187.46	-0.45534	-0.249145
2	187.759	-0.256087	-0.226352
2	188.241	-0.437713	-0.189472
2	188.678	-0.506512	-0.155612
2	189.103	-0.22835	-0.122012
2	189.36	-0.232676	-0.101263
2	189.706	0.12709	-0.0726913
2	189.879	0.172413	-0.0584887
2	190.292	0.492087	-0.0262234
2	190.553	0.545951	-0.00631758
2	190.79	0.176034	0.0119434
2	191.066	0.188982	0.0339527
2	191.357	0.90159	0.0586544
2	191.655	0.23034	0.0862632
2	191.845	0.276312	0.105431
2	192.104	-0.320198	0.133935
2	192.272	-0.321087	0.1541
2	192.671	-0.310441	0.212586
2	193.103	0.21825	0.291384
2	193.426	-0.0476131	0.356494
2	193.67	-0.18306	0.407072
2	193.902	0.109419	0.45492
2	194.137	-0.0549083	0.501948
2	194.396	0.0132489	0.550676
2	194.574	0.0647441	0.581477
2	194.838	0.391144	0.62187
2	195.116	0.568846	0.655912
2	195.352	0.664606	0.676525
2	195.581	0.797865	0.692248
2	195.743	0.675735	0.703098
2	196.026	1.23573	0.721248
2	196.189	1.20927	0.731098
2	196.448	1.96857	0.7456
2	196.766	0.890034	0.76105
2	197.205	0.673656	0.777059
2	197.514	0.716846	0.783854
2	198.064	0.758615	0.784884
2	198.438	1.38738	0.776157
2	198.856	1.2795	0.740994
2	199.186	1.47366	0.689243
2	199.452	1.0099	0.636685
2	199.761	0.173944	0.568044
2	200.14	0.0341534	0.479782
2	200.322	-0.0595198	0.438326
2	200.533	-0.0979528	0.392836
2	200.829	-0.0357408	0.336611
2	201.031	0.0374466	0.305353
2	201.315	0.35504	0.274232
2	201.484	0.543939	0.264249
2	201.863	-0.156596	0.263939
2	202.108	0.0102224	0.276516
2	202.477	-0.213308	0.309112
2	202.64	-0.156009	0.327153
2	202.986	-0.191255	0.369218
2	203.203	-0.120393	0.396129
2	203.385	-0.00563515	0.417745
2	203.811	0.0554162	0.459914
2	204.064	0.281142	0.475895
2	204.323	-0.105251	0.482339
2	204.642	1.11004	0.487558
2	205.002	1.17607	0.501701
2	205.204	0.825543	0.511993
2	205.5	1.13898	0.52827
2	205.765	1.30493	0.542373
2	205.992	1.0667	0.552803
2	206.267	0.955433	0.561835
2	206.516	0.977967	0.565163
2	206.721	0.692168	0.563442
2	206.928	0.257074	0.556785
2	207.152	0.417104	0.543106
2	207.339	0.897118	0.524382
2	207.631	0.797752	0.480148
2	207.807	0.802799	0.446199
2	208.001	-0.0623534	0.403785
2	208.208	-0.0610741	0.354126
2	208.425	-0.0943983	0.298814
2	208.633	-0.164809	0.244268
2	208.948	-0.192176	0.162301
2	209.121	-0.219916	0.119292
2	209.373	-0.209784	0.0614577
2	209.749	-0.10799	-0.00881028
2	209.99	-0.194441	-0.0465522
2	210.191	-0.2353	-0.0785512
2	210.424	0.143206	-0.115866
2	210.841	-0.270477	-0.18199
2	211.104	-0.188475	-0.222371
2	211.323	-0.125184	-0.254698
2	211.652	-0.256155	-0.300253
2	211.938	-0.358806	-0.336118
2	212.283	-0.327899	-0.373621
2	212.481	-0.479994	-0.391815
2	212.807	-0.262643	-0.415674
2	213.071	-0.231032	-0.43
2	213.331	-0.448249	-0.441043
2	213.574	-0.527588	-0.448898
2	213.902	-0.446801	-0.456193
2	214.226	-0.502221	-0.460239
2	214.484	-0.164631	-0.461627
2	214.786	-0.603087	-0.461641
2	215.013	-0.556252	-0.460791
2	215.327	-0.385904	-0.458835
2	215.548	-0.517828	-0.457185
2	215.78	-0.300754	-0.455038
2	216.034	-0.473471	-0.451709
2	216.52	-0.277304	-0.441877
2	216.716	-0.0143515	-0.436406
2	216.896	-0.194762	-0.430518
2	217.059	-0.359376	-0.424419
2	217.235	-0.486211	-0.416961
2	217.528	-0.264938	-0.402384
2	217.898	-0.502895	-0.379758
2	218.082	-0.502689	-0.366602
2	218.421	-0.342682	-0.338776
2	218.655	-0.503383	-0.317201
2	218.873	-0.367493	-0.295878
2	219.076	-0.261056	-0.274982
2	219.276	-0.0935451	-0.253435
2	219.688	-0.332037	-0.206119
2	219.867	-0.291104	-0.184366
2	220.126	-0.264064	-0.151644
2	220.297	0.0655313	-0.12925
2	220.575	0.233551	-0.0915362
2	220.791	-0.269438	-0.0611426
2	220.971	-0.0781542	-0.0351045
2	226.877	2.25952	1.33099
2	227.244	1.16473	1.42538
2	227.631	1.34836	1.52296
2	227.997	1.08357	1.61287
2	228.403	1.22038	1.70933
2	228.652	0.912856	1.76651
2	228.885	1.85333	1.81849
2	229.089	2.30229	1.86269
2	229.29	2.2654	1.90496
2	229.554	1.41543	1.95841
2	229.922	1.70109	2.02868
2	230.265	1.98055	2.09768
2	230.671	2.40227	2.19143
2	230.859	2.57435	2.23781
2	231.111	1.64714	2.30158
2	231.37	1.49168	2.36774
2	231.575	1.10894	2.41959
2	231.872	1.67124	2.49229
2	232.222	2.40377	2.57155
2	232.54	2.64951	2.63467
2	232.997	2.6234	2.70489
2	233.19	1.87682	2.72867
2	233.4	2.53968	2.75475
2	233.621	2.71153	2.78206
2	233.982	2.35424	2.82535
2	234.251	2.69674	2.85563
2	234.578	2.80569	2.88901
2	234.839	3.16616	2.91213
2	235.274	2.15858	2.94178
2	235.962	3.60427	2.95936
2	236.238	3.83901	2.95399
2	236.407	2.81279	2.94667
2	236.909	1.96037	2.89623
2	237.133	2.67658	2.86041
2	237.483	3.45407	2.79186
2	237.687	3.04362	2.74638
2	237.853	2.59452	2.70716
2	238.067	2.55642	2.65452
2	238.364	2.16598	2.5794
2	238.656	1.54358	2.50568
2	238.977	2.12891	2.42796
2	239.195	2.2924	2.37891
2	239.435	1.92479	2.32992
2	239.745	1.52061	2.263
2	240.01	2.12022	2.1955
2	240.186	2.18265	2.14664
2	240.366	1.87576	2.09419
2	240.694	2.12204	1.99449
2	241.005	1.21196	1.89847
2	241.231	0.905603	1.82997
2	241.776	1.21914	1.67872
2	242.024	2.00101	1.62059
2	242.297	1.79402	1.5675
2	242.468	1.18237	1.54117
2	242.653	1.53831	1.51712
2	243.019	1.16914	1.47665
2	243.273	1.91812	1.45367
2	243.505	2.02709	1.43601
2	243.687	1.13259	1.42421
2	244.022	1.39967	1.40675
2	244.371	1.23194	1.39372
2	244.567	1.09978	1.3884
2	244.756	0.838691	1.38444
2	244.941	1.06724	1.38154
2	245.148	0.59869	1.38042
2	245.366	0.942073	1.38258
2	245.603	0.89425	1.38849
2	245.909	1.26771	1.40104
2	246.279	1.87951	1.42256
2	246.501	1.53121	1.43826
2	246.805	1.53035	1.46251
2	247.149	1.82212	1.49288
2	247.363	1.50207	1.51288
2	247.651	1.53432	1.54055
2	247.857	1.31142	1.56057
2	248.08	1.4075	1.58592
2	248.271	1.18356	1.61298
2	248.588	0.981425	1.66683
2	248.801	1.64587	1.70795
2	249.139	2.14825	1.77868
2	249.422	1.68657	1.84066
2	249.698	1.89006	1.90126
2	250.008	1.70754	1.96691
2	250.443	1.33082	2.04927
2	250.694	1.74775	2.0888
2	250.978	1.7091	2.12404
2	251.162	1.88269	2.1437
2	251.4	2.66783	2.17035
2	251.584	2.01354	2.19145
2	251.824	2.46338	2.21895
2	252.059	1.44653	2.24514
2	252.221	1.80817	2.26237
2	252.49	1.81014	2.28875
2	252.799	2.59319	2.31431
2	253.356	3.09428	2.34226
2	253.821	2.79717	2.34157
2	254.131	2.05265	2.32585
2	254.36	1.86157	2.30684
2	254.781	2.3098	2.26123
2	255.111	2.03437	2.21795
2	255.98	2.89514	2.08713
2	256.183	2.30561	2.05573
2	256.833	0.889719	1.96139
2	257.029	2.03428	1.93634
2	257.254	2.57416	1.91039
2	257.478	1.73031	1.88813
2	257.659	1.43969	1.87315
2	257.844	1.74969	1.85953
2	258.073	1.69944	1.84323
2	258.454	1.24856	1.81738
2	258.779	0.763327	1.79652
2	259.035	1.05843	1.78079
2	259.504	-0.124636	1.75344
2	265.418	0.998659	1.47054
2	265.722	0.798574	1.454
2	265.916	2.00328	1.44309
2	266.209	1.21018	1.42605
2	266.48	1.39954	1.40964
2	266.914	2.2214	1.38079
2	267.221	0.804208	1.35797
2	267.412	1.00566	1.34279
2	267.706	1.08202	1.318
2	267.952	0.962795	1.29596
2	268.215	1.41305	1.27112
2	268.503	1.95525	1.24244
2	268.746	1.30321	1.21709
2	269.042	1.29808	1.18481
2	269.474	0.835843	1.13506
2	269.871	1.13487	1.08668
2	270.146	0.799236	1.05055
2	270.785	0.321197	0.955264
2	270.949	0.759003	0.928863
2	271.413	0.288055	0.851461
2	271.727	0.357857	0.797807
2	271.9	1.26859	0.768153
2	272.073	0.994253	0.738604
2	272.264	1.08654	0.706264
2	272.593	1.18935	0.651766
2	272.789	0.648581	0.620345
2	272.979	0.185694	0.590858
2	273.368	0.495394	0.528226
2	273.651	0.530516	0.479309
2	273.828	0.322674	0.447753
2	274.112	0.262691	0.396243
2	274.291	0.0454337	0.363586
2	274.486	0.447626	0.328169
2	274.786	0.299854	0.274692
2	275.141	0.452036	0.214351
2	275.54	-0.0328811	0.152507
2	275.828	0.140685	0.113211
2	276.008	0.197544	0.0907442
2	276.183	0.123414	0.0697325
2	276.446	-0.221607	0.0395995
2	276.651	-0.116593	0.0172313
2	276.95	-0.0513704	-0.0137918
2	277.386	0.00960367	-0.0560314
2	277.64	-0.335523	-0.0792341
2	277.976	-0.184789	-0.108614
2	278.181	-0.329082	-0.125924
2	278.441	0.0872269	-0.147339
2	278.652	-0.248456	-0.164366
2	278.986	-0.363051	-0.187927
2	279.361	-0.09259	-0.208004
2	279.534	-0.0569091	-0.215533
2	280.101	-0.453031	-0.235564
2	280.294	-0.328165	-0.241643
2	280.466	-0.119376	-0.247121
2	280.795	-0.364963	-0.258502
2	281.102	-0.0583186	-0.271208
2	281.306	-0.11949	-0.281331
2	281.511	-0.340653	-0.293243
2	281.729	-0.180144	-0.308198
2	281.916	-0.0063107	-0.322781
2	282.161	-0.124151	-0.343599
2	282.367	0.149438	-0.362345
2	282.634	-0.319982	-0.387925
2	282.887	-0.262223	-0.413078
2	283.084	-0.355419	-0.432997
2	283.281	-0.51282	-0.452986
2	283.704	-0.62094	-0.495192
2	283.912	-0.585216	-0.515106
2	284.165	-0.692678	-0.538124
2	284.368	-0.719288	-0.555365
2	284.577	-0.576913	-0.574359
2	284.827	-0.59314	-0.601284
2	285.117	-0.734348	-0.636558
2	285.351	-0.501339	-0.666811
2	285.631	-0.54154	-0.703435
2	285.804	-0.570844	-0.725514
2	286.132	-0.760602	-0.764367
2	286.398	-0.694229	-0.791227
2	286.734	-0.711143	-0.81648
2	286.952	-0.877155	-0.826249
2	287.35	-0.683705	-0.830705
2	287.695	-0.771837	-0.823504
2	287.928	-0.875485	-0.814049
2	288.218	-0.694832	-0.798337
2	288.429	-0.802772	-0.784877
2	288.604	-0.828443	-0.772842
2	288.992	-0.863672	-0.744916
2	289.336	-0.803527	-0.720847
2	289.55	-0.80025	-0.707252
2	290.053	-0.941852	-0.683019
2	290.314	-0.878571	-0.676529
2	290.669	-0.84368	-0.671496
2	290.982	-0.714138	-0.667519
2	291.255	-0.766289	-0.664343
2	291.449	-0.039566	-0.662224
2	291.757	-0.245851	-0.659048
2	292.231	-0.367167	-0.65447
2	292.448	-0.0770104	-0.65244
2	292.69	-0.222912	-0.650186
2	292.904	-0.0595214	-0.648173
2	293.08	-0.0641181	-0.646488
2	293.342	-0.816523	-0.6439
2	293.773	-0.774977	-0.640868
2	294.013	-0.81042	-0.640263
2	294.387	-0.823442	-0.640732
2	294.57	-0.665716	-0.641541
2	295.042	-0.627392	-0.645206
2	295.49	-0.91317	-0.65053
2	295.682	-0.865496	-0.653284
2	295.921	-0.894944	-0.657057
2	296.135	-0.952294	-0.660725
2	296.317	-0.999777	-0.664032
2	296.524	-0.843739	-0.667978
2	296.798	-0.711028	-0.674394
2	297.081	-0.671976	-0.682871
2	297.286	-0.777923	-0.689832
2	297.475	-0.543886	-0.696623
2	297.682	-0.687047	-0.704244
2	297.987	-0.724861	-0.715311
2	298.259	0.826349	-0.724444
2	298.419	0.659979	-0.729254
2	298.627	-0.840715	-0.734656
2	298.825	-0.656274	-0.738693
2	299.23	-0.736858	-0.746681
2	299.46	-0.763343	-0.751979
2	299.842	-0.98964	-0.761704
2	300.076	-0.964409	-0.768081
2	301.365	-0.943541	-0.804298
2	301.71	-0.964188	-0.813001
2	302.194	-0.785355	-0.823453
2	302.448	-0.625591	-0.827866
2	302.806	-0.768862	-0.832535
2	303.236	-0.791963	-0.835309
2	303.536	-0.843043	-0.835118
2	303.783	-0.831103	-0.832515
2	303.949	-0.857099	-0.829058
2	304.146	-0.511801	-0.823415
2	304.488	-0.744564	-0.810365
2	304.728	-0.829988	-0.799342
2	304.891	-0.763559	-0.791249
2	305.156	-0.73241	-0.777461
2	305.503	-0.514553	-0.759136
2	305.86	-0.691086	-0.741305
2	306.047	-0.76929	-0.732879
2	306.245	-0.585363	-0.724881
2	306.505	-0.376256	-0.715591
2	306.922	-0.434853	-0.702457
2	307.153	-0.599608	-0.69551
2	307.449	-0.740115	-0.686291
2	307.73	-0.548957	-0.676625
2	307.907	-0.541121	-0.669805
2	308.117	-0.76017	-0.660738
2	308.335	-0.722463	-0.649952
2	308.565	-0.762805	-0.636753
2	308.745	-0.677996	-0.624912
2	308.907	-0.630085	-0.613597
2	309.086	-0.583507	-0.601032
2	309.345	-0.330743	-0.582582
2	309.526	-0.555313	-0.56939
2	309.842	-0.179249	-0.545508
2	310.076	-0.513922	-0.526917
2	310.248	-0.456732	-0.512649
2	310.494	-0.557002	-0.491205
2	310.728	-0.570882	-0.469511
2	310.906	-0.570082	-0.452057
2	311.1	-0.0389107	-0.431745
2	311.406	-0.483745	-0.39671
2	311.738	-0.458346	-0.355208
2	311.98	-0.115234	-0.323129
2	312.379	-0.544525	-0.267804
2	312.549	-0.528096	-0.243607
2	312.858	-0.46061	-0.199157
2	313.193	-0.278052	-0.150942
2	313.499	-0.468952	-0.107579
2	313.717	1.04776	-0.0774499
2	314.069	0.182332	-0.0308021
2	314.347	0.216005	0.00570098
2	314.535	0.291762	0.031226
2	314.736	0.392887	0.0591103
2	314.91	-0.161803	0.083636
2	315.133	-0.145953	0.115436
2	315.434	-0.0101157	0.158688
2	315.804	0.0188576	0.211713
2	316.112	0.498709	0.255127
2	316.471	0.0178519	0.30416
2	316.731	0.303257	0.338174
2	316.913	0.552549	0.361043
2	317.197	0.147962	0.396395
2	317.419	0.172917	0.424334
2	317.581	0.540437	0.44477
2	317.764	0.24973	0.467802
2	317.989	0.189916	0.49589
2	318.181	0.319281	0.519519
2	318.579	0.755497	0.566955
2	318.764	0.336669	0.588052
2	318.95	0.769527	0.608502
2	319.244	1.23732	0.638995
2	319.519	0.397145	0.665148
2	319.755	1.01123	0.686901
2	319.959	0.52485	0.706178
2	320.126	0.490758	0.722124
2	320.548	0.220554	0.762234
2	320.843	0.909109	0.789314
2	321.122	1.03708	0.813515
2	321.301	0.499994	0.828054
2	321.602	0.920485	0.850293
2	322.076	1.24161	0.878187
2	322.251	0.627256	0.885819
2	322.473	0.801061	0.893711
2	322.659	0.727426	0.899175
2	322.952	0.925994	0.905778
2	323.431	1.11562	0.911713
2	323.719	0.935	0.912659
2	323.927	0.587633	0.912237
2	324.181	0.474718	0.910572
2	324.354	0.658555	0.908769
2	324.587	0.524453	0.90556
2	324.926	1.41635	0.899464
2	325.162	0.989395	0.894351
2	325.41	0.830992	0.887401
2	325.631	0.930458	0.879242
2	325.981	0.695597	0.862959
2	326.23	0.667525	0.849188
2	326.425	0.529865	0.837316
2	326.661	0.718186	0.821851
2	326.937	0.303294	0.802505
2	327.436	0.501644	0.765108
2	327.869	1.25785	0.731415
2	328.135	0.860372	0.710731
2	328.303	1.19493	0.69784
2	328.584	0.422692	0.67457
2	328.774	0.686287	0.656992
2	328.941	1.04317	0.640564
2	329.247	0.582224	0.608718
2	329.487	0.310674	0.582779
2	329.649	0.372969	0.565096
2	329.813	0.434637	0.54725
2	330.068	0.349017	0.520023
2	330.282	0.107038	0.498082
2	330.49	0.618094	0.47794
2	330.733	0.62378	0.45637
2	330.939	0.692584	0.439489
2	331.33	0.0460371	0.409156
2	331.773	0.0377268	0.376727
2	332.096	-0.093623	0.353807
2	332.506	0.32141	0.324887
2	332.85	-0.112662	0.300215
2	333.24	0.720787	0.271139
2	333.814	0.0840519	0.224763
2	334.201	0.0886983	0.190084
2	334.428	-0.047266	0.168133
2	334.815	0.291169	0.127718
2	335.068	0.135241	0.0994785
2	335.267	-0.0292222	0.0764031
2	335.487	0.357776	0.050129
2	335.891	0.18792	0.00019727
2	336.156	-0.165277	-0.0334309
2	336.418	0.326222	-0.0671096
2	336.712	0.0529539	-0.10515
2	337.161	0.035508	-0.163099
2	337.326	0.148224	-0.18417
2	337.718	-0.295597	-0.233316
2	337.972	-0.290729	-0.267636
2	338.428	-0.243607	-0.341215
2	338.617	-0.306795	-0.374744
2	338.86	-0.466009	-0.419213
2	339.046	-0.481645	-0.453622
2	339.264	-0.504222	-0.493594
2	339.495	-0.52036	-0.534646
2	339.694	-0.675161	-0.56819
2	339.901	-0.639215	-0.600576
2	340.254	-0.535436	-0.64789
2	340.515	-0.787742	-0.67469
2	340.69	-0.731988	-0.688948
2	340.956	-0.807745	-0.707072
2	341.23	-0.778097	-0.721864
2	341.432	-0.676615	-0.730653
2	341.613	-0.617702	-0.737261
2	341.81	-0.695583	-0.743337
2	342.02	-0.766171	-0.748816
2	342.217	-0.736986	-0.753294
2	342.4	-0.80237	-0.757113
2	342.63	-0.664698	-0.761774
2	342.914	-0.844934	-0.767894
2	343.141	-0.56753	-0.771487
2	343.476	-0.673097	-0.771464
2	343.653	-0.553282	-0.769326
2	343.926	-0.593916	-0.763774
2	344.164	-0.651284	-0.757248
2	344.343	-0.950968	-0.751641
2	344.653	-0.6442	-0.741231
2	344.881	-0.784993	-0.733582
2	345.275	-0.880157	-0.721866
2	345.704	-0.436688	-0.713696
2	345.975	-0.674299	-0.710198
2	346.257	0.175672	-0.70562
2	346.551	-0.0622001	-0.69993
2	346.949	-0.492225	-0.690922
2	347.242	-0.607719	-0.683472
2	347.425	-0.700404	-0.67852
2	347.678	-0.722547	-0.671353
2	347.936	-0.865715	-0.663723
2	348.161	-0.916408	-0.656861
2	348.327	-0.811246	-0.651705
2	348.514	-0.689439	-0.645826
2	348.696	-0.785784	-0.639368
2	348.901	-0.787052	-0.630586
2	349.247	-0.755727	-0.613012
2	349.805	-0.688771	-0.580867
2	350.081	-0.602985	-0.564923
2	350.332	-0.830551	-0.551293
2	350.58	-0.765967	-0.539235
2	350.867	-0.384909	-0.527781
2	351.191	-0.132975	-0.519133
2	351.469	-0.0731393	-0.516259
2	351.707	-0.485757	-0.517778
2	352.115	-0.123304	-0.529031
2	352.356	0.00992336	-0.540006
2	352.777	-0.485631	-0.565277
2	352.967	-0.131168	-0.578687
2	353.32	-0.145877	-0.605909
2	353.754	-0.579111	-0.641683
2	354.001	-0.404955	-0.662238
2	354.302	-0.489011	-0.686599
2	354.683	-0.712496	-0.715046
2	354.971	-0.860509	-0.733765
2	355.343	-0.791928	-0.753012
2	355.507	-0.890083	-0.760705
2	355.884	-0.951972	-0.782538
2	356.178	-1.00964	-0.802396
2	356.411	-0.772743	-0.8191
2	356.594	-0.847738	-0.832433
2	356.978	-0.967904	-0.85977
2	357.451	-0.895635	-0.88923
2	357.608	-0.966279	-0.897262
2	358.13	-0.909868	-0.914785
2	358.398	-0.933955	-0.91686
2	358.656	-0.99924	-0.911987
2	358.889	-0.969858	-0.901175
2	359.132	-0.951983	-0.884683
2	359.46	-0.917599	-0.856222
2	359.628	-0.850635	-0.839804
2	359.964	-0.8553	-0.805329
2	360.218	-0.332396	-0.779512
2	360.461	-0.776581	-0.756509
2	360.656	-0.835856	-0.740131
2	360.89	-0.5319	-0.72393
2	361.243	-0.602139	-0.709033
2	361.556	-0.53371	-0.702757
2	361.903	-0.309308	-0.697703
2	362.091	-0.342224	-0.695714
2	362.428	-0.139175	-0.693311
2	362.677	-0.43575	-0.69238
2	363.167	-0.531466	-0.692252
2	363.559	-0.307554	-0.693381
2	363.819	-0.609598	-0.694538
2	364.084	-0.699109	-0.695924
2	364.342	-0.698365	-0.697367
2	364.513	-0.77907	-0.698324
2	364.739	-0.816781	-0.701668
2	365.042	-0.841016	-0.71187
2	365.328	-0.780593	-0.726109
[truncated: 38,919 more rows]

## Sheet: Rearranged 45 min
Chr	Coord_kb	z score raw	z score smoothed
1	0.048	-0.300863	-0.758035
1	0.193	-0.266609	-0.769678
1	0.766	-1.12982	-0.813772
1	1.516	-0.894	-0.866562
1	2.287	-1.03411	-0.914506
1	2.834	-0.942246	-0.944325
1	2.997	-1.0534	-0.952502
1	3.194	-1.0059	-0.96203
1	3.505	-1.01737	-0.976414
1	3.736	-1.03749	-0.986541
1	3.891	-1.05322	-0.993053
1	4.075	-1.06418	-1.00048
1	4.229	-1.03769	-1.00642
1	4.372	-1.06139	-1.01171
1	4.58	-1.08118	-1.01902
1	4.857	-0.997288	-1.02805
1	5.169	-1.01451	-1.03731
1	5.349	-1.03218	-1.04222
1	5.626	-0.983848	-1.0492
1	5.763	-0.98949	-1.0524
1	5.987	-0.959315	-1.05728
1	6.146	-1.03856	-1.06049
1	6.32	-1.04028	-1.06377
1	6.75	-0.950605	-1.07088
1	6.973	-1.02749	-1.07403
1	7.162	-1.03069	-1.07607
1	7.322	-0.927315	-1.07707
1	7.748	-0.899762	-1.07707
1	8.117	-0.767118	-1.07466
1	8.298	-0.935425	-1.07293
1	8.471	-0.992047	-1.07105
1	8.646	-1.05222	-1.06902
1	8.845	-1.07122	-1.06666
1	9.065	-0.999916	-1.06413
1	9.25	-1.00619	-1.06219
1	9.438	-0.952654	-1.06051
1	9.582	-1.00412	-1.05948
1	9.737	-0.954562	-1.05857
1	9.989	-0.905018	-1.05724
1	10.241	-0.967529	-1.05605
1	10.499	-1.07675	-1.05491
1	10.771	-1.02681	-1.05374
1	11.079	-1.11776	-1.05233
1	11.227	-1.02984	-1.05159
1	11.364	-1.08681	-1.05086
1	11.599	-1.07784	-1.04946
1	13.246	-0.835546	-1.03072
1	14.005	-1.07329	-1.01369
1	14.275	-0.828065	-1.00588
1	14.632	-0.982513	-0.99462
1	15.417	-1.02065	-0.968158
1	16.138	-0.880503	-0.942024
1	16.454	-0.850796	-0.930088
1	16.825	-0.812546	-0.91574
1	17.254	-0.991057	-0.898744
1	17.518	-0.812136	-0.888092
1	17.759	-0.744541	-0.878253
1	18.506	-0.780522	-0.847166
1	19.765	-0.73052	-0.793411
1	21.406	-0.754202	-0.722806
1	22.502	-0.508976	-0.676705
1	22.516	-0.521079	-0.676126
1	23.206	0.286734	-0.645353
1	25.415	-0.69883	-0.525061
1	27.166	-0.598558	-0.418851
1	27.452	-0.85291	-0.401566
1	27.615	-0.83237	-0.391787
1	27.935	-0.541308	-0.372786
1	28.19	-0.441998	-0.357875
1	28.525	-0.603103	-0.338667
1	28.686	-0.271139	-0.329614
1	28.855	-0.404213	-0.32025
1	29.094	-0.428964	-0.307271
1	29.351	-0.443379	-0.290449
1	29.675	-0.593366	-0.26186
1	29.826	-0.454327	-0.246344
1	30.166	-0.129944	-0.207909
1	30.377	-0.257	-0.182584
1	30.638	-0.16327	-0.150879
1	30.873	-0.0871336	-0.122946
1	31.019	0.062998	-0.106307
1	31.18	-0.0872829	-0.088909
1	31.327	0.0357553	-0.0741377
1	31.533	0.0350166	-0.055668
1	31.804	0.190769	-0.036287
1	32.163	0.281944	-0.0198977
1	32.394	0.425794	-0.0143031
1	32.706	0.356616	-0.0121876
1	32.929	-0.209489	-0.0140801
1	33.096	-0.103853	-0.0171423
1	33.252	-0.243545	-0.0211469
1	33.457	-0.155357	-0.0279073
1	33.809	0.325809	-0.0428307
1	33.986	0.0837209	-0.0515971
1	34.34	-0.0310371	-0.0708883
1	34.527	-0.141107	-0.0816861
1	34.736	-0.305314	-0.0939609
1	34.992	-0.171654	-0.112493
1	35.156	-0.419843	-0.127639
1	35.305	-0.299043	-0.143284
1	35.595	0.172611	-0.17791
1	35.779	-0.131416	-0.202059
1	35.924	-0.195732	-0.221909
1	36.219	-0.259578	-0.263508
1	36.657	-0.440232	-0.324732
1	37.056	-0.297677	-0.37519
1	37.207	-0.568604	-0.391933
1	37.408	-0.557596	-0.411547
1	37.568	-0.497	-0.424606
1	37.857	-0.536244	-0.445249
1	38.03	-0.521887	-0.456941
1	38.277	-0.183515	-0.472767
1	38.497	0.0851575	-0.486001
1	38.703	-0.285809	-0.497652
1	38.846	-0.578154	-0.505318
1	39.096	-0.571554	-0.517884
1	39.409	-0.569922	-0.532111
1	39.58	-0.65972	-0.539173
1	39.844	-0.640714	-0.549085
1	40.035	-0.645913	-0.555502
1	40.193	-0.648122	-0.560331
1	40.358	-0.645492	-0.565139
1	40.717	-0.538911	-0.575354
1	41.031	-0.529351	-0.583669
1	41.229	-0.523842	-0.588445
1	41.603	-0.532955	-0.596113
1	41.85	-0.634292	-0.599963
1	42.18	-0.38565	-0.603251
1	42.332	-0.205569	-0.603947
1	42.507	-0.51336	-0.604038
1	42.678	-0.556746	-0.603334
1	42.864	-0.624368	-0.60161
1	43.055	-0.735728	-0.598725
1	43.205	-0.651301	-0.595205
1	43.356	-0.525845	-0.590159
1	43.707	-0.498784	-0.573374
1	43.934	-0.402194	-0.559394
1	44.103	-0.24849	-0.547728
1	44.488	-0.552714	-0.518255
1	44.697	-0.363792	-0.501204
1	44.941	-0.609401	-0.480983
1	45.092	-0.615802	-0.46854
1	45.244	-0.648601	-0.456238
1	45.5	-0.583382	-0.436418
1	45.768	-0.661211	-0.417512
1	46.151	-0.691824	-0.386141
1	46.392	-0.20474	-0.361614
1	46.537	-0.322425	-0.345731
1	46.773	-0.458553	-0.318921
1	47.067	-0.576474	-0.28546
1	47.274	-0.414228	-0.263022
1	47.567	-0.448094	-0.234616
1	47.751	-0.404689	-0.219701
1	47.912	-0.369415	-0.209039
1	48.146	-0.261097	-0.198332
1	48.337	0.422608	-0.194522
1	48.508	0.457604	-0.195432
1	48.71	0.58658	-0.201803
1	48.93	0.539992	-0.214366
1	49.205	0.555582	-0.237084
1	49.446	-0.454741	-0.262213
1	49.594	-0.221263	-0.279565
1	50.13	0.00626327	-0.350241
1	50.476	-0.794805	-0.398303
1	50.673	-0.82643	-0.425025
1	51.019	-0.473919	-0.468662
1	51.176	-0.668931	-0.48636
1	51.371	-0.607711	-0.505892
1	51.554	-0.524193	-0.521273
1	51.691	-0.891901	-0.531955
1	51.988	-0.746875	-0.557198
1	52.215	-0.742657	-0.57789
1	52.376	-0.835859	-0.593014
1	52.618	-0.869561	-0.616036
1	53.092	-0.725741	-0.660137
1	53.254	-0.794577	-0.674303
1	53.553	-0.643637	-0.698375
1	53.7	-0.633846	-0.708955
1	53.873	-0.64034	-0.720119
1	54.057	-0.815154	-0.730242
1	54.223	-0.739788	-0.737623
1	54.427	-0.553061	-0.744713
1	54.573	-0.709296	-0.748759
1	55.016	0.352217	-0.756383
1	55.267	0.546688	-0.75802
1	55.755	-0.823519	-0.756888
1	55.953	-0.856713	-0.755172
1	56.231	-0.867964	-0.751909
1	56.374	-0.98355	-0.749949
1	56.581	-0.90174	-0.746907
1	56.986	-0.868858	-0.740793
1	57.14	-0.804545	-0.738604
1	57.442	-0.858178	-0.73487
1	57.667	-0.802931	-0.736512
1	57.816	-0.771875	-0.741266
1	58.076	-0.626584	-0.753969
1	58.458	-0.654155	-0.775344
1	58.656	-0.7903	-0.783987
1	58.904	-0.675437	-0.788947
1	59.254	-0.628426	-0.778451
1	59.569	-0.501693	-0.754805
1	59.949	-0.541549	-0.719762
1	60.185	-0.681344	-0.694418
1	60.339	-0.699351	-0.676402
1	60.527	-0.640913	-0.652828
1	60.674	-0.596713	-0.633187
1	61.077	-0.773829	-0.565101
1	61.276	-0.614883	-0.523393
1	61.51	-0.48924	-0.469085
1	61.755	-0.276037	-0.407606
1	61.996	-0.581484	-0.344092
1	62.223	-0.306756	-0.28292
1	62.38	-0.427271	-0.240548
1	62.566	-0.400488	-0.190957
1	62.719	-0.324983	-0.151139
1	62.995	-0.44311	-0.0828871
1	63.171	-0.551894	-0.042663
1	63.564	0.620613	0.0343673
1	63.886	0.271043	0.091056
1	64.022	0.267467	0.116012
1	64.205	0.346983	0.150175
1	64.405	0.289489	0.187886
1	64.651	0.68025	0.234132
1	64.813	0.546149	0.264109
1	64.975	0.459908	0.293413
1	65.252	0.189732	0.341245
1	65.447	0.393179	0.372624
1	65.797	0.806401	0.422657
1	65.99	1.11042	0.446033
1	66.305	0.947875	0.476408
1	66.506	-0.124212	0.48924
1	66.742	-0.0747726	0.497011
1	66.901	-0.207263	0.498435
1	67.134	0.193358	0.495947
1	67.325	0.18593	0.490647
1	67.605	0.445678	0.479135
1	67.816	0.443903	0.468713
1	68.025	0.268165	0.457945
1	68.291	0.39003	0.445065
1	68.461	0.16641	0.438124
1	68.67	0.425067	0.43183
1	68.863	0.741371	0.428963
1	69.042	1.08741	0.428269
1	69.198	0.753696	0.428296
1	69.346	0.888118	0.428791
1	69.515	0.49927	0.429835
1	69.682	0.431643	0.431276
1	69.987	0.345995	0.43466
1	70.223	0.367885	0.437645
1	70.409	0.113675	0.440037
1	70.564	0.224355	0.441956
1	70.747	0.375426	0.444027
1	71.002	0.210817	0.446345
1	71.286	0.24872	0.447786
1	71.466	0.27906	0.448667
1	71.618	0.333595	0.449991
1	71.774	0.145206	0.451755
1	71.925	0.255229	0.453719
1	72.146	0.264667	0.456776
1	72.479	0.592418	0.460976
1	72.66	0.604816	0.462623
1	72.86	0.471032	0.463581
1	73.253	0.380247	0.461691
1	73.432	0.200071	0.458676
1	73.659	0.336241	0.452452
1	73.812	0.392941	0.446537
1	73.997	0.752319	0.43818
1	74.179	0.755796	0.429311
1	74.322	0.808664	0.42183
1	74.602	0.693518	0.405697
1	74.745	0.664579	0.396611
1	74.931	0.495356	0.383841
1	75.15	0.401021	0.367302
1	75.399	0.0188235	0.346329
1	75.677	0.0498338	0.319907
1	76.011	0.0518831	0.28352
1	76.223	0.0910891	0.257551
1	76.42	-0.0771511	0.231267
1	76.654	0.36326	0.195071
1	76.865	0.283472	0.156782
1	77.036	0.288686	0.122483
1	77.358	0.355073	0.051791
1	77.614	0.317129	-0.00827814
1	77.886	0.0207765	-0.0738458
1	78.058	-0.0879786	-0.115355
1	78.423	-0.355464	-0.200955
1	78.725	-0.502197	-0.266443
1	78.983	-0.396273	-0.316362
1	79.151	-0.409668	-0.345025
1	79.338	-0.557523	-0.372694
1	79.671	-0.633779	-0.415469
1	80.017	-0.599546	-0.455621
1	80.173	-0.68933	-0.472409
1	80.383	-0.428728	-0.493816
1	80.69	-0.592797	-0.52284
1	80.866	-0.546047	-0.538368
1	81.062	-0.378721	-0.554796
1	81.274	-0.453693	-0.571629
1	81.714	-0.409768	-0.603898
1	81.922	-0.698117	-0.618106
1	82.213	-0.682283	-0.637099
1	82.551	-0.477631	-0.658185
1	82.726	-0.740481	-0.668059
1	82.907	-0.702182	-0.676648
1	83.113	-0.818073	-0.684681
1	83.276	-0.627413	-0.68992
1	83.439	-0.565268	-0.694342
1	83.738	-0.424094	-0.700844
1	84.118	-0.546837	-0.707397
1	84.428	-0.652948	-0.712589
1	84.738	-0.586225	-0.718793
1	84.878	-0.63396	-0.722211
1	85.116	-0.741502	-0.729274
1	85.383	-0.772565	-0.739592
1	85.711	-0.611097	-0.755025
1	86.049	-0.6518	-0.772527
1	86.188	-0.644511	-0.780067
1	86.367	-0.858816	-0.789982
1	86.65	-0.743919	-0.805938
1	87.046	-0.854435	-0.828286
1	87.195	-0.884223	-0.83654
1	87.4	-0.910164	-0.847626
1	87.671	-0.745274	-0.861608
1	87.976	-0.795358	-0.876097
1	88.125	-0.738637	-0.882576
1	88.334	-0.872555	-0.890885
1	88.589	-0.950954	-0.900016
1	88.803	-0.922688	-0.907094
1	89.105	-0.961574	-0.916272
1	89.275	-0.979235	-0.921065
1	89.418	-0.976755	-0.924912
1	89.566	-0.871589	-0.92873
1	89.823	-0.965565	-0.935014
1	90.086	-0.337447	-0.941062
1	90.379	-0.950957	-0.947454
1	90.636	-0.957132	-0.952851
1	90.967	-0.972046	-0.959654
1	91.203	-0.957016	-0.964493
1	91.535	-0.896324	-0.971281
1	91.71	-0.93651	-0.974808
1	91.958	-0.923851	-0.979717
1	92.242	-1.05091	-0.985176
1	92.435	-1.04911	-0.988765
1	92.63	-1.07131	-0.992274
1	92.856	-0.905988	-0.996175
1	93.08	-0.805412	-0.999843
1	93.423	-0.659278	-1.00503
1	93.666	-0.826211	-1.00834
1	94.078	-0.986065	-1.0132
1	94.357	-1.01957	-1.01589
1	94.634	-0.897965	-1.0186
1	94.986	-0.971343	-1.02262
1	95.127	-1.00087	-1.02431
1	95.395	-1.03308	-1.02746
1	95.774	-0.952296	-1.03137
1	96.055	-1.02754	-1.03352
1	96.393	-1.02702	-1.03481
1	96.548	-0.987948	-1.03481
1	96.844	-0.961811	-1.03356
1	97.199	-0.985853	-1.02949
1	97.477	-0.990252	-1.02402
1	97.746	-1.0962	-1.01654
1	98.078	-1.00636	-1.00242
1	98.328	-0.945618	-0.987846
1	98.627	-0.966422	-0.966979
1	98.797	-1.02714	-0.953853
1	99.061	-0.885054	-0.932253
1	99.313	-0.940646	-0.910885
1	99.49	-0.90905	-0.895812
1	99.703	-0.939016	-0.87798
1	99.88	-1.03786	-0.863694
1	100.15	-0.956649	-0.843398
1	100.418	-0.196972	-0.825768
1	100.758	-0.657711	-0.808296
1	101.036	-0.685898	-0.797339
1	101.293	-0.889583	-0.788366
1	101.656	-0.7794	-0.777427
1	101.818	-0.641801	-0.773147
1	101.962	-0.740401	-0.769632
1	102.334	-0.691982	-0.761705
1	102.575	-0.618442	-0.75737
1	102.842	-0.669595	-0.753206
1	103.308	-0.601051	-0.747286
1	103.638	-0.509853	-0.743907
1	103.894	-0.478004	-0.741626
1	104.104	-0.527315	-0.739915
1	104.502	-0.537136	-0.742897
1	104.793	-0.614494	-0.750415
1	105.018	-0.954933	-0.75747
1	105.2	-0.932968	-0.763066
1	105.451	-0.909978	-0.769376
1	105.621	-0.837769	-0.771969
1	105.785	-0.81059	-0.772627
1	106.081	-0.952281	-0.773221
1	106.309	-0.854791	-0.774856
1	106.502	-0.744959	-0.776457
1	106.89	-0.750858	-0.778451
1	107.15	-0.73747	-0.777452
1	107.287	-0.719024	-0.775745
1	107.439	-0.771578	-0.773631
1	107.577	-0.881638	-0.772165
1	107.739	-0.606586	-0.770819
1	107.949	-0.506143	-0.769353
1	108.086	-0.587813	-0.768372
1	108.293	-0.567928	-0.766535
1	108.459	-0.643355	-0.764498
1	108.616	-0.706441	-0.761893
1	108.786	-0.822461	-0.758108
1	109.06	-0.641894	-0.749309
1	109.359	-0.573945	-0.734877
1	109.581	-0.417651	-0.720162
1	109.921	-0.544173	-0.693541
1	110.204	-0.733123	-0.66934
1	110.408	-0.855488	-0.650534
1	110.65	-0.674357	-0.626546
1	110.836	-0.568543	-0.606741
1	110.99	-0.670004	-0.589366
1	111.293	-0.67164	-0.55237
1	111.446	-0.66263	-0.532163
1	111.662	-0.520328	-0.501757
1	111.811	-0.318157	-0.479429
1	112.001	-0.610791	-0.449261
1	112.247	-0.525399	-0.407218
1	112.482	-0.502797	-0.360313
1	112.637	-0.329433	-0.324444
1	112.789	-0.308577	-0.286129
1	113.089	-0.239111	-0.203541
1	113.326	-0.153262	-0.134065
1	113.52	-0.424157	-0.0760216
1	113.74	-0.370526	-0.0104806
1	113.932	-0.328499	0.0452142
1	114.228	0.416027	0.125641
1	114.425	0.707726	0.173763
1	114.597	0.436267	0.211138
1	114.854	0.44828	0.257105
1	115.039	0.514714	0.283548
1	115.197	0.438132	0.303386
1	115.419	0.484368	0.32746
1	115.574	0.60175	0.341948
1	115.733	0.631238	0.355093
1	115.996	0.571186	0.373656
1	116.311	0.723528	0.392008
1	116.505	0.586443	0.401963
1	116.65	0.338117	0.409052
1	116.938	-0.075708	0.423022
1	117.274	0.360282	0.440733
1	117.636	0.464539	0.463998
1	117.814	0.0820013	0.476391
1	117.995	0.315158	0.487939
1	118.162	0.359371	0.497775
1	118.398	0.327458	0.510559
1	118.6	0.227105	0.520681
1	118.759	0.336775	0.528255
1	119.041	0.427014	0.541158
1	119.266	0.211519	0.551277
1	119.56	0.23906	0.564756
1	119.86	0.726411	0.579402
1	120.059	0.696599	0.589934
1	120.272	0.881335	0.602181
1	120.499	0.647786	0.617299
1	120.671	0.439601	0.630441
1	120.939	0.451502	0.653117
1	121.076	0.668545	0.665461
1	121.242	0.993053	0.680844
1	121.46	0.729765	0.701369
1	121.785	0.87061	0.731542
1	121.957	0.669914	0.746762
1	122.237	1.3477	0.769558
1	122.43	0.897279	0.783321
1	122.586	0.519895	0.792979
1	122.957	0.664373	0.809434
1	123.157	0.964466	0.81371
1	123.537	0.668177	0.813376
1	123.747	0.57992	0.809448
1	124.041	1.02821	0.800825
1	124.182	0.681747	0.795806
1	124.353	0.637034	0.789284
1	124.642	0.616932	0.778005
1	124.839	0.928272	0.770781
1	125.02	0.82921	0.764947
1	125.448	0.594943	0.756388
1	125.694	0.482902	0.756264
1	125.917	0.571732	0.760145
1	126.223	0.752226	0.76955
1	126.524	0.604816	0.780809
1	127.032	0.658052	0.803426
1	127.322	0.884293	0.81787
1	127.508	0.517515	0.827548
1	127.783	0.604148	0.842262
1	128.042	0.559536	0.856366
1	128.196	0.669487	0.864777
1	128.361	0.760003	0.873752
1	128.5	1.24034	0.881243
1	128.709	0.664096	0.892315
1	129.043	0.618222	0.909284
1	129.362	1.15511	0.925276
1	129.523	1.43262	0.933614
1	129.699	1.60091	0.942953
1	130.007	1.76176	0.95991
1	130.157	1.50584	0.968473
1	130.328	1.34872	0.978496
1	130.543	0.627836	0.991516
1	130.727	0.590223	1.00305
1	130.91	0.523905	1.0149
1	131.163	0.57662	1.03193
1	131.344	0.229613	1.04461
1	131.648	0.831633	1.06689
1	131.922	0.733762	1.08882
1	132.118	0.595402	1.10587
1	132.329	1.2692	1.12525
1	132.548	1.65531	1.1462
1	132.979	0.710555	1.18885
1	133.13	0.924446	1.20392
1	133.42	0.909781	1.23254
1	133.565	0.959472	1.24653
1	133.954	1.6307	1.2822
1	134.282	1.46599	1.30926
1	134.556	1.09862	1.32902
1	134.759	1.59474	1.34163
1	135.124	2.01665	1.36263
1	135.426	1.61768	1.38003
1	135.77	1.13277	1.39977
1	135.967	1.77525	1.411
1	136.112	1.36359	1.41923
1	136.279	0.972328	1.42864
1	136.423	1.46729	1.4367
1	136.645	1.61616	1.449
1	136.81	1.24337	1.45803
1	136.993	1.77921	1.46792
1	137.199	1.77082	1.47888
1	137.396	0.974134	1.48918
1	137.718	1.03619	1.5047
1	137.857	1.04268	1.51076
1	138.112	1.51508	1.52103
1	138.317	1.60862	1.52861
1	138.668	1.05556	1.54055
1	138.806	1.56474	1.54498
1	139.027	1.22093	1.55191
1	139.288	1.13013	1.55997
1	139.438	1.21597	1.56462
1	141.556	1.91781	1.65922
1	141.737	1.88961	1.67203
1	142.098	1.74571	1.70094
1	142.436	1.60382	1.73285
1	142.594	1.46921	1.74937
1	143.011	1.75075	1.79688
1	143.256	1.35724	1.8268
1	143.448	1.36278	1.85096
1	143.668	1.60322	1.87912
1	143.904	2.34531	1.90959
1	144.106	2.45737	1.93561
1	144.337	2.16037	1.96498
1	144.582	1.49986	1.99531
1	144.835	1.83602	2.02532
1	145.069	1.82978	2.05151
1	145.221	1.85785	2.06818
1	145.428	2.11593	2.09154
1	145.636	1.81827	2.11561
1	145.992	2.04691	2.15762
1	146.344	1.64198	2.19939
1	146.651	1.64898	2.23529
1	146.912	1.93499	2.26493
1	147.099	1.97091	2.28546
1	147.363	3.4732	2.31313
1	147.714	1.9788	2.34692
1	147.88	2.10711	2.36149
1	148.022	2.47881	2.37312
1	148.227	2.21689	2.38884
1	148.638	2.27602	2.41771
1	148.973	1.82845	2.43901
1	149.14	2.52323	2.44902
1	149.317	3.78589	2.45924
1	149.571	2.70569	2.47334
1	149.713	2.59528	2.48099
1	149.904	2.48735	2.49106
1	150.158	2.24817	2.5042
1	150.34	2.34848	2.51352
1	150.616	2.01298	2.52765
1	150.754	2.42112	2.53478
1	150.964	2.12692	2.54512
1	151.12	2.61782	2.55213
1	151.365	1.82182	2.56212
1	151.546	1.7433	2.56878
1	151.765	2.39697	2.57613
1	152.201	1.7633	2.58892
1	152.366	2.54841	2.59329
1	152.547	2.09231	2.59788
1	153	2.92303	2.60844
1	153.409	2.63643	2.61669
1	153.642	3.08954	2.62077
1	153.883	3.07449	2.62447
1	154.24	2.90083	2.6289
1	154.531	1.99551	2.6331
1	154.679	2.34743	2.63592
1	154.956	2.49224	2.64195
1	155.152	2.65158	2.64646
1	155.293	2.77082	2.64966
1	155.481	2.50057	2.65366
1	155.813	2.86598	2.65934
1	155.959	2.7964	2.66099
1	156.232	2.79569	2.66219
1	156.414	2.21107	2.66132
1	156.611	2.01135	2.65858
1	156.971	1.98724	2.64787
1	157.22	2.60004	2.63665
1	157.409	2.45348	2.62698
1	157.766	2.45227	2.60651
1	157.944	2.24723	2.59546
1	158.186	1.92291	2.57979
1	158.325	2.30033	2.57056
1	158.598	2.40102	2.55218
1	158.966	3.46879	2.5275
1	159.128	3.20939	2.5169
1	159.499	3.07689	2.49384
1	159.769	2.38041	2.47858
1	160.004	1.6486	2.4667
1	160.192	1.45866	2.45782
1	166.141	1.04226	2.3415
1	166.406	1.0923	2.34983
1	166.6	1.61275	2.35699
1	166.755	2.24195	2.36337
1	166.934	2.58334	2.3715
1	167.138	2.44111	2.38176
1	167.374	2.88452	2.39501
1	167.71	2.56735	2.4165
1	168.001	2.45191	2.4377
1	168.159	2.42342	2.45025
1	168.332	2.28903	2.46485
1	168.621	2.0173	2.49258
1	169.027	1.62594	2.53817
1	169.276	1.95039	2.56831
1	169.465	2.3597	2.59155
1	169.771	2.39069	2.6286
1	170.117	1.92722	2.66761
1	170.26	2.33856	2.68225
1	170.526	1.96909	2.70628
1	170.716	2.11633	2.72034
1	171.049	1.56935	2.73725
1	171.32	3.55854	2.74237
1	171.474	3.49794	2.74128
1	171.679	3.35934	2.73436
1	171.844	3.46563	2.72413
1	172.079	3.26583	2.70313
1	172.342	3.26589	2.67176
1	172.71	3.23927	2.61654
1	172.912	3.08543	2.58183
1	173.253	3.77007	2.51837
1	173.464	2.33399	2.47715
1	173.619	2.01986	2.44644
1	173.917	1.43994	2.38753
1	174.183	1.8713	2.33648
1	174.351	1.72408	2.30567
1	174.748	2.10741	2.22446
1	174.913	1.52268	2.18556
1	175.099	1.45353	2.13881
1	175.339	2.01348	2.07486
1	175.517	1.49101	2.02545
1	175.949	1.51441	1.90185
1	176.407	0.951212	1.77163
1	176.603	0.646221	1.71822
1	177.113	1.84833	1.59204
1	177.285	1.22438	1.55518
1	177.542	1.73599	1.50699
1	177.719	2.0011	1.47931
1	177.911	1.67551	1.45474
1	178.25	1.28418	1.42354
1	178.467	1.75923	1.4102
1	178.619	1.44942	1.40329
1	178.768	1.42043	1.39806
1	179.16	1.14602	1.38916
1	179.455	1.17727	1.38427
1	179.603	1.46542	1.38148
1	179.758	1.78473	1.37786
1	180.043	1.21072	1.36808
1	180.213	1.33532	1.35953
1	180.536	1.53116	1.33561
1	180.674	1.21586	1.32246
1	180.922	1.25938	1.29688
1	181.067	1.03697	1.28089
1	181.321	0.965568	1.25129
1	181.497	1.01644	1.22979
1	181.679	1.00404	1.20686
1	181.992	0.828729	1.1662
1	182.298	1.50548	1.12558
1	182.441	1.2913	1.10651
1	182.59	0.794654	1.08668
1	182.991	0.664962	1.03417
1	183.527	1.16215	0.968183
1	183.853	0.919884	0.930395
1	184.01	1.00296	0.912368
1	184.21	0.882289	0.889591
1	184.441	1.00437	0.863575
1	184.951	0.635671	0.807434
1	185.284	0.769302	0.771898
1	185.483	1.47717	0.751143
1	185.656	0.319952	0.733416
1	185.903	0.544174	0.708651
1	186.157	0.414903	0.683896
1	186.472	0.549662	0.654277
1	186.672	0.765364	0.636133
1	186.886	0.521606	0.616981
1	187.252	0.239823	0.584148
1	187.397	0.334095	0.571132
1	187.755	0.146321	0.539034
1	187.917	0.148208	0.524547
1	189.742	0.359628	0.365979
1	189.932	0.837065	0.350258
1	190.077	1.10848	0.338398
1	190.409	0.644611	0.311728
1	190.562	0.739494	0.299681
1	190.83	0.339376	0.278981
1	191.162	0.0795801	0.254101
1	191.466	0.103461	0.230621
1	191.693	0.509131	0.211872
1	191.84	0.208125	0.199307
1	192.001	0.202839	0.185257
1	192.237	-0.225032	0.164298
1	192.384	-0.26253	0.151132
1	192.546	-0.143686	0.136621
1	192.821	0.0528077	0.112229
1	193.22	-0.0721657	0.0781759
1	193.611	0.127454	0.0475011
1	193.813	0.0531798	0.0331187
1	194.018	-0.0590784	0.0197782
1	194.279	-0.147911	0.00675486
1	194.508	-0.0760295	-0.000210797
1	194.667	-0.0960329	-0.00304003
1	195.007	-0.0825937	-0.00494397
1	195.154	-0.189671	-0.00453218
1	195.63	0.126897	-0.00125987
1	195.811	0.0519994	-0.00030165
1	196.008	-0.013813	-0.000145304
1	196.175	-0.169237	-0.00110504
1	196.563	0.0698719	-0.0090056
1	196.754	0.169316	-0.0167248
1	196.92	0.367664	-0.0259771
1	197.117	0.109545	-0.0383796
1	197.254	-0.13454	-0.0469218
1	197.432	-0.188413	-0.0580097
1	197.73	0.275194	-0.0768203
1	198.003	-0.0864293	-0.094694
1	198.417	0.353378	-0.123854
1	198.619	0.0718631	-0.139331
1	198.759	0.0537747	-0.150653
1	198.901	-0.0464153	-0.162695
1	199.146	-0.182375	-0.184953
1	199.31	-0.247961	-0.201017
1	199.576	0.0725542	-0.229301
1	199.729	-0.329159	-0.246652
1	200.086	-0.454436	-0.288983
1	200.353	-0.53701	-0.322385
1	200.514	-0.52132	-0.34327
1	200.883	-0.44426	-0.393312
1	201.043	-0.307425	-0.415975
1	201.236	-0.298979	-0.444109
1	201.375	-0.438806	-0.464921
1	201.597	-0.539039	-0.499132
1	201.766	-0.474703	-0.525992
1	202.009	-0.371461	-0.565875
1	202.179	-0.509525	-0.594679
1	202.393	-0.63922	-0.631039
1	202.726	-0.530731	-0.686146
1	202.94	-0.923278	-0.720621
1	203.187	-0.871716	-0.759508
1	222.967	-1.13664	-1.47092
1	225.052	-1.13898	-1.36294
1	227.155	-1.20237	-1.23826
1	227.296	-1.20938	-1.22946
1	227.433	-1.24229	-1.22087
1	229.526	-1.09922	-1.08516
1	229.802	-1.01794	-1.0668
1	230.056	-0.827207	-1.04984
2	6.566	-0.915464	-0.987531
2	8.282	-0.884409	-0.958409
2	8.619	-1.06412	-0.952779
2	8.802	-1.01164	-0.949717
2	9.057	-0.0610777	-0.945437
2	9.526	-0.891818	-0.937504
2	9.79	-0.98684	-0.932987
2	9.988	-0.993723	-0.929569
2	10.155	-1.02786	-0.926663
2	10.392	-1.08792	-0.922496
2	10.831	-1.04973	-0.91463
2	11.171	-1.0693	-0.908365
2	11.589	-0.845923	-0.90058
2	11.771	-0.824873	-0.897233
2	11.934	-0.887799	-0.894287
2	12.113	-0.911811	-0.89113
2	12.43	-0.869342	-0.88581
2	12.642	-0.715255	-0.882501
2	13.062	-0.852666	-0.876706
2	13.231	-0.910808	-0.874715
2	13.529	-0.94348	-0.871766
2	13.82	-0.989917	-0.869666
2	14.048	-0.919877	-0.867979
2	14.219	-0.909008	-0.866306
2	14.55	-0.801371	-0.862432
2	14.744	-0.880976	-0.85998
2	14.912	-0.699638	-0.85787
2	15.211	-0.836006	-0.854421
2	15.383	-0.762571	-0.852766
2	15.633	-0.739375	-0.85101
2	15.814	-0.709392	-0.850358
2	16.047	-0.823853	-0.850471
2	16.354	-0.869063	-0.85261
2	16.596	-0.642951	-0.857077
2	16.797	-0.446135	-0.863188
2	17.065	-0.259907	-0.874064
2	17.503	-0.86925	-0.896465
2	17.687	-0.875236	-0.906833
2	17.978	-1.07548	-0.923448
2	18.141	-0.976933	-0.932522
2	18.535	-0.931002	-0.952383
2	19.008	-1.01372	-0.96922
2	19.208	-1.07531	-0.972974
2	19.537	-1.06684	-0.977758
2	19.869	-1.16882	-0.983354
2	20.086	-1.0336	-0.987132
2	20.279	-1.01004	-0.990405
2	20.462	-0.972303	-0.993317
2	20.628	-0.926938	-0.995708
2	20.792	-0.918044	-0.997758
2	21.067	-0.907471	-1.00029
2	21.262	-1.07006	-1.00124
2	21.516	-1.06084	-1.00117
2	21.824	-1.04897	-0.998755
2	22.018	-0.908802	-0.995905
2	22.471	-0.87298	-0.986191
2	22.751	-0.654641	-0.978316
2	22.961	-0.801942	-0.971611
2	23.28	-0.864474	-0.960307
2	23.5	-0.823971	-0.951853
2	23.774	-0.848654	-0.940728
2	24.12	-0.769866	-0.925992
2	24.308	-0.698641	-0.917779
2	24.599	-0.850816	-0.904944
2	24.829	-0.957374	-0.894814
2	25.071	-0.883069	-0.883557
2	25.416	-0.775026	-0.865562
2	25.663	-0.763835	-0.851575
2	25.904	-0.821554	-0.837282
2	26.191	-0.849266	-0.819718
2	26.628	-0.748793	-0.792596
2	26.891	-0.669595	-0.776501
2	27.223	-0.859761	-0.756933
2	27.615	-0.76124	-0.735596
2	27.79	-0.761426	-0.726909
2	28.099	-0.492083	-0.713156
2	28.312	-0.678724	-0.704381
2	28.533	-0.570771	-0.695136
2	28.709	-0.564687	-0.687683
2	29.063	-0.779157	-0.672498
2	29.6	-0.540451	-0.649116
2	35.567	0.176261	-0.442341
2	35.788	-0.57214	-0.439355
2	36.21	-0.467348	-0.435128
2	36.473	-0.558652	-0.433522
2	36.683	-0.584593	-0.432834
2	36.928	-0.531071	-0.433903
2	37.164	-0.432052	-0.437584
2	37.399	-0.393603	-0.443414
2	37.712	-0.386865	-0.453818
2	37.919	-0.352002	-0.461923
2	38.153	-0.235233	-0.471843
2	38.543	-0.456538	-0.489092
2	38.763	-0.58691	-0.498613
2	38.964	-0.356516	-0.506815
2	39.2	-0.410775	-0.51548
2	39.564	-0.553133	-0.525868
2	39.987	0.704402	-0.537746
2	40.184	-0.638171	-0.544467
2	40.42	-0.634045	-0.552999
2	40.66	-0.724527	-0.561759
2	40.851	-0.574204	-0.568468
2	41.293	-0.563584	-0.581661
2	41.458	-0.614105	-0.585281
2	41.622	-0.723698	-0.58793
2	41.984	-0.507794	-0.589658
2	42.267	-0.53214	-0.586188
2	42.449	-0.392971	-0.58131
2	42.676	-0.591083	-0.575044
2	42.86	-0.502575	-0.571418
2	43.205	-0.452614	-0.566613
2	43.659	-0.430554	-0.560335
2	43.848	-0.581234	-0.556418
2	44.063	-0.597118	-0.550213
2	44.309	-0.512028	-0.540019
2	44.495	-0.341245	-0.529548
2	44.685	-0.478453	-0.515907
2	45.013	-0.596005	-0.484042
2	45.221	-0.518629	-0.457489
2	45.481	-0.297424	-0.416705
2	45.655	-0.46951	-0.385162
2	45.878	-0.294272	-0.340536
2	46.081	-0.386967	-0.296503
2	46.255	-0.394541	-0.256702
2	46.518	-0.258716	-0.193924
2	46.709	-0.0258391	-0.147084
2	46.973	-0.32016	-0.081771
2	47.17	-0.230936	-0.0333947
2	47.472	0.232829	0.0386261
2	47.964	-0.00211494	0.166676
2	48.177	0.170156	0.229623
2	48.589	-0.135119	0.361376
2	48.779	0.0374981	0.425639
2	49.306	0.786856	0.61118
2	49.778	1.3827	0.780833
2	50.097	1.45586	0.894016
2	50.66	1.3157	1.08412
2	50.908	1.28133	1.16166
2	51.08	1.0506	1.21251
2	51.307	1.27132	1.27534
2	51.694	1.25434	1.38181
2	51.934	1.02847	1.45053
2	52.209	1.6318	1.53021
2	52.422	1.56304	1.59168
2	52.585	1.53185	1.63808
2	52.872	1.35193	1.71737
2	53.074	1.37259	1.77053
2	53.255	1.11145	1.81574
2	53.492	1.76659	1.8707
2	53.781	2.0837	1.92989
2	53.97	1.82448	1.96315
2	54.341	2.11229	2.01687
2	54.654	2.07499	2.0527
2	54.946	2.31662	2.07972
2	55.259	2.09462	2.10328
2	55.511	1.40519	2.1192
2	55.694	2.1491	2.12957
2	55.903	1.92065	2.14061
2	56.173	2.58878	2.15434
2	56.357	2.40702	2.16381
2	56.549	2.17896	2.17418
2	56.864	2.29125	2.19322
2	57.104	2.34153	2.20646
2	57.412	2.48763	2.21697
2	57.626	2.51769	2.22081
2	57.794	2.19281	2.22229
2	58.08	2.20165	2.22256
2	58.305	1.63751	2.22154
2	58.739	1.28829	2.21925
2	58.986	1.92226	2.21925
2	59.165	2.02807	2.22051
2	59.341	2.26012	2.22314
2	59.624	1.62857	2.2281
2	60.08	1.17752	2.23405
2	60.534	2.00418	2.23805
2	60.819	1.89333	2.23987
2	61.01	2.37459	2.24091
2	61.515	2.62765	2.2433
2	61.997	2.36598	2.24581
2	62.268	2.35067	2.24761
2	62.519	2.34674	2.2497
2	62.86	2.01417	2.25338
2	63.063	2.33094	2.25613
2	63.365	1.66931	2.26242
2	63.734	2.12944	2.27406
2	63.897	2.29009	2.28015
2	64.213	2.75571	2.29283
2	64.397	1.86929	2.30036
2	64.858	2.49532	2.31801
2	65.268	2.36464	2.32994
2	65.445	1.84438	2.33332
2	65.731	1.18247	2.33584
2	66.116	2.27123	2.33214
2	66.542	2.47057	2.31626
2	66.717	2.34184	2.30638
2	66.916	1.83546	2.29407
2	67.236	2.37939	2.27199
2	67.534	2.72791	2.249
2	67.871	2.24057	2.22035
2	68.061	1.88905	2.20302
2	68.38	2.17161	2.17211
2	68.62	3.08979	2.14745
2	68.878	2.61672	2.11966
2	69.123	1.03543	2.09212
2	69.487	2.33908	2.04929
2	69.728	1.42189	2.01803
2	69.95	1.34792	1.98567
2	70.229	1.95729	1.94092
2	70.562	1.84354	1.88271
2	70.891	1.5435	1.82152
2	71.135	1.06076	1.77466
2	71.553	1.48573	1.69337
2	71.835	1.37566	1.63912
2	72.007	1.74696	1.60673
2	72.239	1.40437	1.56435
2	72.467	1.57971	1.52316
2	72.654	1.96268	1.4888
2	72.84	1.03004	1.4542
2	73.164	1.61936	1.39311
2	73.336	1.70593	1.36037
2	73.599	1.10964	1.31007
2	73.899	1.49829	1.25257
2	74.085	1.53823	1.21698
2	74.357	1.43696	1.1652
2	74.551	1.08032	1.12857
2	74.931	0.607416	1.05792
2	75.148	0.405244	1.01742
2	75.615	1.16573	0.926508
2	75.843	0.240092	0.880703
2	76.024	0.547999	0.843879
2	76.197	0.68372	0.808411
2	76.363	0.785282	0.774219
2	76.645	0.54535	0.716022
2	76.812	0.531739	0.681633
2	77.203	0.277065	0.601907
2	77.392	0.522493	0.564019
2	77.644	0.455942	0.514446
2	77.819	0.202036	0.479995
2	78.296	0.326218	0.38247
2	78.611	0.975539	0.316422
2	78.816	1.24011	0.273292
2	78.999	1.46465	0.234953
2	79.426	-0.18835	0.147204
2	79.821	-0.175868	0.0698662
2	80.021	-0.130559	0.0327494
2	80.382	-0.205735	-0.02976
2	80.586	-0.105668	-0.0620695
2	80.774	-0.338623	-0.0896274
2	81.179	-0.431557	-0.146919
2	81.507	-0.275489	-0.193307
2	81.731	-0.644224	-0.224609
2	82.122	-0.472258	-0.277796
2	82.65	-0.140788	-0.344946
2	82.955	-0.229231	-0.380307
2	83.276	-0.536934	-0.414082
2	83.518	-0.491605	-0.436839
2	83.847	-0.58619	-0.463517
2	84.034	-0.501425	-0.476262
2	84.394	-0.515202	-0.494485
2	84.73	-0.339804	-0.504115
2	85.054	-0.335945	-0.507695
2	85.366	-0.383938	-0.506765
2	85.685	-0.506457	-0.50229
2	85.924	-0.161843	-0.497154
2	86.197	-0.47538	-0.489972
2	86.504	-0.477825	-0.480915
2	86.88	-0.399607	-0.469577
2	87.154	-0.539956	-0.461956
2	87.344	-0.540488	-0.457341
2	87.553	-0.495631	-0.451147
2	87.727	-0.233543	-0.443867
2	87.962	-0.381039	-0.431381
2	88.418	-0.605262	-0.40033
2	89.37	-0.287145	-0.321664
2	89.678	-0.1532	-0.296795
2	89.889	-0.470091	-0.281033
2	90.119	-0.334611	-0.265555
2	90.494	-0.344762	-0.245405
2	90.724	-0.215677	-0.236968
2	90.936	-0.380508	-0.232359
2	91.181	-0.436776	-0.229423
2	91.389	-0.425568	-0.227671
2	91.577	-0.284546	-0.226662
2	91.795	-0.253921	-0.226165
2	91.985	-0.176557	-0.226311
2	92.305	-0.411762	-0.227752
2	92.513	0.108261	-0.229478
2	92.891	0.319989	-0.234162
2	93.134	0.401005	-0.238202
2	93.328	0.281451	-0.241992
2	93.746	-0.010092	-0.251814
2	94.062	-0.199558	-0.263085
2	94.295	-0.243266	-0.274782
2	94.636	-0.53726	-0.295926
2	94.854	-0.362688	-0.31131
2	95.252	-0.480106	-0.341597
2	95.681	-0.564095	-0.374969
2	95.891	-0.565684	-0.390657
2	96.055	-0.527573	-0.402286
2	96.289	-0.55616	-0.417557
2	96.459	-0.556628	-0.427419
2	96.67	-0.607532	-0.43991
2	96.927	-0.368354	-0.457438
2	97.185	-0.559749	-0.476961
2	97.413	-0.525521	-0.495288
2	97.635	-0.598017	-0.513641
2	97.847	-0.552045	-0.531239
2	98.101	-0.459931	-0.551889
2	98.465	-0.203045	-0.579441
2	98.705	-0.585402	-0.595485
2	98.988	-0.32223	-0.611384
2	99.276	-0.351831	-0.623342
2	99.439	-0.535669	-0.627669
2	99.718	-0.484992	-0.630672
2	100.021	-0.67562	-0.628914
2	100.358	-0.691055	-0.622749
2	100.63	-0.828059	-0.616006
2	100.91	-0.415176	-0.608752
2	101.168	-0.679008	-0.60288
2	101.624	-0.627721	-0.597553
2	101.81	-0.48421	-0.598277
2	101.993	-0.706159	-0.601169
2	102.178	-0.644128	-0.606657
2	102.522	-0.766257	-0.620651
2	102.691	-0.752865	-0.628323
2	102.926	-0.747046	-0.639769
2	103.259	-0.923065	-0.65736
2	103.49	-0.944261	-0.670371
2	103.723	-0.796568	-0.684055
2	104.003	-0.748824	-0.701102
2	104.289	-0.154674	-0.719026
2	104.481	-0.345084	-0.731259
2	104.701	-0.381947	-0.745391
2	104.869	-0.14984	-0.756216
2	105.101	0.183599	-0.772495
2	105.374	-0.258277	-0.794567
2	105.615	-1.01281	-0.816015
2	105.901	-0.870345	-0.843004
2	106.133	-1.05255	-0.865475
2	106.368	-1.04948	-0.88818
2	106.549	-1.14001	-0.905283
2	106.844	-1.15493	-0.931733
2	107.083	-1.13176	-0.951221
2	107.249	-1.16435	-0.9634
2	107.452	-1.06658	-0.977976
2	107.756	-1.0537	-1.00124
2	108.056	-0.973877	-1.02534
2	108.262	-1.10765	-1.04226
2	108.535	-1.03519	-1.06476
2	108.748	-1.0513	-1.08212
2	109.092	-1.04382	-1.10924
2	109.265	-1.07128	-1.12221
2	109.702	-1.03692	-1.15206
2	110.075	-1.0956	-1.17317
2	110.487	-1.08648	-1.19038
2	110.693	-1.10113	-1.19612
2	110.856	-1.11876	-1.19932
2	111.049	-1.07415	-1.20174
2	111.237	-1.13114	-1.20286
2	111.759	-1.09198	-1.20117
2	112.062	-1.01632	-1.19814
2	112.559	-1.13869	-1.19241
2	112.753	-1.16486	-1.19054
2	113.114	-1.15352	-1.18861
2	113.361	-1.15172	-1.18901
2	113.532	-1.14723	-1.19038
2	113.731	-1.06789	-1.19282
2	113.932	-1.08145	-1.19574
2	114.196	-1.06818	-1.20007
2	114.466	-1.14408	-1.20483
2	114.729	-1.08558	-1.20952
2	114.957	-1.04324	-1.21341
2	115.149	-1.02649	-1.21643
2	115.509	-1.22084	-1.22107
2	115.886	-1.22963	-1.22389
2	116.177	-1.25575	-1.22415
2	116.443	-1.25483	-1.22258
2	116.755	-1.20174	-1.21777
2	117.098	-1.22398	-1.20884
2	117.333	-1.26427	-1.20104
2	117.605	-1.18091	-1.1908
2	117.908	-1.16956	-1.17847
2	118.113	-1.21986	-1.16992
2	118.407	-1.1791	-1.15788
2	118.689	-1.14117	-1.14712
2	118.998	-1.13347	-1.1369
2	119.372	-0.95853	-1.1278
2	119.608	-1.00017	-1.12304
2	119.869	-0.960474	-1.11702
2	120.115	-0.835009	-1.11082
2	120.413	-1.10366	-1.10295
2	120.665	-1.02158	-1.09623
2	121.029	-1.06374	-1.08691
2	121.319	-0.9863	-1.08021
2	121.537	-1.03139	-1.07582
2	121.703	-1.00535	-1.07296
2	121.976	-1.00945	-1.06931
2	122.168	-0.924829	-1.06768
2	122.395	-0.949087	-1.06774
2	122.793	-0.822116	-1.07384
2	122.961	-0.772008	-1.07813
2	123.28	-1.03326	-1.08804
2	123.668	-1.18165	-1.10137
2	123.878	-0.919687	-1.1083
2	124.056	-1.12223	-1.1136
2	124.332	-1.11923	-1.12017
2	124.573	-1.05233	-1.12359
2	124.769	-1.19103	-1.12432
2	125.021	-1.09993	-1.12195
2	125.484	-1.08139	-1.11028
2	125.689	-1.12059	-1.10315
2	125.855	-1.17541	-1.09666
2	126.037	-1.15327	-1.08892
2	126.203	-1.1398	-1.08137
2	126.419	-1.17496	-1.07102
2	126.818	-1.06488	-1.05092
2	127.195	-1.12155	-1.03168
2	127.451	-1.15299	-1.01901
2	127.84	-1.00437	-1.00118
2	128.004	-1.04715	-0.994411
2	128.239	-0.97609	-0.984147
2	128.764	-0.422133	-0.955742
2	129.021	-0.676093	-0.940013
2	129.212	-0.743271	-0.927926
2	129.442	-0.716137	-0.913223
2	129.739	-0.853398	-0.894509
2	130.007	-0.804176	-0.878435
2	130.215	-0.734274	-0.866841
2	130.461	-0.577963	-0.854492
2	130.641	-0.780008	-0.846613
2	130.981	-0.652177	-0.835443
2	131.178	-0.932385	-0.831101
2	131.397	-0.900256	-0.827727
2	131.765	-0.726697	-0.824572
2	132.041	-0.87392	-0.823428
2	132.524	-0.91529	-0.821665
2	132.851	-0.912292	-0.81906
2	133.103	-0.738367	-0.815418
2	133.356	-0.599653	-0.809746
2	133.66	-0.925425	-0.799503
2	134.102	-0.870256	-0.776117
2	134.31	-0.812218	-0.760915
2	134.547	-0.834609	-0.740399
2	134.78	-0.872652	-0.717449
2	134.997	-0.563535	-0.694081
2	135.345	-0.546376	-0.653728
2	135.522	-0.716377	-0.632342
2	135.776	-0.654423	-0.601255
2	135.982	-0.581193	-0.576135
2	136.448	-0.528045	-0.521717
2	136.638	-0.682951	-0.501264
2	136.871	-0.585175	-0.478188
2	137.118	-0.595917	-0.453448
2	137.323	-0.464032	-0.430762
2	137.498	-0.638202	-0.410167
2	137.673	-0.638674	-0.388696
2	137.85	0.967996	-0.366336
2	138.272	0.651637	-0.311895
2	138.476	-0.543512	-0.285781
2	138.674	-0.297305	-0.261057
2	138.986	-0.301662	-0.224199
2	139.522	-0.301394	-0.170471
2	139.787	-0.0502406	-0.150172
2	140.162	-0.179936	-0.126321
2	140.362	-0.27826	-0.114766
2	140.624	-0.0993965	-0.100963
2	140.84	-0.086831	-0.0907963
2	141.128	-0.240948	-0.0790636
2	141.334	-0.242606	-0.0720262
2	141.509	-0.321608	-0.0669827
2	141.734	-0.0753574	-0.0618182
2	142.168	-0.163288	-0.0563042
2	142.39	-0.367681	-0.0558847
2	142.562	-0.224139	-0.0567011
2	142.776	-0.23865	-0.0590222
2	143.009	0.743804	-0.0630957
2	143.179	0.973169	-0.0670197
2	143.355	0.141476	-0.0718735
2	143.517	-0.198764	-0.07701
2	143.721	-0.331704	-0.0843273
2	144.042	-0.10149	-0.0975789
2	144.366	-0.0499291	-0.112835
2	144.651	0.0548837	-0.127567
2	144.838	-0.178695	-0.137791
2	145.036	-0.10158	-0.150911
2	145.251	-0.361012	-0.169423
2	145.427	-0.274636	-0.187371
2	145.704	-0.479992	-0.219662
2	145.926	-0.426287	-0.24817
2	146.205	-0.400777	-0.285945
2	146.419	-0.0810603	-0.315441
2	146.725	-0.193634	-0.356805
2	147.024	-0.284402	-0.394433
2	147.475	-0.0968038	-0.441484
2	147.725	-0.233612	-0.460331
2	148.052	-0.686695	-0.478494
2	148.235	-0.454522	-0.486749
2	148.413	-0.667726	-0.493629
2	148.798	-0.74602	-0.505246
2	149.054	-0.650081	-0.511004
2	149.372	-0.466888	-0.516628
2	149.702	-0.612724	-0.521401
2	149.927	-0.518214	-0.524445
2	150.388	-0.736128	-0.531358
2	150.754	-0.651174	-0.538692
2	151.067	-0.684358	-0.547172
2	151.586	-0.648447	-0.562175
2	151.921	-0.678942	-0.570898
2	152.23	-0.607064	-0.578533
2	152.465	-0.519459	-0.584202
2	152.692	-0.712449	-0.589654
2	152.855	-0.718729	-0.5936
2	153.203	-0.743384	-0.602255
2	153.579	0.219482	-0.61223
2	153.778	0.261068	-0.61789
2	153.948	0.509982	-0.622986
2	154.116	-0.48098	-0.629024
2	154.427	-0.620835	-0.644282
2	154.852	-0.812967	-0.671608
2	155.236	-0.753968	-0.700163
2	155.572	-0.892596	-0.726111
2	155.982	-0.892951	-0.75644
2	156.167	-0.906858	-0.768888
2	156.544	-0.783846	-0.790354
2	156.755	-0.886048	-0.799376
2	157.036	-0.913695	-0.807169
2	157.205	-0.921827	-0.809163
2	157.53	-0.895554	-0.810207
2	157.81	-0.940514	-0.809855
2	158.005	-0.916342	-0.808787
2	158.36	-0.897489	-0.804811
2	158.575	-0.946397	-0.800952
2	159.07	-0.579125	-0.787213
2	159.276	-0.490617	-0.779255
2	159.602	-0.414391	-0.763639
2	159.863	-0.780534	-0.748243
2	160.274	-0.6527	-0.718266
2	160.523	-0.655366	-0.696414
2	160.903	-0.695567	-0.652211
2	161.103	-0.650528	-0.622973
2	161.475	-0.838831	-0.560483
2	161.67	-0.710181	-0.524707
2	161.971	-0.597488	-0.46723
2	162.134	-0.497859	-0.435664
2	162.551	-0.27583	-0.356498
2	162.803	-0.558992	-0.311737
2	162.982	-0.0985352	-0.282274
2	163.193	-0.0193189	-0.250771
2	163.374	0.0551239	-0.227102
2	163.735	-0.247743	-0.18026
2	164.048	-0.015756	-0.135727
2	164.306	-0.205351	-0.0973172
2	164.601	0.158286	-0.0525803
2	164.774	-0.104531	-0.0263817
2	165.018	0.103508	0.00997608
2	165.328	0.246318	0.0542262
2	165.51	0.268461	0.0786955
2	165.711	0.0512667	0.104019
2	166.002	-0.225034	0.136792
2	166.248	1.10494	0.162102
2	166.634	0.48309	0.200832
2	167.156	-0.0904135	0.250424
2	167.512	0.320476	0.281783
2	167.737	-0.055299	0.300343
2	167.948	-0.055295	0.316747
2	168.238	-0.0648458	0.337543
2	169.508	0.190098	0.399182
2	169.991	0.163946	0.407298
2	170.377	0.131226	0.406572
2	170.713	0.965919	0.400261
2	171.142	1.23077	0.38199
2	171.528	1.22199	0.355743
2	171.73	1.15606	0.339055
2	171.931	0.0889072	0.320835
2	172.372	-0.179449	0.2767
2	172.661	-0.116493	0.245901
2	172.963	0.0643391	0.213274
2	173.225	0.0285891	0.185387
2	173.47	0.112994	0.160287
2	173.688	0.0513418	0.139203
2	173.915	0.145996	0.118932
2	174.193	0.0904875	0.0912745
2	174.529	0.0564341	0.0487789
2	174.776	-0.185324	0.0129379
2	175.08	-0.15807	-0.0344557
2	175.254	0.0756259	-0.0623713
2	175.423	0.0638927	-0.0895118
2	175.595	-0.258461	-0.116741
2	175.87	-0.165707	-0.158395
2	176.087	-0.249199	-0.188642
2	176.336	-0.254732	-0.219303
2	176.53	-0.0486241	-0.239402
2	176.735	-0.255242	-0.258456
2	176.967	-0.359011	-0.279501
2	177.234	-0.422411	-0.302899
2	177.435	-0.388046	-0.319834
2	177.831	-0.535787	-0.351186
2	178.254	-0.316427	-0.381198
2	178.558	0.0387065	-0.400175
2	178.901	-0.326577	-0.418629
2	179.391	-0.301062	-0.438856
2	179.784	-0.447332	-0.449225
2	180.045	-0.448866	-0.453141
2	180.512	-0.404722	-0.454938
2	180.682	-0.435101	-0.45405
2	181.046	-0.678656	-0.449614
2	181.313	-0.471458	-0.444325
2	181.673	-0.343766	-0.434739
2	181.856	-0.409024	-0.428882
2	182.066	-0.494815	-0.421417
2	182.353	-0.36708	-0.410048
2	182.764	-0.303514	-0.391734
2	183.065	-0.484279	-0.377059
2	183.293	-0.449938	-0.364219
2	183.716	-0.532257	-0.333914
2	183.878	-0.560134	-0.320428
2	184.058	-0.445841	-0.30444
2	184.248	-0.404002	-0.286586
2	184.436	-0.404958	-0.268115
2	184.668	0.142983	-0.244489
2	184.992	0.382981	-0.210567
2	185.179	0.083962	-0.190823
2	185.573	-0.0124498	-0.149773
2	185.846	-0.115093	-0.122479
2	186.13	-0.239152	-0.0937038
2	186.542	0.0126916	-0.0485506
2	186.893	-0.0407603	-0.00764467
2	187.079	0.0146454	0.0146893
2	187.46	-0.0524544	0.0613322
2	187.759	0.125144	0.0983102
2	188.241	-0.171886	0.157449
2	188.678	-0.133328	0.209264
2	189.103	0.119667	0.256703
2	189.36	0.218815	0.283455
2	189.706	0.492781	0.316598
2	189.879	0.467015	0.332003
2	190.292	0.963321	0.367088
2	190.553	0.751842	0.388351
2	190.79	0.653784	0.407279
2	191.066	0.48425	0.4291
2	191.357	0.915384	0.452134
2	191.655	0.479246	0.476076
2	191.845	0.673359	0.491682
2	192.104	0.0753259	0.513571
2	192.272	0.0335193	0.528243
2	192.671	0.265855	0.56624
2	193.103	0.613599	0.611544
2	193.426	0.338372	0.646541
2	193.67	0.365178	0.672779
2	193.902	0.427952	0.697032
2	194.137	0.269466	0.720436
2	194.396	0.387494	0.744313
2	194.574	0.355961	0.75924
2	194.838	0.670963	0.778658
2	195.116	0.967178	0.794938
2	195.352	0.967455	0.80483
2	195.581	0.921616	0.811657
2	195.743	0.742614	0.815509
2	196.026	1.13989	0.820477
2	196.189	1.11988	0.822416
2	196.448	1.6568	0.824275
2	196.766	0.792557	0.824795
2	197.205	0.811198	0.823042
2	197.514	0.759899	0.820617
2	198.064	0.750056	0.815175
2	198.438	1.13264	0.811561
2	198.856	1.1211	0.798906
2	199.186	1.19295	0.778606
2	199.452	0.957656	0.757671
2	199.761	0.322561	0.730279
2	200.14	0.332195	0.695343
2	200.322	0.207706	0.679175
2	200.533	0.100768	0.66174
2	200.829	0.144241	0.640972
2	201.031	0.363214	0.630181
2	201.315	0.585448	0.621027
2	201.484	0.740108	0.619556
2	201.863	0.351531	0.632223
2	202.108	0.563782	0.651319
2	202.477	0.642425	0.691173
2	202.64	0.73645	0.711506
2	202.986	0.61787	0.756721
2	203.203	0.693063	0.784506
2	203.385	0.623105	0.806249
2	203.811	0.605801	0.846764
2	204.064	0.761258	0.860609
2	204.323	0.437763	0.864092
2	204.642	0.957917	0.859711
2	205.002	1.1053	0.851903
2	205.204	0.900704	0.845998
2	205.5	1.13616	0.835119
2	205.765	1.36143	0.822915
2	205.992	1.11876	0.810438
2	206.267	1.19615	0.792616
2	206.516	1.04407	0.77373
2	206.721	0.876694	0.756089
2	206.928	0.653671	0.736248
2	207.152	0.703089	0.712364
2	207.339	1.27563	0.687878
2	207.631	0.8828	0.637449
2	207.807	1.0402	0.601209
2	208.001	0.0161335	0.557349
2	208.208	0.0678478	0.507208
2	208.425	0.00484376	0.452353
2	208.633	-0.0503555	0.398954
2	208.948	-0.0590103	0.319581
2	209.121	0.153378	0.278212
2	209.373	-0.0445171	0.222736
2	209.749	0.183851	0.155198
2	209.99	0.121437	0.119003
2	210.191	-0.187176	0.0887382
2	210.424	0.270536	0.0538659
2	210.841	-0.166854	-0.00696915
2	211.104	-0.220005	-0.0435822
2	211.323	-0.0249569	-0.0726179
2	211.652	-0.0613789	-0.113117
2	211.938	-0.242756	-0.144636
2	212.283	-0.271455	-0.177177
2	212.481	-0.328977	-0.192757
2	212.807	-0.0342159	-0.212836
2	213.071	0.13884	-0.224051
2	213.331	-0.252353	-0.231423
2	213.574	-0.150245	-0.235436
2	213.902	-0.103861	-0.23714
2	214.226	-0.317825	-0.235479
2	214.484	-0.0547851	-0.23239
2	214.786	-0.330921	-0.227452
2	215.013	-0.353104	-0.223224
2	215.327	-0.254933	-0.217282
2	215.548	-0.431444	-0.213439
2	215.78	-0.13592	-0.209039
2	216.034	-0.247973	-0.202774
2	216.52	-0.0675426	-0.186607
2	216.716	0.306729	-0.178548
2	216.896	0.0189413	-0.170373
2	217.059	-0.0770154	-0.162336
2	217.235	-0.194266	-0.152984
2	217.528	-0.19907	-0.135872
2	217.898	-0.0578143	-0.111532
2	218.082	-0.147685	-0.0983034
2	218.421	-0.0557454	-0.0719918
2	218.655	-0.321285	-0.0524166
2	218.873	-0.0706886	-0.0331629
2	219.076	-0.0345522	-0.0143191
2	219.276	-0.00305409	0.00513838
2	219.688	-0.221673	0.0481321
2	219.867	-0.0268253	0.0680819
2	220.126	0.0932387	0.0983668
2	220.297	0.231839	0.119308
2	220.575	0.470938	0.15501
2	220.791	0.170132	0.184208
2	220.971	0.0499778	0.209543
2	226.877	1.2789	1.57286
2	227.244	1.59586	1.66183
2	227.631	1.80628	1.75218
2	227.997	1.85981	1.83371
2	228.403	1.62325	1.91893
2	228.652	1.53701	1.96814
2	228.885	2.26473	2.01188
2	229.089	2.54218	2.04821
2	229.29	2.45689	2.08211
2	229.554	1.69131	2.12361
2	229.922	2.05061	2.17531
2	230.265	2.31354	2.22201
2	230.671	2.55856	2.28089
2	230.859	2.59724	2.30876
2	231.111	1.84138	2.34605
2	231.37	1.68909	2.38367
2	231.575	1.54119	2.41247
2	231.872	1.83779	2.45186
2	232.222	2.28931	2.4934
2	232.54	2.41558	2.52516
2	232.997	2.40871	2.55803
2	233.19	2.05946	2.56778
2	233.4	2.3965	2.57722
2	233.621	2.71422	2.58581
2	233.982	2.47329	2.59667
2	234.251	2.59563	2.60206
2	234.578	2.42078	2.60532
2	234.839	2.66459	2.60518
2	235.274	2.04129	2.59925
2	235.962	3.07634	2.57418
2	236.238	3.20911	2.55834
2	236.407	2.26059	2.54692
2	236.909	2.0696	2.49376
2	237.133	2.64387	2.46058
2	237.483	2.88177	2.40012
2	237.687	2.78507	2.36128
2	237.853	2.31301	2.32835
2	238.067	2.568	2.2848
2	238.364	1.88929	2.22379
2	238.656	1.4415	2.16512
2	238.977	1.9147	2.10465
2	239.195	2.02841	2.06738
2	239.435	1.45349	2.03112
2	239.745	1.46361	1.98416
2	240.01	1.80019	1.93899
2	240.186	1.85916	1.90712
2	240.366	1.74107	1.87345
2	240.694	1.59771	1.81062
2	241.005	1.14128	1.75122
2	241.231	1.06802	1.7094
2	241.776	1.40115	1.61855
2	242.024	2.28426	1.58425
2	242.297	1.91459	1.55337
2	242.468	1.16548	1.53831
2	242.653	1.52246	1.52586
2	243.019	1.15953	1.5111
2	243.273	1.76575	1.5072
2	243.505	2.01	1.50714
2	243.687	1.26274	1.50888
2	244.022	1.65033	1.51481
2	244.371	1.3758	1.52248
2	244.567	1.26006	1.52644
2	244.756	1.27185	1.52944
2	244.941	1.22163	1.53117
2	245.148	1.06866	1.53306
2	245.366	1.19851	1.53661
2	245.603	1.20308	1.54211
2	245.909	1.3702	1.55139
2	246.279	1.92751	1.56533
2	246.501	1.78216	1.57481
2	246.805	1.5114	1.58879
2	247.149	1.9876	1.60548
2	247.363	1.62896	1.61608
2	247.651	1.88169	1.63027
2	247.857	1.3986	1.64019
2	248.08	1.62789	1.65246
2	248.271	1.1808	1.66538
2	248.588	1.05285	1.69081
2	248.801	1.63287	1.71004
2	249.139	2.00881	1.7428
2	249.422	1.7414	1.77117
2	249.698	1.8415	1.79857
2	250.008	1.66424	1.82776
2	250.443	1.40749	1.86325
2	250.694	1.735	1.87945
2	250.978	1.69108	1.89284
2	251.162	2.00073	1.89996
2	251.4	2.32488	1.91003
2	251.584	1.45409	1.91819
2	251.824	1.92107	1.92887
2	252.059	1.35161	1.9389
2	252.221	1.66351	1.94532
2	252.49	1.76363	1.95458
2	252.799	2.33939	1.96221
2	253.356	2.487	1.96437
2	253.821	2.2882	1.9507
2	254.131	1.72171	1.93173
2	254.36	1.40351	1.91277
2	254.781	2.05249	1.87035
2	255.111	1.4965	1.83182
2	255.98	2.27688	1.71917
2	256.183	1.88322	1.6925
2	256.833	0.851375	1.61245
2	257.029	1.66481	1.59104
2	257.254	2.11557	1.56868
2	257.478	1.68954	1.5492
2	257.659	1.42669	1.53578
2	257.844	1.55733	1.52373
2	258.073	1.71508	1.51021
2	258.454	1.39553	1.49094
2	258.779	0.51181	1.47751
2	259.035	0.860573	1.46875
2	259.504	-0.0996449	1.45658
2	265.418	0.639152	1.51216
2	265.722	0.579137	1.51443
2	265.916	1.33215	1.5153
2	266.209	1.18656	1.51568
2	266.48	1.11458	1.51491
2	266.914	1.87713	1.51413
2	267.221	1.09803	1.51479
2	267.412	1.41644	1.51548
2	267.706	1.40278	1.51667
2	267.952	1.54145	1.51754
2	268.215	1.87638	1.51805
2	268.503	2.6194	1.5178
2	268.746	1.73963	1.51667
2	269.042	1.8419	1.51381
2	269.474	1.40417	1.50593
2	269.871	1.71484	1.49385
2	270.146	1.32496	1.4796
2	270.785	0.742941	1.41973
2	270.949	1.3641	1.39952
2	271.413	0.91304	1.33473
2	271.727	0.733255	1.28643
2	271.9	1.79275	1.25897
2	272.073	1.35892	1.23122
2	272.264	1.80872	1.20058
2	272.593	1.62605	1.14877
2	272.789	1.25363	1.11911
2	272.979	0.577647	1.09166
2	273.368	1.09982	1.0311
2	273.651	0.78459	0.980905
2	273.828	0.73001	0.947565
2	274.112	0.585093	0.891912
2	274.291	0.470329	0.855997
2	274.486	0.598392	0.816611
2	274.786	0.62534	0.756481
2	275.141	0.846697	0.688019
2	275.54	0.510942	0.617706
2	275.828	0.60699	0.573366
2	276.008	0.668139	0.548565
2	276.183	0.589607	0.526006
2	276.446	0.216558	0.494562
2	276.651	0.364986	0.471739
2	276.95	0.289694	0.440422
2	277.386	0.442919	0.397172
2	277.64	0.133021	0.372281
2	277.976	0.315162	0.338501
2	278.181	0.0364505	0.316897
2	278.441	0.470428	0.287844
2	278.652	0.346114	0.262512
2	278.986	0.0796263	0.220945
2	279.361	0.282793	0.174087
2	279.534	0.457379	0.15235
2	280.101	-0.091525	0.080292
2	280.294	0.0517277	0.0553926
2	280.466	0.185874	0.033007
2	280.795	-0.232341	-0.0103967
2	281.102	0.108355	-0.0516888
2	281.306	-0.00227548	-0.079604
2	281.511	-0.0845973	-0.108077
2	281.729	0.0481501	-0.138854
2	281.916	0.0996143	-0.166621
2	282.161	0.0475174	-0.206006
2	282.367	0.259143	-0.241205
2	282.634	-0.447357	-0.28881
2	282.887	-0.344716	-0.33509
2	283.084	-0.403486	-0.37132
2	283.281	-0.603077	-0.407249
2	283.704	-0.634971	-0.481373
2	283.912	-0.580881	-0.51529
2	284.165	-0.658047	-0.553332
2	284.368	-0.76416	-0.580728
2	284.577	-0.628909	-0.60829
2	284.827	-0.698154	-0.643279
2	285.117	-0.765303	-0.685447
2	285.351	-0.606535	-0.719757
2	285.631	-0.738643	-0.759983
2	285.804	-0.651856	-0.783847
2	286.132	-0.802396	-0.825724
2	286.398	-0.858617	-0.855232
2	286.734	-0.739938	-0.884916
2	286.952	-0.83993	-0.89865
2	287.35	-0.826979	-0.910143
2	287.695	-0.870955	-0.907352
2	287.928	-0.919149	-0.90016
2	288.218	-0.813475	-0.886629
2	288.429	-0.840641	-0.874414
2	288.604	-0.88405	-0.863254
2	288.992	-0.948482	-0.836973
2	289.336	-0.917059	-0.814323
2	289.55	-0.894923	-0.80174
2	290.053	-1.004	-0.78077
2	290.314	-0.962561	-0.776717
2	290.669	-0.939743	-0.775576
2	290.982	-0.883982	-0.775212
2	291.255	-0.914204	-0.775277
2	291.449	-0.279588	-0.775488
2	291.757	-0.332965	-0.776017
2	292.231	-0.458366	-0.777034
2	292.448	-0.322594	-0.777472
2	292.69	-0.394963	-0.777864
2	292.904	-0.199974	-0.778079
2	293.08	-0.173718	-0.778132
2	293.342	-1.01927	-0.777948
2	293.773	-0.893757	-0.778863
2	294.013	-0.89373	-0.780548
2	294.387	-0.959129	-0.78455
2	294.57	-0.872525	-0.787016
2	295.042	-0.838503	-0.794519
2	295.49	-1.02344	-0.802593
2	295.682	-0.950029	-0.806165
2	295.921	-0.995281	-0.810592
2	296.135	-1.1126	-0.81446
2	296.317	-1.08622	-0.817619
2	296.524	-0.994137	-0.821007
2	296.798	-0.901186	-0.826047
2	297.081	-0.868366	-0.832461
2	297.286	-0.901346	-0.837599
2	297.475	-0.790939	-0.84252
2	297.682	-0.863358	-0.847932
2	297.987	-0.923599	-0.855555
2	298.259	0.454532	-0.861553
2	298.419	0.457161	-0.864544
2	298.627	-0.972263	-0.867662
2	298.825	-0.839873	-0.869654
2	299.23	-0.91491	-0.873052
2	299.46	-0.866239	-0.875276
2	299.842	-1.06127	-0.879249
2	300.076	-0.961974	-0.881759
2	301.365	-1.02414	-0.893604
2	301.71	-1.02057	-0.895363
2	302.194	-0.897916	-0.896144
2	302.448	-0.766167	-0.895604
2	302.806	-0.851912	-0.893538
2	303.236	-0.790931	-0.888759
2	303.536	-0.832462	-0.883747
2	303.783	-0.857927	-0.877861
2	303.949	-0.877471	-0.872703
2	304.146	-0.671268	-0.865463
2	304.488	-0.836332	-0.850415
2	304.728	-0.907102	-0.838316
2	304.891	-0.79132	-0.829528
2	305.156	-0.83416	-0.81449
2	305.503	-0.66538	-0.793908
2	305.86	-0.808646	-0.772436
2	306.047	-0.793729	-0.761351
2	306.245	-0.626352	-0.749797
2	306.505	-0.419627	-0.734714
2	306.922	-0.465515	-0.710295
2	307.153	-0.581547	-0.696407
2	307.449	-0.686314	-0.677974
2	307.73	-0.589001	-0.659582
2	307.907	-0.641515	-0.647442
2	308.117	-0.796228	-0.632387
2	308.335	-0.67368	-0.615909
2	308.565	-0.660639	-0.597467
2	308.745	-0.729787	-0.582195
2	308.907	-0.62965	-0.567794
2	309.086	-0.49597	-0.55122
2	309.345	-0.424911	-0.526148
2	309.526	-0.414653	-0.507964
2	309.842	-0.246187	-0.47516
2	310.076	-0.453936	-0.450197
2	310.248	-0.479629	-0.431589
2	310.494	-0.477978	-0.404732
2	310.728	-0.490605	-0.379073
2	310.906	-0.519772	-0.359583
2	311.1	0.179918	-0.337777
2	311.406	-0.399955	-0.301184
2	311.738	-0.252652	-0.25904
2	311.98	-0.0591344	-0.227136
2	312.379	-0.385084	-0.173203
2	312.549	-0.378296	-0.149988
2	312.858	-0.283453	-0.107875
2	313.193	-0.171027	-0.0629396
2	313.499	-0.298505	-0.0231853
2	313.717	0.966741	0.00404934
2	314.069	0.216963	0.0455151
2	314.347	0.171829	0.0768574
2	314.535	0.102562	0.0980394
2	314.736	0.331542	0.120645
2	314.91	-0.0706826	0.14016
2	315.133	0.0489359	0.165067
2	315.434	0.153709	0.198441
2	315.804	0.201129	0.238957
2	316.112	0.52223	0.272143
2	316.471	-0.00358188	0.310066
2	316.731	0.280246	0.33694
2	316.913	0.43501	0.35542
2	317.197	0.119008	0.384613
2	317.419	0.133686	0.408025
2	317.581	0.530269	0.425278
2	317.764	0.440443	0.444804
2	317.989	0.214767	0.468661
2	318.181	0.304672	0.488706
2	318.579	0.512926	0.528608
2	318.764	0.279468	0.546077
2	318.95	0.775175	0.562749
2	319.244	1.00016	0.586919
2	319.519	0.409423	0.606654
2	319.755	1.041	0.622378
2	319.959	0.551171	0.636051
2	320.126	0.488485	0.647193
2	320.548	0.333106	0.674584
2	320.843	0.808841	0.692549
2	321.122	0.847901	0.708193
2	321.301	0.722057	0.717364
2	321.602	0.919621	0.730949
2	322.076	1.15769	0.746677
2	322.251	0.338979	0.750425
2	322.473	0.578519	0.753269
2	322.659	0.680789	0.754012
2	322.952	0.679755	0.752505
2	323.431	0.956078	0.744259
2	323.719	0.717499	0.736689
2	323.927	0.532366	0.730364
2	324.181	0.444812	0.721979
2	324.354	0.639881	0.716022
2	324.587	0.506984	0.707907
2	324.926	0.714348	0.696431
2	325.162	0.7037	0.689069
2	325.41	0.620328	0.681055
2	325.631	0.900082	0.672861
2	325.981	0.492175	0.658098
2	326.23	0.656107	0.646445
2	326.425	0.646343	0.636753
2	326.661	0.554688	0.624461
2	326.937	0.242492	0.609454
2	327.436	0.373556	0.581175
2	327.869	0.864308	0.556164
2	328.135	0.724313	0.540914
2	328.303	0.75694	0.531421
2	328.584	0.350243	0.514629
2	328.774	0.556498	0.50226
2	328.941	0.722573	0.490854
2	329.247	0.415485	0.469017
2	329.487	0.297407	0.451389
2	329.649	0.235147	0.439413
2	329.813	0.398489	0.427339
2	330.068	0.257913	0.408896
2	330.282	0.320809	0.393967
2	330.49	0.379154	0.380158
2	330.733	0.465315	0.365172
2	330.939	0.638698	0.35369
2	331.33	0.190083	0.334802
2	331.773	0.0701284	0.316705
2	332.096	-0.0244768	0.304757
2	332.506	0.215707	0.289917
2	332.85	0.095402	0.276805
2	333.24	0.518149	0.260106
2	333.814	0.0337837	0.229549
2	334.201	0.156991	0.203233
2	334.428	-0.0811198	0.185099
2	334.815	0.280577	0.149888
2	335.068	0.231195	0.124486
2	335.267	-0.0465549	0.103348
2	335.487	0.380508	0.0789274
2	335.891	0.0210764	0.031657
2	336.156	-0.0589855	-0.000710864
2	336.418	0.284769	-0.0334921
2	336.712	0.143755	-0.0709076
2	337.161	0.243169	-0.128604
2	337.326	0.312163	-0.149775
2	337.718	-0.37217	-0.199522
2	337.972	-0.408654	-0.234566
2	338.428	-0.195652	-0.310349
2	338.617	-0.33216	-0.345129
2	338.86	-0.418626	-0.391492
2	339.046	-0.476639	-0.427567
2	339.264	-0.457614	-0.469728
2	339.495	-0.56927	-0.513377
2	339.694	-0.624644	-0.549385
2	339.901	-0.641439	-0.584553
2	340.254	-0.594559	-0.637126
2	340.515	-0.742932	-0.668226
2	340.69	-0.758666	-0.685906
2	340.956	-0.7155	-0.710648
2	341.23	-0.757637	-0.733645
2	341.432	-0.827217	-0.749112
2	341.613	-0.653619	-0.761984
2	341.81	-0.730699	-0.775013
2	342.02	-0.804768	-0.787869
2	342.217	-0.786426	-0.79905
2	342.4	-0.835418	-0.808751
2	342.63	-0.699174	-0.820112
2	342.914	-0.901323	-0.833054
2	343.141	-0.68944	-0.84126
2	343.476	-0.858681	-0.847793
2	343.653	-0.783492	-0.849002
2	343.926	-0.739237	-0.848466
2	344.164	-0.837744	-0.846173
2	344.343	-0.949922	-0.84367
2	344.653	-0.813923	-0.838481
2	344.881	-0.916606	-0.834556
2	345.275	-0.90314	-0.829065
2	345.704	-0.649157	-0.827402
2	345.975	-0.803512	-0.827535
2	346.257	-0.039134	-0.826011
2	346.551	-0.102943	-0.822935
2	346.949	-0.769754	-0.816943
2	347.242	-0.825594	-0.811628
2	347.425	-0.861743	-0.808087
2	347.678	-0.818819	-0.80309
2	347.936	-0.93364	-0.798074
2	348.161	-0.938644	-0.793941
2	348.327	-0.949891	-0.791129
2	348.514	-0.880042	-0.788286
2	348.696	-0.827656	-0.785323
2	348.901	-0.879389	-0.781162
2	349.247	-0.860936	-0.772681
2	349.805	-0.941221	-0.75723
2	350.081	-0.807634	-0.749791
2	350.332	-0.925068	-0.743676
2	350.58	-0.861985	-0.738602
2	350.867	-0.56876	-0.734378
2	351.191	-0.397378	-0.732369
2	351.469	-0.411957	-0.733532
2	351.707	-0.673367	-0.737031
2	352.115	-0.496384	-0.749144
2	352.356	-0.358485	-0.75956
2	352.777	-0.718164	-0.782248
2	352.967	-0.425342	-0.793922
2	353.32	-0.487152	-0.817161
2	353.754	-0.757437	-0.847022
2	354.001	-0.677098	-0.863881
2	354.302	-0.757845	-0.883578
2	354.683	-0.83962	-0.906106
2	354.971	-1.03718	-0.920527
2	355.343	-1.00745	-0.934699
2	355.507	-1.07307	-0.940036
2	355.884	-1.10517	-0.954608
2	356.178	-1.14006	-0.967409
2	356.411	-0.92051	-0.977914
2	356.594	-1.01673	-0.986127
2	356.978	-1.07747	-1.00242
2	357.451	-1.02998	-1.01871
2	357.608	-1.03565	-1.02271
2	358.13	-1.06608	-1.029
2	358.398	-1.09136	-1.02709
2	358.656	-1.10718	-1.01975
2	358.889	-1.03316	-1.00772
2	359.132	-0.82095	-0.990795
2	359.46	-0.988721	-0.962756
2	359.628	-1.03016	-0.946867
2	359.964	-0.970428	-0.913769
2	360.218	-0.748801	-0.889023
2	360.461	-1.04685	-0.866843
2	360.656	-0.996847	-0.850851
2	360.89	-0.626474	-0.83464
2	361.243	-0.697469	-0.818388
2	361.556	-0.646501	-0.810053
2	361.903	-0.461201	-0.802691
2	362.091	-0.544473	-0.799427
2	362.428	-0.280467	-0.794667
2	362.677	-0.448389	-0.791919
2	363.167	-0.57187	-0.787957
2	363.559	-0.39058	-0.785708
2	363.819	-0.820598	-0.78444
2	364.084	-0.832175	-0.78318
2	364.342	-0.790478	-0.781862
2	364.513	-0.863392	-0.780878
2	364.739	-0.838202	-0.781339
2	365.042	-0.895719	-0.786964
2	365.328	-0.864278	-0.796289
[truncated: 38,919 more rows]

## Sheet: Rearranged 65 min
Chr	Coord_kb	z score raw	z score smoothed
1	0.048	-2.56099	-1.92637
1	0.193	-0.166309	-1.91311
1	0.766	-2.60382	-1.86111
1	1.516	-1.1048	-1.7942
1	2.287	-2.29037	-1.72718
1	2.834	-1.51341	-1.68094
1	2.997	-1.51616	-1.6674
1	3.194	-1.52543	-1.65118
1	3.505	-1.43975	-1.62581
1	3.736	-1.39024	-1.60712
1	3.891	-1.43522	-1.59462
1	4.075	-1.7121	-1.57981
1	4.229	-1.47981	-1.56742
1	4.372	-1.2939	-1.55596
1	4.58	-1.52944	-1.53941
1	4.857	-1.27357	-1.51757
1	5.169	-1.29585	-1.49321
1	5.349	-1.06275	-1.47925
1	5.626	-1.13567	-1.45788
1	5.763	-1.29967	-1.44734
1	5.987	-1.02154	-1.43015
1	6.146	-1.31947	-1.41797
1	6.32	-1.38795	-1.40465
1	6.75	-1.47657	-1.3717
1	6.973	-1.3498	-1.35456
1	7.162	-1.29189	-1.34007
1	7.322	-1.13575	-1.32788
1	7.748	-0.912203	-1.29573
1	8.117	-0.739267	-1.26815
1	8.298	-0.831991	-1.25469
1	8.471	-0.725563	-1.24186
1	8.646	-0.949057	-1.22889
1	8.845	-1.22642	-1.21416
1	9.065	-1.25788	-1.19787
1	9.25	-1.23629	-1.18416
1	9.438	-0.762255	-1.17021
1	9.582	-0.910448	-1.1595
1	9.737	-1.05548	-1.14813
1	9.989	-0.949628	-1.13037
1	10.241	-1.50559	-1.11336
1	10.499	-1.38388	-1.09662
1	10.771	-0.899214	-1.07955
1	11.079	-1.23005	-1.06074
1	11.227	-1.1544	-1.05183
1	11.364	-1.46822	-1.04363
1	11.599	-1.24253	-1.02961
1	13.246	0.0154621	-0.924677
1	14.005	-1.14311	-0.866054
1	14.275	-0.253613	-0.842662
1	14.632	-0.91127	-0.809321
1	15.417	-0.622928	-0.727305
1	16.138	-0.473011	-0.643717
1	16.454	-0.307633	-0.605264
1	16.825	-0.319966	-0.559109
1	17.254	-1.72252	-0.504812
1	17.518	-0.383752	-0.471125
1	17.759	-0.108028	-0.440318
1	18.506	-0.136985	-0.345547
1	19.765	-0.272446	-0.194674
1	21.406	-0.161503	-0.0343044
1	22.502	0.150765	0.0364023
1	22.516	0.101829	0.0370684
1	23.206	0.26365	0.0618123
1	25.415	0.15801	0.0538876
1	27.166	0.263522	-0.013051
1	27.452	-0.239887	-0.0264956
1	27.615	-0.130759	-0.0343053
1	27.935	-0.0337685	-0.0498237
1	28.19	0.0706638	-0.062254
1	28.525	-0.106659	-0.0784821
1	28.686	0.352635	-0.0861775
1	28.855	0.207663	-0.0941441
1	29.094	0.125079	-0.105158
1	29.351	0.182471	-0.118903
1	29.675	0.240851	-0.141225
1	29.826	0.0876753	-0.153072
1	30.166	0.233316	-0.181923
1	30.377	0.180038	-0.200629
1	30.638	-0.027067	-0.223745
1	30.873	-1.2611	-0.243816
1	31.019	-0.591069	-0.25562
1	31.18	-0.25693	-0.267811
1	31.327	-0.304281	-0.278007
1	31.533	-0.0974317	-0.290467
1	31.804	-0.215118	-0.302903
1	32.163	-0.124045	-0.312547
1	32.394	-0.499993	-0.31531
1	32.706	-1.30144	-0.315158
1	32.929	-0.36836	-0.312549
1	33.096	-0.0629374	-0.309348
1	33.252	-0.464874	-0.305463
1	33.457	-0.482566	-0.299145
1	33.809	0.0517386	-0.285444
1	33.986	-0.381317	-0.277369
1	34.34	-0.358396	-0.259264
1	34.527	0.0871787	-0.248836
1	34.736	-0.25317	-0.236633
1	34.992	0.0406149	-0.217929
1	35.156	-0.451913	-0.202698
1	35.305	-0.302729	-0.187014
1	35.595	0.511276	-0.152473
1	35.779	-0.0586653	-0.128531
1	35.924	-0.0287182	-0.108949
1	36.219	0.0217101	-0.068246
1	36.657	-0.498681	-0.0094338
1	37.056	0.18647	0.0374141
1	37.207	-0.131917	0.0523763
1	37.408	0.2034	0.069227
1	37.568	-0.00845132	0.0797432
1	37.857	0.0804728	0.095886
1	38.03	0.0680333	0.105166
1	38.277	0.203954	0.117748
1	38.497	0.869976	0.128139
1	38.703	0.438262	0.137035
1	38.846	0.107011	0.142669
1	39.096	-0.268348	0.151317
1	39.409	0.143494	0.1597
1	39.58	-0.24278	0.162989
1	39.844	0.0487755	0.166076
1	40.035	0.204702	0.166676
1	40.193	0.180663	0.166057
1	40.358	-0.150435	0.164215
1	40.717	0.0223363	0.155994
1	41.031	0.220303	0.144538
1	41.229	-0.0819966	0.135499
1	41.603	0.157668	0.115095
1	41.85	0.0635892	0.0995628
1	42.18	0.253703	0.0767333
1	42.332	0.743004	0.0655589
1	42.507	0.128579	0.0522779
1	42.678	-0.090508	0.0389481
1	42.864	0.0969881	0.0241464
1	43.055	-0.118172	0.00872264
1	43.205	-0.044588	-0.00450514
1	43.356	0.0504547	-0.0198007
1	43.707	-0.0631731	-0.0617741
1	43.934	0.215476	-0.0926533
1	44.103	0.240115	-0.117001
1	44.488	-0.376006	-0.174975
1	44.697	-0.415312	-0.206871
1	44.941	-0.287882	-0.243473
1	45.092	-0.337032	-0.265388
1	45.244	-0.266056	-0.286604
1	45.5	-0.116017	-0.319784
1	45.768	-0.358583	-0.350051
1	46.151	-0.815521	-0.390316
1	46.392	-0.358982	-0.415976
1	46.537	-0.520941	-0.431277
1	46.773	-0.464358	-0.455625
1	47.067	-0.20503	-0.48436
1	47.274	-0.0960278	-0.503071
1	47.567	-0.383206	-0.526709
1	47.751	-0.47118	-0.539488
1	47.912	-0.402551	-0.54915
1	48.146	-1.3763	-0.560342
1	48.337	-0.188932	-0.56669
1	48.508	-0.142893	-0.570024
1	48.71	-0.44755	-0.570401
1	48.93	-1.0885	-0.566269
1	49.205	-0.769526	-0.555444
1	49.446	-0.777381	-0.541748
1	49.594	-0.455493	-0.531791
1	50.13	-0.250971	-0.489451
1	50.476	-0.867324	-0.460199
1	50.673	-0.693462	-0.444084
1	51.019	0.0638234	-0.418489
1	51.176	-0.347281	-0.408594
1	51.371	-0.0313328	-0.398303
1	51.554	0.0766051	-0.391049
1	51.691	-0.583895	-0.386155
1	51.988	-0.106057	-0.373037
1	52.215	-0.208163	-0.361351
1	52.376	-0.204518	-0.35255
1	52.618	-0.527644	-0.339031
1	53.092	-0.226619	-0.314034
1	53.254	-0.382483	-0.306696
1	53.553	-0.197259	-0.295842
1	53.7	-0.274083	-0.292117
1	53.873	-0.253225	-0.289382
1	54.057	-0.72854	-0.288703
1	54.223	-0.383577	-0.290319
1	54.427	-0.388021	-0.29412
1	54.573	-0.533695	-0.297405
1	55.016	0.639356	-0.310854
1	55.267	0.46963	-0.321217
1	55.755	-0.606857	-0.348268
1	55.953	-0.758935	-0.362209
1	56.231	-0.477189	-0.385037
1	56.374	-0.617264	-0.398368
1	56.581	-0.5778	-0.419706
1	56.986	-0.310099	-0.468975
1	57.14	-0.495374	-0.490511
1	57.442	-0.6402	-0.537566
1	57.667	-0.499198	-0.59083
1	57.816	-0.259528	-0.640721
1	58.076	-0.335547	-0.746924
1	58.458	-0.44179	-0.921929
1	58.656	-0.631394	-1.009
1	58.904	-0.299639	-1.10266
1	59.254	-0.411721	-1.18408
1	59.569	-0.942167	-1.2525
1	59.949	-0.64256	-1.3797
1	60.185	-0.868742	-1.4565
1	60.339	-1.83766	-1.49657
1	60.527	-1.56949	-1.52736
1	60.674	-1.76283	-1.5328
1	61.077	-1.79012	-1.49088
1	61.276	-1.76313	-1.45023
1	61.51	-1.65292	-1.38855
1	61.755	-1.50812	-1.31067
1	61.996	-2.49792	-1.22378
1	62.223	-1.18214	-1.13527
1	62.38	-1.38449	-1.0716
1	62.566	-1.50141	-0.994841
1	62.719	-1.25289	-0.931537
1	62.995	-1.50604	-0.819524
1	63.171	-2.27192	-0.751256
1	63.564	-2.39191	-0.614355
1	63.886	0.154679	-0.493148
1	64.022	0.549361	-0.431385
1	64.205	0.697502	-0.340558
1	64.405	0.701274	-0.233487
1	64.651	0.910934	-0.0946388
1	64.813	1.10069	-0.00124153
1	64.975	1.13199	0.0919648
1	65.252	0.706533	0.246625
1	65.447	0.983906	0.348526
1	65.797	1.03567	0.507811
1	65.99	1.19979	0.578154
1	66.305	0.562109	0.658232
1	66.506	0.0342251	0.683404
1	66.742	-0.0326437	0.689119
1	66.901	0.00742918	0.680502
1	67.134	-0.0549554	0.652889
1	67.325	0.0367185	0.619551
1	67.605	0.641256	0.558339
1	67.816	0.396589	0.506389
1	68.025	0.371132	0.453365
1	68.291	0.325179	0.388373
1	68.461	0.0477621	0.35092
1	68.67	0.11332	0.312037
1	68.863	0.268493	0.285578
1	69.042	0.718703	0.266366
1	69.198	0.462529	0.250237
1	69.346	0.9025	0.235497
1	69.515	0.541936	0.219375
1	69.682	0.538954	0.204228
1	69.987	-0.0274851	0.178719
1	70.223	0.228732	0.161032
1	70.409	0.0936334	0.148442
1	70.564	0.18517	0.138905
1	70.747	0.528479	0.128814
1	71.002	0.304824	0.116965
1	71.286	-1.50567	0.106971
1	71.466	-0.287491	0.102363
1	71.618	-0.0744491	0.099332
1	71.774	-0.402206	0.0969043
1	71.925	-0.374195	0.0950905
1	72.146	-0.190789	0.0931355
1	72.479	-0.290029	0.0910073
1	72.66	-0.342513	0.0898674
1	72.86	-0.170578	0.0883068
1	73.253	0.27072	0.0832767
1	73.432	0.437825	0.0796656
1	73.659	0.448691	0.0734722
1	73.812	0.544408	0.0680916
1	73.997	0.800724	0.0610191
1	74.179	0.773139	0.054218
1	74.322	0.729528	0.0489781
1	74.602	0.466994	0.0389672
1	74.745	0.825633	0.0339742
1	74.931	0.896674	0.0275929
1	75.15	0.0566851	0.0202326
1	75.399	-0.932973	0.0120488
1	75.677	-0.821932	0.00312035
1	76.011	-0.546623	-0.00735408
1	76.223	-0.955391	-0.0138803
1	76.42	-0.736332	-0.0198726
1	76.654	-0.202549	-0.0269669
1	76.865	0.237679	-0.0334222
1	77.036	-0.184418	-0.038728
1	77.358	-0.0552113	-0.0489932
1	77.614	0.451426	-0.0575024
1	77.886	-0.264813	-0.0669836
1	78.058	-0.438053	-0.0732579
1	78.423	-0.238274	-0.0874207
1	78.725	-0.114289	-0.100152
1	78.983	0.160924	-0.111867
1	79.151	0.0308042	-0.119955
1	79.338	-0.0633751	-0.129417
1	79.671	0.128614	-0.148556
1	80.017	-0.0951317	-0.171835
1	80.173	0.00735733	-0.183253
1	80.383	0.0841346	-0.199356
1	80.69	-0.0544093	-0.224067
1	80.866	-0.192426	-0.238674
1	81.062	0.312807	-0.25516
1	81.274	-0.113753	-0.273092
1	81.714	0.098045	-0.309869
1	81.922	-0.13767	-0.326679
1	82.213	-0.43214	-0.349142
1	82.551	0.0687435	-0.373123
1	82.726	-0.603163	-0.384162
1	82.907	-0.753203	-0.394285
1	83.113	-1.26216	-0.404444
1	83.276	-0.633295	-0.411631
1	83.439	-0.565905	-0.418217
1	83.738	-0.356277	-0.429194
1	84.118	-0.301771	-0.44224
1	84.428	-0.428183	-0.453262
1	84.738	-0.335572	-0.465647
1	84.878	-0.502726	-0.471942
1	85.116	-0.858182	-0.483977
1	85.383	-1.46489	-0.499939
1	85.711	-0.284201	-0.522028
1	86.049	-0.210539	-0.545912
1	86.188	0.0168164	-0.555981
1	86.367	-0.342747	-0.569103
1	86.65	-0.264331	-0.590082
1	87.046	-0.332694	-0.619562
1	87.195	-0.384769	-0.630587
1	87.4	-0.708265	-0.645611
1	87.671	-0.0220004	-0.665091
1	87.976	-0.103683	-0.686284
1	88.125	-0.440865	-0.69628
1	88.334	-0.214384	-0.709828
1	88.589	-0.761	-0.728585
1	88.803	-0.560577	-0.747755
1	89.105	-0.814649	-0.77867
1	89.275	-0.955893	-0.79739
1	89.418	-0.719841	-0.813536
1	89.566	-0.596284	-0.83039
1	89.823	-0.845026	-0.859306
1	90.086	-2.86054	-0.887324
1	90.379	-1.17156	-0.915052
1	90.636	-0.805376	-0.934948
1	90.967	-0.870848	-0.952392
1	91.203	-1.03051	-0.957861
1	91.535	-0.700528	-0.953687
1	91.71	-0.803885	-0.946218
1	91.958	-0.742424	-0.930396
1	92.242	-1.00631	-0.906072
1	92.435	-0.647995	-0.886598
1	92.63	-0.871137	-0.865141
1	92.856	-0.778412	-0.838762
1	93.08	-0.603515	-0.811834
1	93.423	-0.530995	-0.771019
1	93.666	-0.430361	-0.743858
1	94.078	-0.867226	-0.704504
1	94.357	-0.979403	-0.684895
1	94.634	-0.100706	-0.670934
1	94.986	-0.46228	-0.658327
1	95.127	-0.492736	-0.65463
1	95.395	-0.822489	-0.649328
1	95.774	-0.483693	-0.644754
1	96.055	-0.632375	-0.642737
1	96.393	-0.289476	-0.640847
1	96.548	-0.440078	-0.639889
1	96.844	-0.490923	-0.637387
1	97.199	-0.312288	-0.632318
1	97.477	-0.498953	-0.625978
1	97.746	-0.615701	-0.617217
1	98.078	-0.726479	-0.604135
1	98.328	-0.181139	-0.593714
1	98.627	-0.463332	-0.58062
1	98.797	-0.520221	-0.572875
1	99.061	-0.370022	-0.560423
1	99.313	-0.792464	-0.548064
1	99.49	-0.338611	-0.539112
1	99.703	-0.397842	-0.528048
1	99.88	-0.698744	-0.518615
1	100.15	-1.01272	-0.503816
1	100.418	-2.02862	-0.488646
1	100.758	-0.297461	-0.46873
1	101.036	-0.245979	-0.450576
1	101.293	-0.5315	-0.431259
1	101.656	-0.355318	-0.400538
1	101.818	0.0265414	-0.385763
1	101.962	-0.0181413	-0.37218
1	102.334	-0.152242	-0.335594
1	102.575	0.272835	-0.311132
1	102.842	-0.205307	-0.283752
1	103.308	-0.424894	-0.236431
1	103.638	0.168848	-0.204257
1	103.894	0.364734	-0.180617
1	104.104	0.032396	-0.162357
1	104.502	0.177672	-0.128868
1	104.793	-0.568623	-0.104878
1	105.018	-0.353739	-0.0869818
1	105.2	-0.416081	-0.0731018
1	105.451	-0.36666	-0.0550813
1	105.621	-0.415247	-0.0437639
1	105.785	0.12125	-0.0336362
1	106.081	-0.15844	-0.0152607
1	106.309	-0.249491	-0.000526083
1	106.502	-0.175071	0.0117994
1	106.89	0.0481061	0.0344735
1	107.15	0.117784	0.0467764
1	107.287	-0.0718457	0.0519286
1	107.439	0.0424942	0.0576789
1	107.577	-0.000919857	0.0638352
1	107.739	0.382307	0.0719355
1	107.949	0.443279	0.0833633
1	108.086	0.348934	0.0910935
1	108.293	0.442903	0.102713
1	108.459	0.218916	0.111602
1	108.616	0.0849513	0.119334
1	108.786	-0.249523	0.126641
1	109.06	0.0912107	0.135209
1	109.359	0.502957	0.138518
1	109.581	-0.0601702	0.135797
1	109.921	0.394304	0.111664
1	110.204	0.243045	0.0716144
1	110.408	-0.0876857	0.0349465
1	110.65	-0.44913	-0.0137182
1	110.836	0.445445	-0.0528189
1	110.99	0.113539	-0.0850288
1	111.293	-0.212036	-0.144229
1	111.446	0.0334445	-0.170232
1	111.662	-0.0474089	-0.200248
1	111.811	0.51171	-0.215201
1	112.001	-0.285915	-0.225957
1	112.247	-0.338603	-0.223403
1	112.482	-0.177519	-0.206185
1	112.637	0.00268248	-0.18988
1	112.789	-0.459917	-0.170447
1	113.089	-0.251164	-0.123303
1	113.326	-0.0259986	-0.0791083
1	113.52	-0.954657	-0.0392712
1	113.74	-0.876638	0.0090143
1	113.932	-0.839969	0.0531448
1	114.228	-0.917929	0.123299
1	114.425	0.397234	0.170429
1	114.597	0.341364	0.21124
1	114.854	-0.024275	0.27061
1	115.039	0.638797	0.316973
1	115.197	0.434623	0.363223
1	115.419	0.532996	0.436852
1	115.574	0.793496	0.493128
1	115.733	0.711336	0.554054
1	115.996	1.15057	0.659644
1	116.311	1.4514	0.789193
1	116.505	1.52491	0.867916
1	116.65	0.848992	0.925072
1	116.938	0.943003	1.03152
1	117.274	0.963176	1.13804
1	117.636	1.02099	1.22255
1	117.814	0.96817	1.25161
1	117.995	1.3178	1.27509
1	118.162	1.05491	1.29186
1	118.398	1.13551	1.30858
1	118.6	1.17164	1.31737
1	118.759	0.854046	1.32131
1	119.041	1.37107	1.32332
1	119.266	1.08301	1.32173
1	119.56	1.11075	1.31759
1	119.86	1.38076	1.31359
1	120.059	1.16737	1.3125
1	120.272	1.39984	1.31383
1	120.499	1.60904	1.31525
1	120.671	1.284	1.31421
1	120.939	0.899914	1.30945
1	121.076	0.930083	1.30574
1	121.242	1.02968	1.30029
1	121.46	1.12897	1.2918
1	121.785	1.32508	1.27717
1	121.957	1.14237	1.26887
1	122.237	1.53286	1.25515
1	122.43	1.11646	1.24593
1	122.586	0.627699	1.23885
1	122.957	0.560933	1.22422
1	123.157	1.15443	1.21797
1	123.537	1.08792	1.20839
1	123.747	0.827935	1.20383
1	124.041	1.00638	1.19762
1	124.182	1.08281	1.19449
1	124.353	1.20632	1.19039
1	124.642	0.862775	1.18225
1	124.839	1.23808	1.17548
1	125.02	1.34984	1.16815
1	125.448	0.951681	1.14538
1	125.694	1.14022	1.12806
1	125.917	1.15439	1.10917
1	126.223	1.10344	1.07556
1	126.524	0.73243	1.03318
1	127.032	0.945342	0.946185
1	127.322	1.30314	0.890823
1	127.508	0.669327	0.854172
1	127.783	0.825411	0.799478
1	128.042	0.494373	0.748597
1	128.196	0.39021	0.719155
1	128.361	0.895281	0.688642
1	128.5	1.21554	0.663996
1	128.709	0.394972	0.629205
1	129.043	0.214252	0.580727
1	129.362	0.568253	0.532855
1	129.523	0.595823	0.504733
1	129.699	1.24159	0.471927
1	130.007	0.547181	0.411743
1	130.157	0.630525	0.382248
1	130.328	0.644117	0.349343
1	130.543	0.0104334	0.310175
1	130.727	-0.248493	0.279654
1	130.91	-0.378092	0.253025
1	131.163	-0.324387	0.224046
1	131.344	-0.386269	0.21011
1	131.648	0.123327	0.202193
1	131.922	0.170068	0.21463
1	132.118	-0.230424	0.234463
1	132.329	0.579429	0.264527
1	132.548	0.461885	0.303789
1	132.979	0.537655	0.398914
1	133.13	0.436615	0.436057
1	133.42	0.475541	0.510116
1	133.565	-0.833046	0.547552
1	133.954	1.24648	0.64498
1	134.282	1.16183	0.718589
1	134.556	-0.631769	0.769943
1	134.759	0.931239	0.800062
1	135.124	0.724693	0.853272
1	135.426	0.995074	0.904198
1	135.77	0.802036	0.96614
1	135.967	1.65584	1.00203
1	136.112	1.36603	1.02808
1	136.279	0.943097	1.05727
1	136.423	1.00767	1.08141
1	136.645	1.33876	1.11602
1	136.81	1.21188	1.13917
1	136.993	1.97021	1.16166
1	137.199	1.7482	1.18225
1	137.396	1.23515	1.19651
1	137.718	1.17153	1.20924
1	137.857	1.41516	1.21138
1	138.112	1.32379	1.21061
1	138.317	1.45927	1.20604
1	138.668	-0.359925	1.19126
1	138.806	0.849784	1.18342
1	139.027	0.591156	1.16893
1	139.288	0.432154	1.14935
1	139.438	0.4043	1.1372
1	141.556	1.56091	0.991568
1	141.737	0.950677	0.989424
1	142.098	0.787275	0.994102
1	142.436	0.527229	1.00931
1	142.594	0.5533	1.01935
1	143.011	0.888844	1.05312
1	143.256	0.747701	1.07684
1	143.448	0.920978	1.09688
1	143.668	1.1972	1.12095
1	143.904	1.44562	1.14754
1	144.106	1.36861	1.17048
1	144.337	1.2821	1.19639
1	144.582	0.795817	1.22289
1	144.835	1.05242	1.24846
1	145.069	1.29788	1.26986
1	145.221	1.37707	1.28331
1	145.428	1.56412	1.30274
1	145.636	1.06015	1.32334
1	145.992	1.4984	1.36038
1	146.344	1.25967	1.39814
1	146.651	1.22836	1.43103
1	146.912	0.949806	1.45834
1	147.099	0.513449	1.47724
1	147.363	2.20659	1.50258
1	147.714	1.01834	1.53302
1	147.88	1.17869	1.54581
1	148.022	1.67454	1.5558
1	148.227	1.32303	1.57016
1	148.638	1.28701	1.60153
1	148.973	0.548064	1.62808
1	149.14	1.26653	1.64113
1	149.317	1.70693	1.65455
1	149.571	1.96264	1.67264
1	149.713	1.75148	1.68194
1	149.904	1.59014	1.69327
1	150.158	1.53046	1.70581
1	150.34	1.57053	1.71269
1	150.616	1.65924	1.71917
1	150.754	2.08773	1.7204
1	150.964	1.48704	1.7196
1	151.12	1.69343	1.71719
1	151.365	1.41203	1.71084
1	151.546	1.30748	1.70456
1	151.765	1.48306	1.6957
1	152.201	1.91421	1.67623
1	152.366	1.83742	1.66898
1	152.547	1.75645	1.65773
1	153	1.90342	1.60629
1	153.409	1.15858	1.54662
1	153.642	1.16142	1.51384
1	153.883	0.93447	1.48508
1	154.24	0.934133	1.45947
1	154.531	1.02358	1.44757
1	154.679	1.09367	1.44033
1	154.956	1.32396	1.42534
1	155.152	1.17788	1.41414
1	155.293	1.32017	1.40603
1	155.481	1.36928	1.39544
1	155.813	1.11079	1.37838
1	155.959	1.67199	1.37195
1	156.232	1.33048	1.36247
1	156.414	1.01835	1.35843
1	156.611	0.990994	1.35654
1	156.971	0.641594	1.36107
1	157.22	0.87722	1.36819
1	157.409	1.19016	1.37348
1	157.766	1.44025	1.38296
1	157.944	1.1783	1.38731
1	158.186	1.08601	1.3927
1	158.325	1.1029	1.39546
1	158.598	1.38614	1.40008
1	158.966	1.9789	1.40427
1	159.128	1.75485	1.40527
1	159.499	1.64393	1.40527
1	159.769	1.84654	1.40305
1	160.004	1.27175	1.39942
1	160.192	0.966075	1.39548
1	166.141	0.61016	1.05827
1	166.406	0.470645	1.04121
1	166.6	0.59005	1.02902
1	166.755	0.864827	1.01948
1	166.934	1.11633	1.00872
1	167.138	1.21861	0.996814
1	167.374	1.59163	0.983557
1	167.71	1.31715	0.96575
1	168.001	1.14763	0.951456
1	168.159	0.985396	0.944172
1	168.332	1.0576	0.936609
1	168.621	0.80264	0.922564
1	169.027	0.581906	0.897943
1	169.276	0.270441	0.880902
1	169.465	0.9642	0.867384
1	169.771	0.60254	0.845078
1	170.117	-0.0386645	0.820321
1	170.26	0.630023	0.810553
1	170.526	0.582114	0.793576
1	170.716	0.343369	0.782699
1	171.049	-1.51066	0.766936
1	171.32	1.32089	0.757957
1	171.474	1.70119	0.754679
1	171.679	1.31605	0.751377
1	171.844	1.75777	0.748932
1	172.079	1.44215	0.745935
1	172.342	1.4694	0.743494
1	172.71	1.57214	0.74225
1	172.912	1.16627	0.742907
1	173.253	1.44719	0.746634
1	173.464	-0.20738	0.750827
1	173.619	-0.296966	0.754938
1	173.917	-0.473935	0.765536
1	174.183	0.163415	0.778287
1	174.351	0.218007	0.788088
1	174.748	0.47705	0.819335
1	174.913	0.762329	0.835702
1	175.099	0.619921	0.856164
1	175.339	1.25629	0.885263
1	175.517	0.744238	0.908468
1	175.949	1.01552	0.968851
1	176.407	0.652555	1.03588
1	176.603	0.104529	1.06446
1	177.113	1.15893	1.13539
1	177.285	1.1514	1.15742
1	177.542	1.50452	1.18777
1	177.719	1.31539	1.20653
1	177.911	1.24088	1.22787
1	178.25	1.37711	1.27365
1	178.467	1.56304	1.30668
1	178.619	1.26775	1.3308
1	178.768	1.76485	1.35478
1	179.16	1.26389	1.41669
1	179.455	0.884639	1.45895
1	179.603	1.15351	1.4777
1	179.758	1.94108	1.49506
1	180.043	1.22726	1.51949
1	180.213	1.50379	1.52854
1	180.536	1.4285	1.53203
1	180.674	1.27224	1.52772
1	180.922	1.20956	1.51278
1	181.067	1.23054	1.50019
1	181.321	1.1205	1.4723
1	181.497	1.21432	1.44925
1	181.679	1.37566	1.42279
1	181.992	1.14573	1.37262
1	182.298	1.60726	1.32011
1	182.441	1.33877	1.29512
1	182.59	1.04544	1.26918
1	182.991	1.21142	1.20204
1	183.527	1.34503	1.12656
1	183.853	1.29698	1.08801
1	184.01	1.3243	1.06931
1	184.21	0.957563	1.04521
1	184.441	1.06407	1.0168
1	184.951	0.56121	0.950812
1	185.284	0.162779	0.904371
1	185.483	-0.874527	0.875013
1	185.656	-0.0320727	0.848374
1	185.903	0.755866	0.808344
1	186.157	0.829542	0.764464
1	186.472	0.778542	0.705772
1	186.672	0.727763	0.665805
1	186.886	0.913326	0.618458
1	187.252	0.539049	0.523532
1	187.397	0.979019	0.481831
1	187.755	0.668706	0.371184
1	187.917	0.87001	0.318326
1	189.742	0.432478	-0.274414
1	189.932	0.478337	-0.323804
1	190.077	0.339129	-0.358418
1	190.409	-0.29529	-0.426114
1	190.562	-0.263753	-0.45122
1	190.83	-0.849737	-0.484708
1	191.162	-0.881833	-0.505511
1	191.466	-1.20459	-0.50467
1	191.693	-0.884379	-0.493782
1	191.84	-1.02323	-0.482561
1	192.001	-1.12682	-0.466873
1	192.237	-1.2299	-0.438152
1	192.384	-1.2429	-0.41724
1	192.546	-1.26178	-0.391881
1	192.821	-0.843855	-0.344238
1	193.22	-0.934323	-0.267901
1	193.611	0.23495	-0.189308
1	193.813	0.349682	-0.14886
1	194.018	0.277699	-0.10883
1	194.279	0.514356	-0.0495938
1	194.508	0.833561	0.0155735
1	194.667	0.891325	0.0666212
1	195.007	0.631792	0.187248
1	195.154	0.142598	0.242562
1	195.63	0.475071	0.4244
1	195.811	0.390157	0.491167
1	196.008	0.4266	0.560039
1	196.175	-0.0261122	0.614121
1	196.563	0.970989	0.718652
1	196.754	0.803464	0.75627
1	196.92	1.09484	0.779944
1	197.117	0.721531	0.801942
1	197.254	0.58734	0.816315
1	197.432	0.51395	0.833661
1	197.73	1.04273	0.858753
1	198.003	0.732704	0.876608
1	198.417	1.25711	0.892426
1	198.619	0.856431	0.894468
1	198.759	0.900595	0.893454
1	198.901	0.942954	0.890263
1	199.146	0.490749	0.879297
1	199.31	0.66798	0.867844
1	199.576	1.28702	0.84173
1	199.729	0.634515	0.822842
1	200.086	0.312199	0.770433
1	200.353	0.707095	0.723555
1	200.514	0.609083	0.69209
1	200.883	0.494697	0.610838
1	201.043	1.10077	0.571629
1	201.236	0.854412	0.521113
1	201.375	0.502708	0.48254
1	201.597	0.409035	0.417113
1	201.766	0.678554	0.364141
1	202.009	0.488038	0.283154
1	202.179	0.78023	0.2231
1	202.393	0.104563	0.146537
1	202.726	0.133425	0.03055
1	202.94	-1.02654	-0.0419915
1	203.187	-0.796664	-0.123805
1	222.967	-1.87175	-2.52253
1	225.052	-2.18778	-2.61249
1	227.155	-2.05934	-2.73773
1	227.296	-2.20426	-2.7478
1	227.433	-2.38302	-2.7578
1	229.526	-2.93602	-2.94224
1	229.802	-3.07316	-2.97149
1	230.056	-2.40335	-2.99954
2	6.566	-1.08798	-0.926483
2	8.282	-0.891919	-1.01105
2	8.619	-0.812196	-1.02477
2	8.802	-0.906608	-1.03183
2	9.057	0.1061	-1.04121
2	9.526	-0.976583	-1.05712
2	9.79	-1.32428	-1.06532
2	9.988	-1.02889	-1.07111
2	10.155	-1.12462	-1.07576
2	10.392	-1.20592	-1.08199
2	10.831	-1.23619	-1.09242
2	11.171	-1.76345	-1.09976
2	11.589	-0.966157	-1.10812
2	11.771	-0.75868	-1.11143
2	11.934	-0.948943	-1.11419
2	12.113	-0.999167	-1.11697
2	12.43	-0.696288	-1.12115
2	12.642	-0.593933	-1.12335
2	13.062	-1.0093	-1.12607
2	13.231	-1.16929	-1.12648
2	13.529	-1.06952	-1.12613
2	13.82	-1.20716	-1.12435
2	14.048	-1.00496	-1.12206
2	14.219	-1.01004	-1.11993
2	14.55	-0.715988	-1.11478
2	14.744	-1.12807	-1.1111
2	14.912	-0.417981	-1.10752
2	15.211	-0.999453	-1.10022
2	15.383	-0.625364	-1.09547
2	15.633	-0.91074	-1.08782
2	15.814	-0.756467	-1.08173
2	16.047	-0.882285	-1.07318
2	16.354	-1.20031	-1.06069
2	16.596	-2.26088	-1.04915
2	16.797	-1.20828	-1.03799
2	17.065	-0.756138	-1.02119
2	17.503	-0.700515	-0.990019
2	17.687	-1.12543	-0.975902
2	17.978	-0.741401	-0.952787
2	18.141	-1.08516	-0.939583
2	18.535	-0.721747	-0.907559
2	19.008	-0.64377	-0.870398
2	19.208	-0.774926	-0.85561
2	19.537	-0.662586	-0.82969
2	19.869	-0.963864	-0.799968
2	20.086	-0.907894	-0.779256
2	20.279	-0.700093	-0.760347
2	20.462	-0.238808	-0.742248
2	20.628	-0.559513	-0.725881
2	20.792	-0.632347	-0.709932
2	21.067	-0.426334	-0.684137
2	21.262	-0.810646	-0.666926
2	21.516	-1.01565	-0.646366
2	21.824	-0.530052	-0.625071
2	22.018	-0.165638	-0.613642
2	22.471	-0.343846	-0.590331
2	22.751	-0.355786	-0.577605
2	22.961	-0.0862699	-0.568557
2	23.28	-0.247385	-0.555138
2	23.5	-0.611755	-0.545793
2	23.774	-0.356861	-0.53366
2	24.12	-0.61863	-0.516906
2	24.308	-0.178926	-0.506843
2	24.599	-0.761672	-0.489521
2	24.829	-0.722468	-0.474027
2	25.071	-0.721545	-0.45707
2	25.416	-0.816659	-0.433797
2	25.663	-0.519211	-0.417681
2	25.904	-0.62672	-0.402316
2	26.191	-0.771135	-0.384382
2	26.628	-0.424304	-0.357578
2	26.891	-0.261221	-0.341588
2	27.223	-0.327894	-0.321384
2	27.615	-0.569687	-0.297267
2	27.79	-0.152008	-0.286335
2	28.099	0.300214	-0.266673
2	28.312	-0.00805949	-0.253226
2	28.533	0.0370493	-0.239875
2	28.709	-0.156956	-0.229667
2	29.063	-0.163922	-0.210222
2	29.6	0.125439	-0.183323
2	35.567	1.16978	-0.00284802
2	35.788	0.152332	0.00285417
2	36.21	0.0278349	0.0141699
2	36.473	-0.683061	0.0215625
2	36.683	-0.165283	0.0276838
2	36.928	-0.18899	0.0355904
2	37.164	0.0567738	0.0443105
2	37.399	0.569063	0.0539062
2	37.712	0.274694	0.0678233
2	37.919	0.199153	0.0775724
2	38.153	0.346978	0.088955
2	38.543	0.230878	0.108362
2	38.763	0.00586282	0.119315
2	38.964	0.494888	0.129184
2	39.2	0.272701	0.140464
2	39.564	-0.284362	0.156848
2	39.987	-1.37837	0.180617
2	40.184	-0.380536	0.195021
2	40.42	0.0681138	0.214469
2	40.66	-0.149986	0.236178
2	40.851	0.169563	0.254473
2	41.293	0.183918	0.29861
2	41.458	0.270202	0.315188
2	41.622	0.138129	0.331437
2	41.984	0.252904	0.365606
2	42.267	0.864323	0.389686
2	42.449	0.622544	0.403476
2	42.676	0.680809	0.421037
2	42.86	0.766565	0.43699
2	43.205	0.352807	0.470081
2	43.659	0.765797	0.517443
2	43.848	0.601024	0.537595
2	44.063	0.250606	0.560307
2	44.309	0.671269	0.585499
2	44.495	0.869825	0.603619
2	44.685	0.64898	0.620991
2	45.013	0.585749	0.647437
2	45.221	0.546765	0.661314
2	45.481	0.509085	0.671918
2	45.655	0.461087	0.674093
2	45.878	0.921674	0.672558
2	46.081	0.521073	0.66823
2	46.255	0.532954	0.663276
2	46.518	0.463388	0.655439
2	46.709	0.687139	0.650838
2	46.973	0.650401	0.648135
2	47.17	0.642303	0.650357
2	47.472	0.914987	0.663655
2	47.964	0.722679	0.705665
2	48.177	0.474184	0.728592
2	48.589	0.310781	0.779198
2	48.779	0.493511	0.804712
2	49.306	-0.444306	0.879895
2	49.778	0.894015	0.949105
2	50.097	0.0611748	0.994724
2	50.66	1.22524	1.0686
2	50.908	1.2546	1.09697
2	51.08	1.04338	1.1147
2	51.307	1.47019	1.13525
2	51.694	1.28188	1.16799
2	51.934	1.07486	1.18866
2	52.209	1.23202	1.21224
2	52.422	1.73909	1.23018
2	52.585	1.08037	1.24358
2	52.872	1.07822	1.26621
2	53.074	1.12788	1.28117
2	53.255	1.00926	1.29375
2	53.492	1.54342	1.30882
2	53.781	1.60444	1.3247
2	53.97	1.29871	1.33338
2	54.341	1.60272	1.34413
2	54.654	1.42245	1.34658
2	54.946	1.44651	1.34451
2	55.259	1.20379	1.33875
2	55.511	-0.149205	1.33223
2	55.694	1.19987	1.32683
2	55.903	0.951467	1.3203
2	56.173	1.0851	1.31187
2	56.357	0.846703	1.30647
2	56.549	0.759972	1.30145
2	56.864	1.01541	1.29525
2	57.104	1.2908	1.29171
2	57.412	1.48917	1.28701
2	57.626	1.38807	1.28358
2	57.794	1.24247	1.28075
2	58.08	1.39786	1.27562
2	58.305	0.792554	1.27124
2	58.739	1.03604	1.26172
2	58.986	1.16821	1.25557
2	59.165	1.49269	1.25073
2	59.341	1.38909	1.24562
2	59.624	0.938291	1.23677
2	60.08	0.793921	1.22125
2	60.534	1.29044	1.20479
2	60.819	1.37319	1.19421
2	61.01	1.49102	1.1871
2	61.515	1.45733	1.1686
2	61.997	1.01933	1.15193
2	62.268	0.727905	1.14326
2	62.519	0.740397	1.13582
2	62.86	0.575741	1.12679
2	63.063	0.619908	1.12211
2	63.365	0.622979	1.11659
2	63.734	0.983018	1.11205
2	63.897	1.24106	1.11056
2	64.213	1.30203	1.10812
2	64.397	1.15491	1.10677
2	64.858	1.10136	1.10258
2	65.268	1.16859	1.09658
2	65.445	1.09139	1.09294
2	65.731	-1.84054	1.08534
2	66.116	0.620187	1.07095
2	66.542	1.72734	1.04816
2	66.717	1.48158	1.03624
2	66.916	1.56816	1.02074
2	67.236	1.46981	0.99209
2	67.534	1.78228	0.962114
2	67.871	1.47241	0.9255
2	68.061	1.48117	0.904038
2	68.38	1.64558	0.867427
2	68.62	2.03101	0.839954
2	68.878	2.07272	0.811064
2	69.123	-1.80403	0.784745
2	69.487	-0.413429	0.748702
2	69.728	-0.39314	0.721807
2	69.95	-0.435884	0.690105
2	70.229	0.303253	0.643223
2	70.562	0.307927	0.580903
2	70.891	0.345131	0.517237
2	71.135	0.0911812	0.471584
2	71.553	0.474239	0.402766
2	71.835	0.798808	0.367317
2	72.007	1.22222	0.351601
2	72.239	1.10826	0.338969
2	72.467	0.782624	0.336355
2	72.654	1.25576	0.340328
2	72.84	0.551739	0.349016
2	73.164	-0.622578	0.37341
2	73.336	-0.252084	0.390119
2	73.599	-1.40966	0.419183
2	73.899	0.553795	0.455348
2	74.085	0.381297	0.478193
2	74.357	0.492947	0.510526
2	74.551	0.538187	0.531772
2	74.931	0.501067	0.565769
2	75.148	0.0462422	0.583965
2	75.615	0.94355	0.636774
2	75.843	0.568554	0.667163
2	76.024	0.485173	0.692468
2	76.197	0.839422	0.717097
2	76.363	0.785162	0.740699
2	76.645	1.03576	0.779549
2	76.812	0.95911	0.801126
2	77.203	0.549176	0.844741
2	77.392	0.825731	0.861129
2	77.644	1.18126	0.876834
2	77.819	0.645347	0.88507
2	78.296	0.656291	0.907309
2	78.611	1.13838	0.920873
2	78.816	1.29128	0.928799
2	78.999	1.4277	0.935077
2	79.426	0.315784	0.945956
2	79.821	0.778346	0.95003
2	80.021	1.0033	0.949414
2	80.382	0.75711	0.94298
2	80.586	0.892608	0.935964
2	80.774	0.693773	0.927118
2	81.179	0.782783	0.895213
2	81.507	1.09631	0.856523
2	81.731	0.721086	0.824971
2	82.122	0.613498	0.762756
2	82.65	1.01253	0.67127
2	82.955	0.612609	0.6184
2	83.276	0.788484	0.565637
2	83.518	0.167695	0.529293
2	83.847	0.400398	0.48671
2	84.034	0.27295	0.466928
2	84.394	0.135441	0.430628
2	84.73	0.421422	0.394291
2	85.054	0.240662	0.357913
2	85.366	0.35937	0.322443
2	85.685	-1.02633	0.286534
2	85.924	0.584867	0.260348
2	86.197	0.421937	0.231674
2	86.504	0.315307	0.201612
2	86.88	0.335843	0.168965
2	87.154	-0.000477599	0.148776
2	87.344	0.0572033	0.136868
2	87.553	0.0732677	0.126055
2	87.727	0.386927	0.118874
2	87.962	0.291563	0.111544
2	88.418	-0.0733737	0.1039
2	89.37	-0.0282808	0.106348
2	89.678	0.334535	0.109572
2	89.889	0.0454791	0.111765
2	90.119	0.236105	0.113813
2	90.494	0.0699167	0.115576
2	90.724	0.226626	0.115186
2	90.936	-0.10559	0.113502
2	91.181	-0.00897315	0.112802
2	91.389	0.0593917	0.115033
2	91.577	0.178482	0.118793
2	91.795	-0.032962	0.124668
2	91.985	-0.226823	0.130642
2	92.305	-0.538168	0.141279
2	92.513	-0.0519937	0.147772
2	92.891	0.364037	0.156665
2	93.134	0.593049	0.159118
2	93.328	0.365002	0.158533
2	93.746	0.330066	0.147358
2	94.062	-0.0395583	0.131205
2	94.295	0.234806	0.117159
2	94.636	-0.0340841	0.0936223
2	94.854	0.254107	0.0768792
2	95.252	0.294541	0.0432852
2	95.681	0.00695752	0.00330543
2	95.891	0.0281876	-0.0174615
2	96.055	0.0948671	-0.0341452
2	96.289	0.101287	-0.0585641
2	96.459	-0.00303073	-0.0766928
2	96.67	-0.0807213	-0.102792
2	96.927	-0.00359705	-0.142742
2	97.185	-0.285579	-0.190024
2	97.413	0.0923167	-0.236221
2	97.635	-0.0488675	-0.283831
2	97.847	-0.231162	-0.330554
2	98.101	-0.149605	-0.3866
2	98.465	-0.370162	-0.463477
2	98.705	-0.979333	-0.509576
2	98.988	-0.736131	-0.556741
2	99.276	-0.385233	-0.594203
2	99.439	-0.615587	-0.610362
2	99.718	-0.723518	-0.631617
2	100.021	-0.822742	-0.64717
2	100.358	-0.885173	-0.657714
2	100.63	-1.23961	-0.662904
2	100.91	-0.486654	-0.666851
2	101.168	-1.02514	-0.670626
2	101.624	-0.25943	-0.681626
2	101.81	-0.577434	-0.689031
2	101.993	-0.869856	-0.698656
2	102.178	-0.844027	-0.711211
2	102.522	-0.798459	-0.73398
2	102.691	-0.50374	-0.743021
2	102.926	-0.549655	-0.753928
2	103.259	-0.719221	-0.767402
2	103.49	-0.817495	-0.776385
2	103.723	-0.565427	-0.785972
2	104.003	-0.488052	-0.799216
2	104.289	-0.15857	-0.815929
2	104.481	-0.501806	-0.829623
2	104.701	-0.383634	-0.848365
2	104.869	-0.41294	-0.865235
2	105.101	0.166743	-0.893384
2	105.374	-0.370851	-0.933584
2	105.615	-1.53463	-0.974011
2	105.901	-1.20587	-1.02615
2	106.133	-1.28642	-1.07036
2	106.368	-1.34265	-1.11562
2	106.549	-1.34682	-1.15007
2	106.844	-1.44087	-1.2039
2	107.083	-1.13649	-1.24402
2	107.249	-1.37406	-1.26931
2	107.452	-1.08699	-1.29946
2	107.756	-1.40967	-1.34687
2	108.056	-1.18713	-1.39557
2	108.262	-1.48365	-1.4297
2	108.535	-1.42075	-1.47526
2	108.748	-1.48401	-1.51071
2	109.092	-1.45167	-1.56699
2	109.265	-1.4889	-1.59451
2	109.702	-1.17505	-1.66039
2	110.075	-1.50945	-1.71103
2	110.487	-1.57953	-1.75896
2	110.693	-1.49972	-1.78033
2	110.856	-1.72477	-1.79699
2	111.049	-1.53257	-1.81636
2	111.237	-1.71484	-1.83483
2	111.759	-1.65644	-1.88354
2	112.062	-1.62683	-1.90977
2	112.559	-1.66941	-1.94884
2	112.753	-1.84006	-1.96258
2	113.114	-1.74123	-1.98564
2	113.361	-1.99567	-1.99936
2	113.532	-1.84428	-2.00782
2	113.731	-1.5984	-2.0174
2	113.932	-1.83356	-2.02741
2	114.196	-1.62588	-2.04062
2	114.466	-1.98916	-2.05358
2	114.729	-1.90416	-2.06502
2	114.957	-1.75723	-2.07349
2	115.149	-1.7831	-2.07928
2	115.509	-1.97764	-2.0859
2	115.886	-2.00616	-2.08543
2	116.177	-2.16684	-2.07873
2	116.443	-2.04945	-2.06697
2	116.755	-1.69885	-2.04221
2	117.098	-1.9081	-2.00004
2	117.333	-2.01702	-1.96419
2	117.605	-1.8017	-1.91762
2	117.908	-1.88994	-1.86176
2	118.113	-1.81204	-1.82297
2	118.407	-1.92366	-1.76795
2	118.689	-1.87804	-1.71801
2	118.998	-1.90326	-1.66925
2	119.372	-1.06538	-1.62277
2	119.608	-1.12911	-1.59676
2	119.869	-1.10134	-1.56396
2	120.115	-1.0699	-1.53022
2	120.413	-1.73744	-1.48718
2	120.665	-1.14042	-1.45019
2	121.029	-1.23103	-1.39815
2	121.319	-1.09709	-1.35983
2	121.537	-1.25378	-1.33396
2	121.703	-0.966992	-1.31645
2	121.976	-0.815243	-1.29265
2	122.168	-0.97584	-1.2803
2	122.395	-1.05595	-1.27145
2	122.793	-0.92547	-1.27012
2	122.961	-0.688215	-1.27389
2	123.28	-1.26245	-1.28617
2	123.668	-1.5627	-1.30667
2	123.878	-0.732184	-1.31867
2	124.056	-1.38654	-1.32857
2	124.332	-1.41496	-1.34223
2	124.573	-1.25713	-1.35123
2	124.769	-1.58981	-1.35567
2	125.021	-1.43083	-1.35645
2	125.484	-1.1233	-1.35703
2	125.689	-1.29578	-1.35971
2	125.855	-1.33737	-1.36256
2	126.037	-1.44887	-1.36609
2	126.203	-1.44655	-1.36945
2	126.419	-1.21084	-1.37362
2	126.818	-1.22126	-1.37922
2	127.195	-1.19907	-1.37962
2	127.451	-1.3975	-1.37583
2	127.84	-1.24883	-1.36169
2	128.004	-1.24234	-1.35211
2	128.239	-1.13408	-1.33399
2	128.764	-1.16198	-1.27737
2	129.021	-1.19819	-1.24373
2	129.212	-1.11714	-1.2171
2	129.442	-0.998633	-1.18389
2	129.739	-1.02631	-1.14037
2	130.007	-0.931391	-1.10177
2	130.215	-1.06601	-1.07307
2	130.461	-0.724858	-1.04141
2	130.641	-1.08352	-1.02034
2	130.981	-0.881017	-0.979562
2	131.178	-1.24862	-0.953613
2	131.397	-0.959286	-0.923194
2	131.765	-0.451124	-0.869401
2	132.041	-0.914752	-0.827807
2	132.524	-0.634193	-0.755004
2	132.851	-0.480932	-0.707493
2	133.103	-0.262519	-0.672821
2	133.356	-0.328193	-0.640371
2	133.66	-0.297574	-0.605359
2	134.102	-0.738018	-0.564246
2	134.31	-0.74227	-0.548964
2	134.547	-0.682644	-0.533599
2	134.78	-1.23829	-0.520353
2	134.997	-0.309554	-0.509436
2	135.345	-0.162708	-0.494226
2	135.522	-0.353223	-0.487329
2	135.776	-0.391307	-0.478116
2	135.982	0.102432	-0.47102
2	136.448	-0.548361	-0.455174
2	136.638	-0.260164	-0.448412
2	136.871	-0.155386	-0.439568
2	137.118	-0.318918	-0.432103
2	137.323	-0.173046	-0.429074
2	137.498	-0.486368	-0.428409
2	137.673	-0.319896	-0.429223
2	137.85	-0.399863	-0.431273
2	138.272	-0.0132486	-0.439476
2	138.476	-1.01025	-0.444247
2	138.674	-0.836664	-0.448822
2	138.986	-0.843433	-0.454959
2	139.522	-1.6052	-0.4584
2	139.787	-0.0603881	-0.454781
2	140.162	-0.335466	-0.446865
2	140.362	-0.291672	-0.442713
2	140.624	0.427912	-0.436989
2	140.84	0.0741699	-0.43178
2	141.128	0.0738	-0.423752
2	141.334	0.0908452	-0.416996
2	141.509	-0.185414	-0.410435
2	141.734	0.0515286	-0.400697
2	142.168	0.0984511	-0.376932
2	142.39	-0.247698	-0.361786
2	142.562	-0.220238	-0.347579
2	142.776	-0.175836	-0.325959
2	143.009	-1.89833	-0.298509
2	143.179	-1.54338	-0.276604
2	143.355	-2.66367	-0.252836
2	143.517	-0.21391	-0.230437
2	143.721	-0.305784	-0.202184
2	144.042	0.34388	-0.159526
2	144.366	0.255436	-0.121619
2	144.651	0.336231	-0.0952054
2	144.838	-0.0412623	-0.0825539
2	145.036	0.552918	-0.0709633
2	145.251	0.315619	-0.0575432
2	145.427	0.437199	-0.046103
2	145.704	-0.217729	-0.0276673
2	145.926	0.19678	-0.0128671
2	146.205	0.544194	0.00524848
2	146.419	0.443709	0.0184196
2	146.725	0.176401	0.0355575
2	147.024	0.20942	0.0496725
2	147.475	0.243586	0.0643477
2	147.725	0.162888	0.0682231
2	148.052	-0.263746	0.0640981
2	148.235	0.145736	0.0563607
2	148.413	-0.32528	0.0456767
2	148.798	-0.101153	0.0140354
2	149.054	-0.466966	-0.0117014
2	149.372	-0.0281457	-0.046601
2	149.702	-0.334256	-0.083715
2	149.927	-0.144336	-0.108115
2	150.388	-0.226482	-0.1516
2	150.754	0.0290527	-0.175723
2	151.067	-0.22879	-0.18587
2	151.586	-0.127276	-0.183036
2	151.921	-0.223016	-0.172481
2	152.23	-0.134454	-0.158678
2	152.465	0.310823	-0.146541
2	152.692	-0.283064	-0.134169
2	152.855	-0.350877	-0.125237
2	153.203	-0.68115	-0.107167
2	153.579	0.15383	-0.0912615
2	153.778	0.0192126	-0.0852778
2	153.948	0.278323	-0.0819049
2	154.116	-1.5365	-0.0793609
2	154.427	0.369375	-0.0742323
2	154.852	0.0902792	-0.066638
2	155.236	0.425342	-0.0595569
2	155.572	0.219485	-0.0534786
2	155.982	0.258617	-0.0465703
2	156.167	-0.0467603	-0.0437429
2	156.544	0.132212	-0.0387533
2	156.755	0.21845	-0.0365128
2	157.036	0.0490104	-0.0342693
2	157.205	0.17496	-0.0333796
2	157.53	-0.190657	-0.034204
2	157.81	-0.16751	-0.0378837
2	158.005	-0.016837	-0.0416916
2	158.36	-0.08045	-0.0504213
2	158.575	-0.510532	-0.0563576
2	159.07	0.0788742	-0.0699761
2	159.276	0.22891	-0.0749481
2	159.602	0.091116	-0.0810713
2	159.863	-0.366617	-0.0838119
2	160.274	0.02582	-0.0828227
2	160.523	-0.0559064	-0.0782941
2	160.903	-0.374819	-0.0647222
2	161.103	-0.40364	-0.0547563
2	161.475	-0.48305	-0.0324105
2	161.67	-0.0560691	-0.0192905
2	161.971	-0.0556915	0.00198514
2	162.134	-0.34631	0.0136884
2	162.551	-0.258344	0.0427707
2	162.803	-0.33173	0.0588
2	162.982	0.457116	0.0690367
2	163.193	0.315047	0.0795207
2	163.374	0.398698	0.0868756
2	163.735	0.224103	0.102254
2	164.048	0.445844	0.118664
2	164.306	0.0216888	0.133572
2	164.601	0.339508	0.151358
2	164.774	0.189143	0.161827
2	165.018	0.248245	0.176238
2	165.328	0.638199	0.193249
2	165.51	0.502418	0.202192
2	165.711	0.446138	0.210872
2	166.002	-0.276376	0.220675
2	166.248	-0.0446763	0.227224
2	166.634	0.527827	0.236837
2	167.156	0.124612	0.248484
2	167.512	0.555903	0.255486
2	167.737	0.0130006	0.2595
2	167.948	0.0615228	0.262967
2	168.238	-0.0842319	0.267248
2	169.508	0.220381	0.278977
2	169.991	0.0623198	0.280227
2	170.377	0.186817	0.279868
2	170.713	-0.523974	0.278536
2	171.142	0.0557235	0.27537
2	171.528	0.0996548	0.271216
2	171.73	0.205035	0.268618
2	171.931	0.142551	0.265781
2	172.372	0.193219	0.258807
2	172.661	0.463637	0.253791
2	172.963	0.593807	0.248278
2	173.225	0.245604	0.243342
2	173.47	1.12022	0.238654
2	173.688	0.421645	0.234465
2	173.915	0.505607	0.230127
2	174.193	0.661335	0.222408
2	174.529	0.850829	0.207642
2	174.776	0.036826	0.19404
2	175.08	0.610465	0.175358
2	175.254	0.725272	0.16421
2	175.423	0.340697	0.153381
2	175.595	-1.11069	0.142615
2	175.87	-0.244887	0.126575
2	176.087	-0.278468	0.115534
2	176.336	-0.386586	0.105349
2	176.53	-0.190128	0.0997308
2	176.735	-1.14662	0.0940115
2	176.967	0.235293	0.0854431
2	177.234	0.145057	0.0735207
2	177.435	0.131522	0.0635764
2	177.831	-0.0687117	0.0430583
2	178.254	0.243651	0.0223943
2	178.558	0.770531	0.0101765
2	178.901	0.179407	0.000789059
2	179.391	0.340205	-0.00110429
2	179.784	0.190243	0.0103118
2	180.045	-0.730925	0.0270332
2	180.512	0.0392216	0.0766203
2	180.682	-0.0444148	0.0995506
2	181.046	-0.229882	0.154634
2	181.313	0.0458289	0.198305
2	181.673	0.314602	0.258375
2	181.856	0.291108	0.288287
2	182.066	0.292584	0.32121
2	182.353	0.448985	0.362397
2	182.764	0.5754	0.410011
2	183.065	0.402787	0.433339
2	183.293	0.243812	0.447165
2	183.716	0.251906	0.47476
2	183.878	0.243374	0.485587
2	184.058	0.156641	0.497534
2	184.248	0.593404	0.509851
2	184.436	0.20137	0.52153
2	184.668	0.722505	0.534929
2	184.992	0.973005	0.551053
2	185.179	1.11394	0.558607
2	185.573	0.898843	0.569225
2	185.846	0.71202	0.571539
2	186.13	0.551529	0.566079
2	186.542	0.944847	0.541116
2	186.893	0.447659	0.507172
2	187.079	0.442232	0.485552
2	187.46	-0.0873832	0.435705
2	187.759	0.433206	0.393385
2	188.241	0.282166	0.324296
2	188.678	0.0211724	0.266384
2	189.103	0.336956	0.220067
2	189.36	0.435744	0.199113
2	189.706	0.296146	0.181778
2	189.879	0.472899	0.175644
2	190.292	0.0556729	0.154994
2	190.553	0.315799	0.139798
2	190.79	-0.0433276	0.126161
2	191.066	-0.951139	0.112109
2	191.357	-0.201569	0.101399
2	191.655	0.307441	0.0970617
2	191.845	0.802402	0.0988752
2	192.104	0.150255	0.108384
2	192.272	0.0268956	0.119553
2	192.671	0.250081	0.170098
2	193.103	0.337659	0.259053
2	193.426	0.273372	0.340859
2	193.67	0.076852	0.407427
2	193.902	-0.251615	0.472035
2	194.137	-0.285309	0.536577
2	194.396	0.03101	0.604034
2	194.574	-0.803351	0.646681
2	194.838	0.335903	0.70205
2	195.116	0.604024	0.747109
2	195.352	0.847948	0.772029
2	195.581	1.08219	0.790818
2	195.743	0.925442	0.805442
2	196.026	1.14173	0.832687
2	196.189	1.44283	0.848865
2	196.448	2.04013	0.874436
2	196.766	1.2962	0.904086
2	197.205	1.07465	0.93807
2	197.514	1.21835	0.954398
2	198.064	1.34639	0.961068
2	198.438	1.36739	0.94445
2	198.856	1.08103	0.885399
2	199.186	1.44904	0.804482
2	199.452	1.10609	0.723397
2	199.761	0.0552283	0.617594
2	200.14	-0.152043	0.480329
2	200.322	0.141641	0.414886
2	200.533	-0.10977	0.341853
2	200.829	-0.166179	0.248505
2	201.031	0.144419	0.193639
2	201.315	-0.0498603	0.13277
2	201.484	0.209375	0.107494
2	201.863	-0.0391031	0.0637701
2	202.108	0.00332838	0.0386443
2	202.477	0.019777	0.00611282
2	202.64	0.302543	-0.00602752
2	202.986	-0.073529	-0.0268163
2	203.203	0.219183	-0.036139
2	203.385	-0.209478	-0.0415913
2	203.811	-0.363324	-0.0452863
2	204.064	-0.44653	-0.0410341
2	204.323	-0.488032	-0.0313404
2	204.642	-2.01341	-0.00396541
2	205.002	-0.0699347	0.0513926
2	205.204	0.0566227	0.0912112
2	205.5	0.679833	0.157635
2	205.765	1.12652	0.222292
2	205.992	0.799714	0.279283
2	206.267	0.770748	0.347553
2	206.516	0.835039	0.406085
2	206.721	0.0731144	0.450165
2	206.928	0.360051	0.489441
2	207.152	0.377592	0.524418
2	207.339	0.724515	0.553022
2	207.631	0.713993	0.60822
2	207.807	1.13032	0.64606
2	208.001	-0.373031	0.690317
2	208.208	0.65575	0.739034
2	208.425	0.70463	0.790043
2	208.633	0.619003	0.837186
2	208.948	0.634076	0.901634
2	209.121	0.799387	0.931691
2	209.373	0.82977	0.966306
2	209.749	0.89572	0.992018
2	209.99	1.19077	0.98944
2	210.191	0.822769	0.976995
2	210.424	1.05773	0.952588
2	210.841	0.96141	0.888035
2	211.104	0.763479	0.83771
2	211.323	1.15825	0.79255
2	211.652	0.847754	0.722872
2	211.938	0.558945	0.664248
2	212.283	0.964202	0.601268
2	212.481	0.356864	0.571214
2	212.807	0.888312	0.535192
2	213.071	1.83398	0.511992
2	213.331	0.602288	0.486166
2	213.574	0.371918	0.460481
2	213.902	0.484742	0.425305
2	214.226	-0.141171	0.392252
2	214.484	0.425823	0.368772
2	214.786	-1.05707	0.346278
2	215.013	-0.725635	0.334046
2	215.327	-0.598938	0.325455
2	215.548	-0.743553	0.326286
2	215.78	-0.618294	0.331565
2	216.034	-0.080636	0.339738
2	216.52	0.403478	0.361642
2	216.716	0.964254	0.372552
2	216.896	0.537035	0.383503
2	217.059	0.481114	0.394131
2	217.235	-0.113511	0.406301
2	217.528	0.709714	0.427987
2	217.898	0.982207	0.457499
2	218.082	1.11024	0.472885
2	218.421	1.00068	0.502146
2	218.655	0.318584	0.525789
2	218.873	0.824361	0.552737
2	219.076	1.0197	0.581228
2	219.276	1.15736	0.611723
2	219.688	0.840604	0.678929
2	219.867	0.215946	0.708666
2	220.126	0.830188	0.750769
2	220.297	0.631682	0.77727
2	220.575	1.21963	0.816779
2	220.791	0.351928	0.843315
2	220.971	0.480922	0.861901
2	226.877	0.262651	1.32258
2	227.244	1.71277	1.34568
2	227.631	1.68942	1.36941
2	227.997	1.66548	1.39124
2	228.403	1.59139	1.4148
2	228.652	1.38622	1.4289
2	228.885	0.793595	1.44186
2	229.089	1.34286	1.45302
2	229.29	1.49211	1.46385
2	229.554	0.569842	1.47783
2	229.922	1.38929	1.49685
2	230.265	1.41885	1.51501
2	230.671	1.35934	1.5377
2	230.859	1.58316	1.54838
2	231.111	1.47558	1.56264
2	231.37	1.44512	1.577
2	231.575	1.06653	1.58798
2	231.872	1.42696	1.60301
2	232.222	1.53025	1.61891
2	232.54	1.71733	1.63113
2	232.997	1.60228	1.64401
2	233.19	1.35474	1.6478
2	233.4	1.68571	1.65124
2	233.621	1.68798	1.65409
2	233.982	1.04666	1.65715
2	234.251	1.29236	1.6582
2	234.578	1.40878	1.65813
2	234.839	1.29601	1.65708
2	235.274	1.17618	1.65349
2	235.962	2.1744	1.64355
2	236.238	1.66559	1.63825
2	236.407	1.71746	1.63467
2	236.909	1.45917	1.61513
2	237.133	1.61708	1.60192
2	237.483	1.94336	1.57763
2	237.687	1.81072	1.56219
2	237.853	1.67139	1.54932
2	238.067	1.6075	1.53273
2	238.364	1.38178	1.51062
2	238.656	0.397476	1.49112
2	238.977	1.30456	1.47382
2	239.195	1.17915	1.46539
2	239.435	0.994619	1.45997
2	239.745	1.04444	1.45701
2	240.01	1.24902	1.45615
2	240.186	1.33349	1.45637
2	240.366	1.20502	1.4572
2	240.694	1.32107	1.46014
2	241.005	1.07702	1.46445
2	241.231	0.985026	1.4684
2	241.776	1.33703	1.48019
2	242.024	1.60418	1.4864
2	242.297	1.92288	1.49365
2	242.468	1.22607	1.49837
2	242.653	1.10245	1.50618
2	243.019	1.21389	1.53482
2	243.273	1.38017	1.56216
2	243.505	1.73494	1.59032
2	243.687	1.28371	1.61341
2	244.022	1.45006	1.65531
2	244.371	1.33394	1.69351
2	244.567	1.56392	1.71041
2	244.756	1.60586	1.72242
2	244.941	1.71502	1.72921
2	245.148	1.3683	1.73205
2	245.366	1.34916	1.73166
2	245.603	2.13714	1.72784
2	245.909	1.7803	1.71858
2	246.279	1.73995	1.70253
2	246.501	1.77987	1.69121
2	246.805	1.59205	1.67469
2	247.149	1.69072	1.65599
2	247.363	1.59566	1.6451
2	247.651	1.51624	1.63224
2	247.857	1.25404	1.62483
2	248.08	1.7099	1.61627
2	248.271	1.25774	1.60679
2	248.588	1.11454	1.5875
2	248.801	1.50969	1.57263
2	249.139	1.35652	1.54703
2	249.422	1.46932	1.52474
2	249.698	1.52744	1.50324
2	250.008	1.30424	1.48049
2	250.443	1.09873	1.45341
2	250.694	0.890367	1.44157
2	250.978	1.03699	1.43256
2	251.162	1.09415	1.42958
2	251.4	1.56551	1.42871
2	251.584	0.843482	1.42991
2	251.824	1.06979	1.4333
2	252.059	1.13016	1.43795
2	252.221	1.24755	1.44153
2	252.49	1.09222	1.44746
2	252.799	1.86712	1.453
2	253.356	1.86213	1.45449
2	253.821	1.481	1.44148
2	254.131	1.28664	1.42264
2	254.36	1.36959	1.40497
2	254.781	1.33248	1.37143
2	255.111	1.46651	1.34437
2	255.98	1.76885	1.27116
2	256.183	1.17681	1.25388
2	256.833	0.9244	1.19883
2	257.029	1.19919	1.18245
2	257.254	1.73369	1.16384
2	257.478	1.7219	1.14558
2	257.659	1.49255	1.13105
2	257.844	1.34799	1.11618
2	258.073	1.1983	1.09743
2	258.454	1.21054	1.06554
2	258.779	-0.557955	1.03783
2	259.035	-0.337735	1.01579
2	259.504	-0.221848	0.975197
2	265.418	1.14051	0.641291
2	265.722	-0.766765	0.64317
2	265.916	-0.882506	0.64584
2	266.209	0.952863	0.652133
2	266.48	0.946537	0.660469
2	266.914	1.09205	0.682273
2	267.221	0.0939156	0.704491
2	267.412	0.83635	0.720619
2	267.706	0.906103	0.748222
2	267.952	1.17166	0.773319
2	268.215	1.09596	0.801519
2	268.503	1.59379	0.833259
2	268.746	0.993191	0.860121
2	269.042	1.21158	0.892148
2	269.474	0.793968	0.935678
2	269.871	0.652367	0.97009
2	270.146	0.982683	0.99082
2	270.785	0.437395	1.03333
2	270.949	0.916464	1.0429
2	271.413	0.65908	1.06692
2	271.727	-1.19591	1.0805
2	271.9	0.805612	1.08703
2	272.073	0.852954	1.09287
2	272.264	1.36614	1.0985
2	272.593	1.08997	1.10614
2	272.789	0.551244	1.10943
2	272.979	0.813935	1.1117
2	273.368	1.63354	1.11475
2	273.651	1.03378	1.11612
2	273.828	1.67158	1.11659
2	274.112	1.01697	1.11672
2	274.291	0.856722	1.11638
2	274.486	1.18093	1.11564
2	274.786	1.48338	1.11371
2	275.141	1.62949	1.11014
2	275.54	1.22918	1.1044
2	275.828	1.20419	1.09907
2	276.008	1.14113	1.09351
2	276.183	1.33744	1.08474
2	276.446	0.957524	1.06623
2	276.651	1.05641	1.04813
2	276.95	0.812576	1.01745
2	277.386	0.694605	0.967414
2	277.64	0.472861	0.93757
2	277.976	0.946498	0.899888
2	278.181	-0.177861	0.879022
2	278.441	0.564841	0.856103
2	278.652	0.704776	0.841271
2	278.986	0.462139	0.823643
2	279.361	0.851572	0.809493
2	279.534	0.872563	0.804564
2	280.101	-0.302308	0.793174
2	280.294	0.496401	0.790287
2	280.466	1.17293	0.787848
2	280.795	0.685027	0.782972
2	281.102	0.945977	0.777392
2	281.306	0.991393	0.772702
2	281.511	0.730943	0.766901
2	281.729	1.07943	0.759252
2	281.916	1.0245	0.75309
2	282.161	0.873303	0.747959
2	282.367	1.06546	0.745572
2	282.634	0.404397	0.744095
2	282.887	0.508606	0.743323
2	283.084	0.541488	0.742443
2	283.281	0.687038	0.740762
2	283.704	0.388104	0.732082
2	283.912	0.450273	0.724073
2	284.165	0.561336	0.709867
2	284.368	0.418483	0.694247
2	284.577	0.645058	0.674227
2	284.827	0.809399	0.646005
2	285.117	0.472884	0.608375
2	285.351	1.04322	0.574943
2	285.631	0.799064	0.532265
2	285.804	0.4135	0.504873
2	286.132	0.302511	0.451822
2	286.398	0.195797	0.4087
2	286.734	0.423732	0.355611
2	286.952	0.210033	0.322786
2	287.35	0.221306	0.257922
2	287.695	0.252552	0.192924
2	287.928	-0.00447683	0.145607
2	288.218	0.126837	0.0840549
2	288.429	0.156531	0.0381185
2	288.604	0.0763221	-0.000303283
2	288.992	0.0787665	-0.0850045
2	289.336	-0.146229	-0.157474
2	289.55	0.114249	-0.20029
2	290.053	-0.587042	-0.290617
2	290.314	-0.487636	-0.330021
2	290.669	-0.326712	-0.377532
2	290.982	-0.496382	-0.416312
2	291.255	-0.705658	-0.447935
2	291.449	-0.314134	-0.469247
2	291.757	-0.356326	-0.501244
2	292.231	-0.491585	-0.546514
2	292.448	-0.573093	-0.565812
2	292.69	-0.714688	-0.586401
2	292.904	-0.563082	-0.603867
2	293.08	-0.443584	-0.617762
2	293.342	-1.2403	-0.637753
2	293.773	-0.669379	-0.666015
2	294.013	-0.560792	-0.678646
2	294.387	-0.62606	-0.694696
2	294.57	-0.514355	-0.701208
2	295.042	-0.263175	-0.71499
2	295.49	-0.683887	-0.725567
2	295.682	-0.428852	-0.729809
2	295.921	-0.788455	-0.735145
2	296.135	-0.873262	-0.740184
2	296.317	-0.825119	-0.744817
2	296.524	-0.21218	-0.750634
2	296.798	-0.359562	-0.759143
2	297.081	-0.597255	-0.768341
2	297.286	-0.619549	-0.774983
2	297.475	-0.407438	-0.780906
2	297.682	-0.5721	-0.78699
2	297.987	-0.666756	-0.794786
2	298.259	-0.888726	-0.80011
2	298.419	-0.630667	-0.802337
2	298.627	-1.3132	-0.804051
2	298.825	-0.869482	-0.804273
2	299.23	-0.758308	-0.801241
2	299.46	-0.638007	-0.79785
2	299.842	-1.04443	-0.789747
2	300.076	-0.734733	-0.783364
2	301.365	-0.989417	-0.732032
2	301.71	-1.08519	-0.714542
2	302.194	-0.877504	-0.688056
2	302.448	-0.389041	-0.673417
2	302.806	-0.532717	-0.652123
2	303.236	-0.672559	-0.625825
2	303.536	-0.202975	-0.607212
2	303.783	-0.353597	-0.589157
2	303.949	-0.491712	-0.574391
2	304.146	0.0381875	-0.554719
2	304.488	-0.356288	-0.516803
2	304.728	-0.550005	-0.488831
2	304.891	-0.507276	-0.469862
2	305.156	-0.268497	-0.440104
2	305.503	-0.138668	-0.405416
2	305.86	-0.553907	-0.37812
2	306.047	-1.35038	-0.368458
2	306.245	-0.580269	-0.362841
2	306.505	-0.222257	-0.3626
2	306.922	-0.424413	-0.374987
2	307.153	-0.324516	-0.386343
2	307.449	-0.2292	-0.403109
2	307.73	0.130206	-0.41913
2	307.907	0.123783	-0.428249
2	308.117	-0.368917	-0.437183
2	308.335	-0.284558	-0.443345
2	308.565	-0.352305	-0.445274
2	308.745	-0.310356	-0.442732
2	308.907	-0.756514	-0.44079
2	309.086	-0.0181396	-0.442981
2	309.345	-0.057329	-0.452047
2	309.526	0.108599	-0.460956
2	309.842	-0.064733	-0.47781
2	310.076	-0.298254	-0.488367
2	310.248	-0.60445	-0.493481
2	310.494	-0.789241	-0.49477
2	310.728	-0.561121	-0.487087
2	310.906	-0.447071	-0.473893
2	311.1	-0.0320469	-0.452376
2	311.406	-0.745839	-0.406515
2	311.738	-0.983903	-0.342968
2	311.98	-0.484012	-0.289489
2	312.379	-0.680063	-0.191972
2	312.549	-0.213483	-0.148099
2	312.858	-0.578112	-0.0668012
2	313.193	-0.518723	0.0208927
2	313.499	-1.21575	0.0977182
2	313.717	-0.93577	0.149029
2	314.069	0.80994	0.223159
2	314.347	0.725302	0.283538
2	314.535	0.665454	0.331122
2	314.736	1.01734	0.386591
2	314.91	0.678352	0.437433
2	315.133	0.48302	0.504973
2	315.434	0.762828	0.597355
2	315.804	1.01534	0.706735
2	316.112	1.50385	0.78866
2	316.471	0.904289	0.866867
2	316.731	1.07783	0.907795
2	316.913	1.06733	0.926822
2	317.197	1.14068	0.938637
2	317.419	0.916057	0.934254
2	317.581	1.42688	0.924823
2	317.764	1.19127	0.908972
2	317.989	0.895963	0.883573
2	318.181	0.859403	0.858258
2	318.579	1.05522	0.801134
2	318.764	0.614024	0.775079
2	318.95	-1.16398	0.750874
2	319.244	-0.663798	0.719641
2	319.519	0.429512	0.70194
2	319.755	0.975367	0.688383
2	319.959	0.954684	0.670596
2	320.126	0.889481	0.652677
2	320.548	0.55737	0.598262
2	320.843	0.707864	0.556571
2	321.122	0.876777	0.517891
2	321.301	0.70762	0.494819
2	321.602	0.846611	0.461511
2	322.076	0.943792	0.430739
2	322.251	-2.50991	0.428459
2	322.473	0.32398	0.432303
2	322.659	0.127458	0.439866
2	322.952	0.247489	0.458551
2	323.431	0.775379	0.502426
2	323.719	0.482961	0.533779
2	323.927	0.394188	0.557463
2	324.181	0.6899	0.586444
2	324.354	0.817631	0.605622
2	324.587	0.524449	0.629936
2	324.926	0.676506	0.660364
2	325.162	0.885818	0.676685
2	325.41	0.656951	0.692738
2	325.631	1.30267	0.70916
2	325.981	0.654331	0.738279
2	326.23	0.861527	0.760588
2	326.425	1.0042	0.778576
2	326.661	0.518526	0.800542
2	326.937	0.541494	0.825908
2	327.436	0.881636	0.868562
2	327.869	0.887131	0.899331
2	328.135	0.790811	0.914032
2	328.303	0.588311	0.921293
2	328.584	0.384593	0.931579
2	328.774	0.749638	0.937956
2	328.941	1.175	0.943091
2	329.247	0.911034	0.951145
2	329.487	0.874448	0.956028
2	329.649	0.817988	0.958507
2	329.813	0.827134	0.96028
2	330.068	0.760063	0.961424
2	330.282	0.575356	0.960728
2	330.49	0.838585	0.958471
2	330.733	1.11539	0.953697
2	330.939	1.28188	0.947785
2	331.33	0.602968	0.932177
2	331.773	0.844988	0.908206
2	332.096	0.663281	0.887002
2	332.506	0.795208	0.856159
2	332.85	0.81059	0.827366
2	333.24	1.03682	0.792059
2	333.814	0.67299	0.736175
2	334.201	1.05662	0.696713
2	334.428	0.830252	0.673179
2	334.815	1.14274	0.627638
2	335.068	0.723496	0.592971
2	335.267	0.388657	0.563564
2	335.487	0.578129	0.529337
2	335.891	0.380103	0.463388
2	336.156	-0.59901	0.419163
2	336.418	0.164216	0.375674
2	336.712	-0.0244818	0.328185
2	337.161	0.329181	0.260912
2	337.326	0.306946	0.238493
2	337.718	-0.122893	0.191883
2	337.972	0.0112146	0.167066
2	338.428	0.305366	0.130709
2	338.617	-0.119924	0.11803
2	338.86	0.078129	0.103197
2	339.046	0.0281326	0.0926459
2	339.264	-0.0109698	0.0808034
2	339.495	0.186225	0.0684541
2	339.694	-0.145577	0.0576281
2	339.901	0.110269	0.0458433
2	340.254	0.25624	0.0235625
2	340.515	0.171288	0.00448342
2	340.69	-0.198517	-0.00891554
2	340.956	0.058183	-0.0282464
2	341.23	-0.442903	-0.0471945
2	341.432	-0.0722151	-0.0607678
2	341.613	0.380005	-0.0727919
2	341.81	0.106869	-0.0858703
2	342.02	-0.0314322	-0.0999643
2	342.217	0.343541	-0.113486
2	342.4	-0.117173	-0.126439
2	342.63	0.231927	-0.143442
2	342.914	-0.534654	-0.165879
2	343.141	-0.124509	-0.185932
2	343.476	-0.232746	-0.219814
2	343.653	-0.171046	-0.239315
2	343.926	-0.336214	-0.270892
2	344.164	-0.220583	-0.299323
2	344.343	-0.741163	-0.320902
2	344.653	-0.16593	-0.357907
2	344.881	-0.349144	-0.384215
2	345.275	-0.365112	-0.426278
2	345.704	-0.290098	-0.464602
2	345.975	-0.816942	-0.484974
2	346.257	-0.547165	-0.50474
2	346.551	-0.293212	-0.523916
2	346.949	-0.763348	-0.547782
2	347.242	-0.661595	-0.563988
2	347.425	-0.650282	-0.57359
2	347.678	-0.729702	-0.586276
2	347.936	-0.455965	-0.59859
2	348.161	-0.522915	-0.608884
2	348.327	-0.606642	-0.616252
2	348.514	-0.371425	-0.624352
2	348.696	-0.206553	-0.631412
2	348.901	-0.304609	-0.637772
2	349.247	-0.430284	-0.645431
2	349.805	-0.445306	-0.652632
2	350.081	-0.697336	-0.655294
2	350.332	-0.897771	-0.657966
2	350.58	-1.82333	-0.661352
2	350.867	-0.592055	-0.666841
2	351.191	-0.215002	-0.675973
2	351.469	-0.225876	-0.687083
2	351.707	-0.769375	-0.69955
2	352.115	-0.0570352	-0.72781
2	352.356	-0.411674	-0.747997
2	352.777	-0.956544	-0.787924
2	352.967	-0.319019	-0.807368
2	353.32	-0.532352	-0.844877
2	353.754	-0.915306	-0.89171
2	354.001	-0.522138	-0.917806
2	354.302	-0.747115	-0.948212
2	354.683	-1.18304	-0.983236
2	354.971	-1.00441	-1.00616
2	355.343	-1.10375	-1.02992
2	355.507	-1.17204	-1.03903
2	355.884	-1.18955	-1.06177
2	356.178	-1.15448	-1.08046
2	356.411	-0.787251	-1.09535
2	356.594	-1.1739	-1.10685
2	356.978	-1.11561	-1.12957
2	357.451	-1.06755	-1.15298
2	357.608	-0.904561	-1.15916
2	358.13	-1.04122	-1.17213
2	358.398	-1.05756	-1.17332
2	358.656	-1.19167	-1.1699
2	358.889	-1.12453	-1.16289
2	359.132	-0.981678	-1.15221
2	359.46	-1.08001	-1.13341
2	359.628	-0.885651	-1.12227
2	359.964	-1.23194	-1.0979
2	360.218	-0.512626	-1.07845
2	360.461	-1.22918	-1.05972
2	360.656	-1.32557	-1.04502
2	360.89	-0.969604	-1.02825
2	361.243	-0.989467	-1.0059
2	361.556	-0.930732	-0.98678
2	361.903	-0.266082	-0.962804
2	362.091	-0.821062	-0.948784
2	362.428	-0.388842	-0.922184
2	362.677	-0.814363	-0.90157
2	363.167	-0.719596	-0.85949
2	363.559	-0.813643	-0.82525
2	363.819	-0.966078	-0.802689
2	364.084	-0.841212	-0.780099
2	364.342	-0.695257	-0.758735
2	364.513	-0.793273	-0.74503
2	364.739	-0.426344	-0.726908
2	365.042	-0.797063	-0.701837
2	365.328	-0.695927	-0.677563
[truncated: 38,919 more rows]
